# Supplementary material for: Crystal structure of ethyl 4-[4-(di­methyl­amino)­phen­yl]-2,7,7-trimethyl-5-oxo-1,4,5,6,7,8-hexa­hydro­quinoline-3-carboxyl­ate
Source: Acta Crystallogr E Crystallogr Commun. 2018 Sep 11;74(Pt 10):1417–20. doi: 10.1107/S2056989018011982 (PMC6176430; doi:10.1107/S2056989018011982)
Supplement: Supplementary file 1 [file e-74-01417-sup1.cif]

##############################################################################
#                                                                            #
# This CIF contains the data in a paper accepted for publication in          #
# Acta Crystallographica Section E. It conforms to the requirements of       #
# Notes for Authors for Acta Crystallographica Section E, and has been       #
# peer reviewed under the auspices of the IUCr Commission on Journals.       #
#                                                                            #
# Full details of the Crystallographic Information File format               #
# are given in the paper "The Crystallographic Information File (CIF):       #
# a New Standard Archive File for Crystallography" by S. R. Hall, F. H.      #
# Allen and I. D. Brown [Acta Cryst. (1991), A47, 655-685].                  #
#                                                                            #
# The current version of the core CIF dictionary is obtainable from          #
# ftp://ftp.iucr.org/pub/cif_core.dic.                                       #
#                                                                            #
# Software is freely available for graphical display of the structure(s)     #
# in this CIF. For information consult the CIF software page                 #
# http://www.iucr.org/resources/cif/software.                                #
#                                                                            #
# This file may be used for bona fide research purposes within the           #
# scientific community so long as proper attribution is given to the journal # 
# article from which it was obtained.                                        #
#                                                                            #
##############################################################################
data_I
_database_code_depnum_ccdc_archive 'CCDC 1863662'
_audit_creation_method
;
Olex2 1.2
(compiled 2017.07.20 svn.r3457 for OlexSys, GUI svn.r5370)
;
_journal_date_recd_electronic     2018-07-31
_journal_date_accepted     2018-08-23
_journal_name_full     'Acta Crystallographica, Section E'
_journal_year     2018
_journal_volume     74
_journal_issue     10
_journal_page_first     1417
_journal_page_last     1420
_journal_paper_category     GO
_journal_paper_doi     10.1107/S2056989018011982
_journal_coeditor_code     DS2251
_publ_contact_author_name     'Nicholas R. Natale'
_publ_contact_author_address
;
Department of Biomedical and Pharmaceutical Sciences
The University of Montana
32 Campus Drive
Missoula, MT 59812
;
_publ_contact_author_email     'nicholas.natale@mso.umt.edu'
_publ_contact_author_fax     ?
_publ_contact_author_phone     ?
_publ_section_title
;\
Crystal structure of ethyl
4-[4-(dimethylamino)phenyl]-2,7,7-trimethyl-5-oxo-1,4,5,6,7,8-\
hexahydroquinoline-3-carboxylate
;
_publ_section_title_footnote     .
loop_
    _publ_author_name
    _publ_author_footnote
    _publ_author_address
    'Steiger, Scott A.' .
;
Department of Biomedical and Pharmaceutical Sciences
The University of Montana
32 Campus Drive
Missoula, MT 59812
USA
;
    'Li, Chun' .
;
Department of Chemistry
Ithaca College
953 Danby Road
Ithaca, NY 14850
USA
;
    'Natale, Nicholas R.' .
;
Department of Biomedical and Pharmaceutical Sciences
The University of Montana
32 Campus Drive
Missoula, MT 59812
USA
;
_publ_section_synopsis
;
In the title racemic compound, the 1,4-dihydropyridine (1,4-DHP) ring adopts a
flat-boat conformation, which is bisected by the plane of the pseudo-axial
aryl ring. The cyclohexanone ring adopts an envelope conformation. The packing
of the title compounds is linked through intermolecular N---H...O hydrogen
bonds and a weak C---H...\p interaction.
;
_chemical_name_systematic
;\
Ethyl
4-[4-(dimethylamino)phenyl]-2,7,7-trimethyl-5-oxo-1,4,5,6,7,8-\
hexahydroquinoline-3-carboxylate
;
_chemical_name_common     ?
_chemical_formula_moiety     'C23 H30 N2 O3'
_chemical_formula_sum     'C23 H30 N2 O3'
_chemical_formula_iupac     'C23 H30 N2 O3'
_chemical_formula_weight     382.49
_chemical_melting_point     240.1
_shelx_space_group_comment
;
The symmetry employed for this shelxl refinement is uniquely defined
by the following loop, which should always be used as a source of
symmetry information in preference to the above space-group names.
They are only intended as comments.
;
_space_group_crystal_system     monoclinic
_space_group_name_H-M_alt     'P 21/n'
_space_group_name_Hall     '-P 2yn'
loop_
    _space_group_symop_operation_xyz
    'x, y, z'
    '-x+1/2, y+1/2, -z+1/2'
    '-x, -y, -z'
    'x-1/2, -y-1/2, z-1/2'
_cell_length_a     9.6834(3)
_cell_length_b     18.2390(5)
_cell_length_c     12.2073(3)
_cell_angle_alpha     90
_cell_angle_beta     105.4464(14)
_cell_angle_gamma     90
_cell_volume     2078.12(10)
_cell_formula_units_Z     4
_cell_measurement_reflns_used     9940
_cell_measurement_theta_min     2.45
_cell_measurement_theta_max     31.78
_cell_measurement_temperature     100(2)
_exptl_crystal_description     'prism'
_exptl_crystal_colour     yellow
_exptl_crystal_size_max     0.463
_exptl_crystal_size_mid     0.302
_exptl_crystal_size_min     0.256
_exptl_crystal_density_diffrn     1.223
_exptl_crystal_density_meas     ?
_exptl_crystal_density_method     ?
_exptl_crystal_F_000     824
_exptl_absorpt_coefficient_mu     0.081
_exptl_absorpt_correction_type     multi-scan
_exptl_absorpt_process_details
;
(SADABS; Bruker, 2013)
;
_shelx_estimated_absorpt_T_min     0.964
_shelx_estimated_absorpt_T_max     0.980
_exptl_absorpt_correction_T_min     0.9227
_exptl_absorpt_correction_T_max     1.0000
_diffrn_ambient_temperature     99.99
_diffrn_radiation_type     MoK\a
_diffrn_radiation_wavelength     0.71073
_diffrn_measurement_device_type     'Bruker SMART BREEZE CCD'
_diffrn_measurement_method     '\f and \w scans'
_diffrn_detector_area_resol_mean     ?
_diffrn_reflns_number     48649
_diffrn_reflns_av_R_equivalents     0.0384
_diffrn_reflns_theta_min     2.397
_diffrn_reflns_theta_max     32.054
_diffrn_reflns_theta_full     25.242
_diffrn_measured_fraction_theta_max     0.995
_diffrn_measured_fraction_theta_full     0.999
_diffrn_reflns_limit_h_min     -13
_diffrn_reflns_limit_h_max     14
_diffrn_reflns_limit_k_min     -27
_diffrn_reflns_limit_k_max     27
_diffrn_reflns_limit_l_min     -18
_diffrn_reflns_limit_l_max     18
_diffrn_standards_number     0
_refine_special_details     ?
_reflns_number_total     7211
_reflns_number_gt     5703
_reflns_threshold_expression     'I > 2\s(I)'
_refine_ls_structure_factor_coef     Fsqd
_refine_ls_matrix_type     full
_refine_ls_R_factor_all     0.0637
_refine_ls_R_factor_gt     0.0492
_refine_ls_wR_factor_gt     0.1293
_refine_ls_wR_factor_ref     0.1421
_refine_ls_goodness_of_fit_ref     1.021
_refine_ls_restrained_S_all     1.021
_refine_ls_number_reflns     7211
_refine_ls_number_parameters     264
_refine_ls_number_restraints     0
_refine_ls_hydrogen_treatment     mixed
_refine_ls_weighting_scheme     calc
_refine_ls_weighting_details
              'w=1/[\s^2^(Fo^2^)+(0.0858P)^2^+0.4034P] where P=(Fo^2^+2Fc^2^)/3'
_atom_sites_solution_hydrogens     mixed
_atom_sites_solution_primary     direct
_atom_sites_solution_secondary     ?
_refine_ls_shift/su_max     0.000
_refine_ls_shift/su_mean     0.000
_refine_diff_density_max     0.560
_refine_diff_density_min     -0.213
_refine_ls_extinction_method     none
_refine_ls_extinction_coef     .
loop_
    _atom_type_symbol
    _atom_type_description
    _atom_type_scat_dispersion_real
    _atom_type_scat_dispersion_imag
    _atom_type_scat_source
    'C' 'C' 0.0033 0.0016
                         'International Tables Vol C Tables 4.2.6.8 and 6.1.1.4'
    'H' 'H' 0.0000 0.0000
                         'International Tables Vol C Tables 4.2.6.8 and 6.1.1.4'
    'N' 'N' 0.0061 0.0033
                         'International Tables Vol C Tables 4.2.6.8 and 6.1.1.4'
    'O' 'O' 0.0106 0.0060
                         'International Tables Vol C Tables 4.2.6.8 and 6.1.1.4'
_computing_data_collection
;
APEX2 (Bruker, 2013)
;
_computing_cell_refinement
;
SAINT (Bruker, 2013)
;
_computing_data_reduction
;
SAINT (Bruker, 2013)
;
_computing_structure_solution
;
SHELXS97 (Sheldrick, 2008)
;
_computing_structure_refinement
;
SHELXL2014 (Sheldrick, 2015)
;
_computing_molecular_graphics
;
<i>OLEX2</i> (Dolomanov <i>et al.</i>,  2009)
;
_computing_publication_material
;
<i>OLEX2</i> (Dolomanov <i>et al.</i>,  2009)
;
loop_
    _atom_site_type_symbol
    _atom_site_label
    _atom_site_fract_x
    _atom_site_fract_y
    _atom_site_fract_z
    _atom_site_U_iso_or_equiv
    _atom_site_adp_type
    _atom_site_calc_flag
    _atom_site_occupancy
    _atom_site_disorder_assembly
    _atom_site_disorder_group
    O O1 0.56627(8) 0.18519(4) 0.65486(6) 0.02329(16) Uani d 1 . .
    O O2 0.20382(10) 0.48113(4) 0.62250(7) 0.0315(2) Uani d 1 . .
    O O3 0.32826(8) 0.40562(4) 0.75768(6) 0.02233(16) Uani d 1 . .
    N N1 0.18215(9) 0.30161(5) 0.39338(7) 0.01757(16) Uani d 1 . .
    N N2 0.02043(10) 0.12538(5) 0.88241(7) 0.02398(19) Uani d 1 . .
    C C2 0.17423(10) 0.35953(5) 0.46481(8) 0.01733(18) Uani d 1 . .
    C C3 0.25415(10) 0.35787(5) 0.57458(8) 0.01643(17) Uani d 1 . .
    C C4 0.33616(10) 0.28901(5) 0.62517(7) 0.01576(17) Uani d 1 . .
    H H4 0.4296 0.3045 0.6776 0.019 Uiso calc 1 . .
    C C5 0.48613(10) 0.19197(5) 0.55790(8) 0.01629(17) Uani d 1 . .
    C C6 0.51589(10) 0.14782(6) 0.46162(8) 0.01877(18) Uani d 1 . .
    H H6A 0.5626 0.1012 0.4928 0.023 Uiso calc 1 . .
    H H6B 0.5842 0.1754 0.4297 0.023 Uiso calc 1 . .
    C C7 0.38262(11) 0.13022(6) 0.36546(8) 0.01950(19) Uani d 1 . .
    C C8 0.30521(11) 0.20264(6) 0.32603(8) 0.01878(18) Uani d 1 . .
    H H8A 0.3603 0.2306 0.2824 0.023 Uiso calc 1 . .
    H H8B 0.2098 0.1919 0.2744 0.023 Uiso calc 1 . .
    C C9 0.28658(10) 0.24911(5) 0.42229(8) 0.01549(17) Uani d 1 . .
    C C10 0.36785(10) 0.24286(5) 0.53149(7) 0.01521(17) Uani d 1 . .
    C C11 0.28490(13) 0.07753(6) 0.40759(11) 0.0284(2) Uani d 1 . .
    H H11A 0.2589 0.0993 0.4727 0.043 Uiso calc 1 . .
    H H11B 0.3353 0.0311 0.4306 0.043 Uiso calc 1 . .
    H H11C 0.1979 0.0684 0.3464 0.043 Uiso calc 1 . .
    C C12 0.42649(14) 0.09541(8) 0.26599(10) 0.0327(3) Uani d 1 . .
    H H12A 0.4741 0.0484 0.2901 0.049 Uiso calc 1 . .
    H H12B 0.4924 0.1282 0.2412 0.049 Uiso calc 1 . .
    H H12C 0.3411 0.0872 0.2029 0.049 Uiso calc 1 . .
    C C13 0.07190(12) 0.41868(6) 0.40825(9) 0.0234(2) Uani d 1 . .
    H H13A 0.0221 0.4034 0.3309 0.035 Uiso calc 1 . .
    H H13B 0.1252 0.4640 0.4053 0.035 Uiso calc 1 . .
    H H13C 0.0017 0.4273 0.4517 0.035 Uiso calc 1 . .
    C C14 0.25628(11) 0.42135(5) 0.64921(8) 0.01880(18) Uani d 1 . .
    C C15 0.32585(12) 0.46169(6) 0.84080(9) 0.0225(2) Uani d 1 . .
    H H15A 0.2268 0.4792 0.8323 0.027 Uiso calc 1 . .
    H H15B 0.3860 0.5039 0.8316 0.027 Uiso calc 1 . .
    C C16 0.38454(12) 0.42620(6) 0.95533(9) 0.0232(2) Uani d 1 . .
    H H16A 0.3267 0.3831 0.9614 0.035 Uiso calc 1 . .
    H H16B 0.3811 0.4613 1.0153 0.035 Uiso calc 1 . .
    H H16C 0.4840 0.4112 0.9637 0.035 Uiso calc 1 . .
    C C17 0.25404(10) 0.24552(5) 0.69388(8) 0.01645(17) Uani d 1 . .
    C C18 0.12125(11) 0.21446(6) 0.64193(8) 0.02084(19) Uani d 1 . .
    H H18 0.0818 0.2208 0.5625 0.025 Uiso calc 1 . .
    C C19 0.04507(12) 0.17457(6) 0.70303(8) 0.0224(2) Uani d 1 . .
    H H19 -0.0452 0.1543 0.6648 0.027 Uiso calc 1 . .
    C C20 0.09936(11) 0.16371(5) 0.82071(8) 0.01958(19) Uani d 1 . .
    C C21 0.23303(11) 0.19489(6) 0.87312(8) 0.0213(2) Uani d 1 . .
    H H21 0.2733 0.1884 0.9524 0.026 Uiso calc 1 . .
    C C22 0.30727(11) 0.23512(6) 0.81049(8) 0.01973(19) Uani d 1 . .
    H H22 0.3970 0.2561 0.8484 0.024 Uiso calc 1 . .
    C C23 -0.08672(14) 0.07366(7) 0.82229(10) 0.0311(2) Uani d 1 . .
    H H23A -0.1338(9) 0.0513(5) 0.8755(5) 0.047 Uiso d 1 . .
    H H23B -0.0408(5) 0.0356(5) 0.7881(8) 0.047 Uiso d 1 . .
    H H23C -0.1578(9) 0.0993(3) 0.7628(8) 0.047 Uiso d 1 . .
    C C24 0.09169(14) 0.10629(7) 0.99913(9) 0.0295(2) Uani d 1 . .
    H H24A 0.0239 0.0812 1.0333 0.044 Uiso calc 1 . .
    H H24B 0.1265 0.1510 1.0422 0.044 Uiso calc 1 . .
    H H24C 0.1728 0.0738 1.0007 0.044 Uiso calc 1 . .
    H H1 0.1367(16) 0.3063(8) 0.3211(13) 0.029(4) Uiso d 1 . .
loop_
    _atom_site_aniso_label
    _atom_site_aniso_U_11
    _atom_site_aniso_U_22
    _atom_site_aniso_U_33
    _atom_site_aniso_U_12
    _atom_site_aniso_U_13
    _atom_site_aniso_U_23
    O1 0.0214(3) 0.0261(4) 0.0175(3) 0.0058(3) -0.0032(3) -0.0014(3)
    O2 0.0422(5) 0.0195(4) 0.0272(4) 0.0107(3) -0.0006(3) -0.0023(3)
    O3 0.0275(4) 0.0178(3) 0.0185(3) 0.0034(3) 0.0006(3) -0.0048(2)
    N1 0.0173(4) 0.0179(4) 0.0144(3) 0.0033(3) -0.0012(3) 0.0002(3)
    N2 0.0277(5) 0.0273(5) 0.0197(4) 0.0008(4) 0.0111(3) 0.0017(3)
    C2 0.0162(4) 0.0156(4) 0.0188(4) 0.0010(3) 0.0021(3) 0.0005(3)
    C3 0.0162(4) 0.0149(4) 0.0170(4) 0.0013(3) 0.0024(3) -0.0007(3)
    C4 0.0160(4) 0.0153(4) 0.0139(4) 0.0011(3) 0.0004(3) -0.0007(3)
    C5 0.0149(4) 0.0160(4) 0.0166(4) 0.0001(3) 0.0019(3) -0.0002(3)
    C6 0.0150(4) 0.0217(4) 0.0185(4) 0.0032(3) 0.0024(3) -0.0015(3)
    C7 0.0174(4) 0.0210(4) 0.0184(4) 0.0027(3) 0.0019(3) -0.0040(3)
    C8 0.0191(4) 0.0215(4) 0.0141(4) 0.0026(3) 0.0016(3) -0.0018(3)
    C9 0.0146(4) 0.0156(4) 0.0153(4) 0.0004(3) 0.0023(3) 0.0008(3)
    C10 0.0154(4) 0.0147(4) 0.0143(4) 0.0006(3) 0.0019(3) 0.0004(3)
    C11 0.0264(5) 0.0193(5) 0.0365(6) -0.0039(4) 0.0034(4) -0.0031(4)
    C12 0.0304(6) 0.0408(7) 0.0234(5) 0.0129(5) 0.0013(4) -0.0119(4)
    C13 0.0216(5) 0.0202(5) 0.0244(5) 0.0064(4) -0.0008(4) 0.0019(4)
    C14 0.0173(4) 0.0180(4) 0.0199(4) 0.0006(3) 0.0027(3) -0.0015(3)
    C15 0.0243(5) 0.0191(4) 0.0227(4) 0.0003(4) 0.0036(4) -0.0073(3)
    C16 0.0222(5) 0.0260(5) 0.0215(4) -0.0034(4) 0.0059(4) -0.0051(4)
    C17 0.0186(4) 0.0153(4) 0.0146(4) 0.0022(3) 0.0028(3) -0.0015(3)
    C18 0.0236(5) 0.0236(5) 0.0140(4) -0.0035(4) 0.0028(3) -0.0013(3)
    C19 0.0242(5) 0.0256(5) 0.0174(4) -0.0043(4) 0.0055(4) -0.0021(3)
    C20 0.0242(5) 0.0181(4) 0.0181(4) 0.0033(4) 0.0087(4) -0.0001(3)
    C21 0.0237(5) 0.0252(5) 0.0143(4) 0.0044(4) 0.0037(3) 0.0016(3)
    C22 0.0192(4) 0.0220(5) 0.0157(4) 0.0026(3) 0.0007(3) 0.0001(3)
    C23 0.0338(6) 0.0328(6) 0.0318(6) -0.0069(5) 0.0173(5) -0.0015(4)
    C24 0.0344(6) 0.0346(6) 0.0225(5) 0.0059(5) 0.0129(4) 0.0078(4)
_geom_special_details
;
 All esds (except the esd in the dihedral angle between two l.s. planes)
 are estimated using the full covariance matrix.  The cell esds are taken
 into account individually in the estimation of esds in distances, angles
 and torsion angles; correlations between esds in cell parameters are only
 used when they are defined by crystal symmetry.  An approximate (isotropic)
 treatment of cell esds is used for estimating esds involving l.s. planes.
;
loop_
    _geom_bond_atom_site_label_1
    _geom_bond_atom_site_label_2
    _geom_bond_site_symmetry_2
    _geom_bond_distance
    _geom_bond_publ_flag
    O1 C5 . 1.2367(11) ?
    O2 C14 . 1.2103(12) ?
    O3 C14 . 1.3527(12) ?
    O3 C15 . 1.4451(12) ?
    N1 C2 . 1.3849(12) ?
    N1 C9 . 1.3690(12) ?
    N1 H1 . 0.879(15) ?
    N2 C20 . 1.3953(13) ?
    N2 C23 . 1.4489(16) ?
    N2 C24 . 1.4505(14) ?
    C2 C3 . 1.3575(12) ?
    C2 C13 . 1.5028(13) ?
    C3 C4 . 1.5259(13) ?
    C3 C14 . 1.4700(13) ?
    C4 H4 . 1.0000 ?
    C4 C10 . 1.5157(13) ?
    C4 C17 . 1.5233(13) ?
    C5 C6 . 1.5143(13) ?
    C5 C10 . 1.4425(13) ?
    C6 H6A . 0.9900 ?
    C6 H6B . 0.9900 ?
    C6 C7 . 1.5296(13) ?
    C7 C8 . 1.5317(14) ?
    C7 C11 . 1.5306(16) ?
    C7 C12 . 1.5272(15) ?
    C8 H8A . 0.9900 ?
    C8 H8B . 0.9900 ?
    C8 C9 . 1.4982(13) ?
    C9 C10 . 1.3603(12) ?
    C11 H11A . 0.9800 ?
    C11 H11B . 0.9800 ?
    C11 H11C . 0.9800 ?
    C12 H12A . 0.9800 ?
    C12 H12B . 0.9800 ?
    C12 H12C . 0.9800 ?
    C13 H13A . 0.9800 ?
    C13 H13B . 0.9800 ?
    C13 H13C . 0.9800 ?
    C15 H15A . 0.9900 ?
    C15 H15B . 0.9900 ?
    C15 C16 . 1.5078(15) ?
    C16 H16A . 0.9800 ?
    C16 H16B . 0.9800 ?
    C16 H16C . 0.9800 ?
    C17 C18 . 1.3936(14) ?
    C17 C22 . 1.3917(13) ?
    C18 H18 . 0.9500 ?
    C18 C19 . 1.3867(14) ?
    C19 H19 . 0.9500 ?
    C19 C20 . 1.4061(14) ?
    C20 C21 . 1.4024(15) ?
    C21 H21 . 0.9500 ?
    C21 C22 . 1.3903(14) ?
    C22 H22 . 0.9500 ?
    C23 H23A . 0.976(10) ?
    C23 H23B . 0.976(10) ?
    C23 H23C . 0.976(10) ?
    C24 H24A . 0.9800 ?
    C24 H24B . 0.9800 ?
    C24 H24C . 0.9800 ?
loop_
    _geom_angle_atom_site_label_1
    _geom_angle_atom_site_label_2
    _geom_angle_atom_site_label_3
    _geom_angle_site_symmetry_1
    _geom_angle_site_symmetry_3
    _geom_angle
    _geom_angle_publ_flag
    C14 O3 C15 . . 115.89(8) ?
    C2 N1 H1 . . 117.4(10) ?
    C9 N1 C2 . . 122.15(8) ?
    C9 N1 H1 . . 117.7(10) ?
    C20 N2 C23 . . 118.30(9) ?
    C20 N2 C24 . . 117.70(10) ?
    C23 N2 C24 . . 115.49(9) ?
    N1 C2 C13 . . 113.49(8) ?
    C3 C2 N1 . . 119.47(8) ?
    C3 C2 C13 . . 127.03(9) ?
    C2 C3 C4 . . 121.07(8) ?
    C2 C3 C14 . . 120.30(9) ?
    C14 C3 C4 . . 118.53(8) ?
    C3 C4 H4 . . 108.1 ?
    C10 C4 C3 . . 109.87(7) ?
    C10 C4 H4 . . 108.1 ?
    C10 C4 C17 . . 111.50(7) ?
    C17 C4 C3 . . 111.08(8) ?
    C17 C4 H4 . . 108.1 ?
    O1 C5 C6 . . 119.28(8) ?
    O1 C5 C10 . . 122.46(9) ?
    C10 C5 C6 . . 118.20(8) ?
    C5 C6 H6A . . 108.7 ?
    C5 C6 H6B . . 108.7 ?
    C5 C6 C7 . . 114.28(8) ?
    H6A C6 H6B . . 107.6 ?
    C7 C6 H6A . . 108.7 ?
    C7 C6 H6B . . 108.7 ?
    C6 C7 C8 . . 107.60(8) ?
    C6 C7 C11 . . 110.16(9) ?
    C11 C7 C8 . . 110.63(9) ?
    C12 C7 C6 . . 109.94(9) ?
    C12 C7 C8 . . 108.97(9) ?
    C12 C7 C11 . . 109.50(9) ?
    C7 C8 H8A . . 109.0 ?
    C7 C8 H8B . . 109.0 ?
    H8A C8 H8B . . 107.8 ?
    C9 C8 C7 . . 113.11(8) ?
    C9 C8 H8A . . 109.0 ?
    C9 C8 H8B . . 109.0 ?
    N1 C9 C8 . . 115.37(8) ?
    C10 C9 N1 . . 120.40(8) ?
    C10 C9 C8 . . 124.20(8) ?
    C5 C10 C4 . . 119.80(8) ?
    C9 C10 C4 . . 120.82(8) ?
    C9 C10 C5 . . 119.38(8) ?
    C7 C11 H11A . . 109.5 ?
    C7 C11 H11B . . 109.5 ?
    C7 C11 H11C . . 109.5 ?
    H11A C11 H11B . . 109.5 ?
    H11A C11 H11C . . 109.5 ?
    H11B C11 H11C . . 109.5 ?
    C7 C12 H12A . . 109.5 ?
    C7 C12 H12B . . 109.5 ?
    C7 C12 H12C . . 109.5 ?
    H12A C12 H12B . . 109.5 ?
    H12A C12 H12C . . 109.5 ?
    H12B C12 H12C . . 109.5 ?
    C2 C13 H13A . . 109.5 ?
    C2 C13 H13B . . 109.5 ?
    C2 C13 H13C . . 109.5 ?
    H13A C13 H13B . . 109.5 ?
    H13A C13 H13C . . 109.5 ?
    H13B C13 H13C . . 109.5 ?
    O2 C14 O3 . . 121.65(9) ?
    O2 C14 C3 . . 127.36(9) ?
    O3 C14 C3 . . 110.99(8) ?
    O3 C15 H15A . . 110.5 ?
    O3 C15 H15B . . 110.5 ?
    O3 C15 C16 . . 105.94(8) ?
    H15A C15 H15B . . 108.7 ?
    C16 C15 H15A . . 110.5 ?
    C16 C15 H15B . . 110.5 ?
    C15 C16 H16A . . 109.5 ?
    C15 C16 H16B . . 109.5 ?
    C15 C16 H16C . . 109.5 ?
    H16A C16 H16B . . 109.5 ?
    H16A C16 H16C . . 109.5 ?
    H16B C16 H16C . . 109.5 ?
    C18 C17 C4 . . 120.98(8) ?
    C22 C17 C4 . . 121.92(9) ?
    C22 C17 C18 . . 117.10(9) ?
    C17 C18 H18 . . 119.1 ?
    C19 C18 C17 . . 121.80(9) ?
    C19 C18 H18 . . 119.1 ?
    C18 C19 H19 . . 119.5 ?
    C18 C19 C20 . . 121.05(10) ?
    C20 C19 H19 . . 119.5 ?
    N2 C20 C19 . . 120.83(10) ?
    N2 C20 C21 . . 121.91(9) ?
    C21 C20 C19 . . 117.22(9) ?
    C20 C21 H21 . . 119.6 ?
    C22 C21 C20 . . 120.85(9) ?
    C22 C21 H21 . . 119.6 ?
    C17 C22 H22 . . 119.0 ?
    C21 C22 C17 . . 121.97(9) ?
    C21 C22 H22 . . 119.0 ?
    N2 C23 H23A . . 109.5 ?
    N2 C23 H23B . . 109.5 ?
    N2 C23 H23C . . 109.5 ?
    H23A C23 H23B . . 109.5 ?
    H23A C23 H23C . . 109.4 ?
    H23B C23 H23C . . 109.5 ?
    N2 C24 H24A . . 109.5 ?
    N2 C24 H24B . . 109.5 ?
    N2 C24 H24C . . 109.5 ?
    H24A C24 H24B . . 109.5 ?
    H24A C24 H24C . . 109.5 ?
    H24B C24 H24C . . 109.5 ?
loop_
    _geom_torsion_atom_site_label_1
    _geom_torsion_atom_site_label_2
    _geom_torsion_atom_site_label_3
    _geom_torsion_atom_site_label_4
    _geom_torsion_site_symmetry_1
    _geom_torsion_site_symmetry_2
    _geom_torsion_site_symmetry_3
    _geom_torsion_site_symmetry_4
    _geom_torsion
    _geom_torsion_publ_flag
    O1 C5 C6 C7 . . . . 151.47(9) ?
    O1 C5 C10 C4 . . . . -1.56(14) ?
    O1 C5 C10 C9 . . . . 178.01(9) ?
    N1 C2 C3 C4 . . . . -8.68(14) ?
    N1 C2 C3 C14 . . . . 175.02(9) ?
    N1 C9 C10 C4 . . . . 5.51(14) ?
    N1 C9 C10 C5 . . . . -174.06(9) ?
    N2 C20 C21 C22 . . . . -177.63(9) ?
    C2 N1 C9 C8 . . . . -164.12(9) ?
    C2 N1 C9 C10 . . . . 14.20(14) ?
    C2 C3 C4 C10 . . . . 24.82(12) ?
    C2 C3 C4 C17 . . . . -99.03(10) ?
    C2 C3 C14 O2 . . . . -7.65(17) ?
    C2 C3 C14 O3 . . . . 172.85(9) ?
    C3 C4 C10 C5 . . . . 156.41(8) ?
    C3 C4 C10 C9 . . . . -23.16(12) ?
    C3 C4 C17 C18 . . . . 63.85(11) ?
    C3 C4 C17 C22 . . . . -115.98(10) ?
    C4 C3 C14 O2 . . . . 175.96(11) ?
    C4 C3 C14 O3 . . . . -3.55(12) ?
    C4 C17 C18 C19 . . . . 179.87(9) ?
    C4 C17 C22 C21 . . . . -179.42(9) ?
    C5 C6 C7 C8 . . . . 53.46(11) ?
    C5 C6 C7 C11 . . . . -67.23(11) ?
    C5 C6 C7 C12 . . . . 172.01(9) ?
    C6 C5 C10 C4 . . . . -178.95(8) ?
    C6 C5 C10 C9 . . . . 0.63(13) ?
    C6 C7 C8 C9 . . . . -48.04(11) ?
    C7 C8 C9 N1 . . . . -160.24(8) ?
    C7 C8 C9 C10 . . . . 21.50(14) ?
    C8 C9 C10 C4 . . . . -176.32(9) ?
    C8 C9 C10 C5 . . . . 4.11(14) ?
    C9 N1 C2 C3 . . . . -12.50(14) ?
    C9 N1 C2 C13 . . . . 168.16(9) ?
    C10 C4 C17 C18 . . . . -59.06(11) ?
    C10 C4 C17 C22 . . . . 121.10(10) ?
    C10 C5 C6 C7 . . . . -31.05(12) ?
    C11 C7 C8 C9 . . . . 72.35(11) ?
    C12 C7 C8 C9 . . . . -167.21(9) ?
    C13 C2 C3 C4 . . . . 170.56(10) ?
    C13 C2 C3 C14 . . . . -5.74(16) ?
    C14 O3 C15 C16 . . . . 168.44(9) ?
    C14 C3 C4 C10 . . . . -158.81(8) ?
    C14 C3 C4 C17 . . . . 77.33(11) ?
    C15 O3 C14 O2 . . . . 6.08(15) ?
    C15 O3 C14 C3 . . . . -174.38(8) ?
    C17 C4 C10 C5 . . . . -79.98(10) ?
    C17 C4 C10 C9 . . . . 100.45(10) ?
    C17 C18 C19 C20 . . . . -0.10(16) ?
    C18 C17 C22 C21 . . . . 0.74(15) ?
    C18 C19 C20 N2 . . . . 178.09(10) ?
    C18 C19 C20 C21 . . . . 0.06(15) ?
    C19 C20 C21 C22 . . . . 0.38(15) ?
    C20 C21 C22 C17 . . . . -0.81(16) ?
    C22 C17 C18 C19 . . . . -0.29(15) ?
    C23 N2 C20 C19 . . . . 23.89(15) ?
    C23 N2 C20 C21 . . . . -158.17(10) ?
    C24 N2 C20 C19 . . . . 170.49(10) ?
    C24 N2 C20 C21 . . . . -11.57(15) ?
loop_
    _geom_hbond_atom_site_label_D
    _geom_hbond_atom_site_label_H
    _geom_hbond_atom_site_label_A
    _geom_hbond_site_symmetry_A
    _geom_hbond_distance_DH
    _geom_hbond_distance_HA
    _geom_hbond_distance_DA
    _geom_hbond_angle_DHA
    N1 H1 O1 4_565 0.879(15) 1.968(15) 2.8380(11) 170.6(14)
    C13 H13C O2 3_566 0.98 2.57 3.1741(15) 120
_shelx_hkl_file
;
   1   0   0   -0.31    0.01
  -1   0   0   -0.30    0.01
   2   0   0  205.39    4.99
  -2   0   0  202.58    4.99
   3   0   0    0.03    0.05
   3   0   0   -0.01    0.06
   3   0   0    0.03    0.06
   3   0   0    0.04    0.07
  -3   0   0    0.01    0.05
   4   0   0    1.68    0.16
   4   0   0    1.69    0.16
   4   0   0    2.08    0.16
   4   0   0    2.52    0.17
  -4   0   0    2.53    0.17
   5   0   0   -0.07    0.06
   5   0   0    0.05    0.09
   5   0   0    0.01    0.08
  -5   0   0    0.00    0.08
   5   0   0    0.00    0.07
   6   0   0    0.96    0.15
   6   0   0    1.24    0.13
   6   0   0    1.18    0.17
  -6   0   0    1.13    0.15
   6   0   0    0.97    0.15
   7   0   0   -0.09    0.10
   7   0   0   -0.10    0.10
   7   0   0    0.03    0.09
  -7   0   0    0.11    0.10
   8   0   0    1.39    0.22
   8   0   0    1.42    0.20
  -8   0   0    1.47    0.21
   8   0   0    1.33    0.20
   9   0   0   -0.12    0.15
   9   0   0   -0.03    0.16
   9   0   0    0.18    0.14
  10   0   0    3.08    0.34
  10   0   0    3.60    0.39
  10   0   0    2.93    0.34
  11   0   0    0.04    0.15
  11   0   0    0.20    0.18
  11   0   0   -0.22    0.20
  12   0   0    4.90    0.51
  12   0   0    4.35    0.48
  12   0   0    4.71    0.47
  13   0   0   -0.05    0.24
  13   0   0   -0.02    0.24
   0  -1   0    0.00    0.00
   0   1   0    0.00    0.00
   1   1   0   -0.02    0.01
  -1   1   0   -0.02    0.02
   2  -1   0    5.72    0.21
  -2  -1   0    5.60    0.19
  -2   1   0    5.89    0.21
   2   1   0    5.81    0.19
   3  -1   0    8.06    0.30
   3  -1   0    7.65    0.28
  -3  -1   0    8.32    0.27
   3  -1   0    7.82    0.29
   3  -1   0    7.78    0.28
   3   1   0    7.78    0.29
  -3   1   0    7.62    0.28
   3   1   0    7.93    0.26
   3   1   0    7.48    0.29
   4  -1   0  211.54    5.05
   4  -1   0  193.13    5.04
   4  -1   0  203.67    5.04
   4  -1   0  206.09    5.00
  -4  -1   0  203.94    5.01
   4   1   0  189.88    5.04
   4   1   0  211.40    5.01
   4   1   0  206.97    5.03
  -4   1   0  201.36    5.03
   4   1   0  198.51    5.03
   5  -1   0   20.76    0.67
   5  -1   0   20.16    0.68
   5  -1   0   21.44    0.68
   5  -1   0   21.13    0.62
  -5  -1   0   22.13    0.65
   5   1   0   21.23    0.67
   5   1   0   20.02    0.68
  -5   1   0   21.71    0.67
   5   1   0   21.11    0.66
  -6  -1   0    1.07    0.14
   6  -1   0    1.32    0.14
   6  -1   0    0.96    0.15
   6  -1   0    1.22    0.18
   6  -1   0    1.21    0.16
   6   1   0    0.75    0.14
   6   1   0    1.02    0.15
   6   1   0    1.32    0.12
   6   1   0    1.09    0.17
  -6   1   0    0.97    0.14
   7  -1   0   10.91    0.47
   7  -1   0   10.69    0.41
   7  -1   0   10.17    0.48
  -7  -1   0   11.22    0.44
   7  -1   0   11.10    0.47
  -7   1   0   10.88    0.46
   7   1   0   10.66    0.47
   7   1   0    9.84    0.47
   7   1   0   10.64    0.45
   8  -1   0    0.54    0.15
  -8  -1   0    0.68    0.15
   8  -1   0    0.64    0.18
   8  -1   0    0.71    0.17
   8   1   0    0.91    0.18
  -8   1   0    0.86    0.17
   8   1   0    1.45    0.21
   8   1   0    1.03    0.21
   9  -1   0   -0.11    0.10
   9  -1   0    0.04    0.14
   9  -1   0    0.30    0.18
   9   1   0   -0.03    0.14
  -9   1   0    0.05    0.12
   9   1   0    0.06    0.15
   9   1   0    0.18    0.13
  10  -1   0    2.09    0.28
  10  -1   0    1.73    0.29
  10  -1   0    1.82    0.28
  10   1   0    1.75    0.27
  10   1   0    2.56    0.34
  10   1   0    2.06    0.30
  11  -1   0   -0.15    0.19
  11  -1   0    0.34    0.17
  11  -1   0    0.22    0.21
  11   1   0   -0.02    0.21
  11   1   0    0.09    0.16
  11   1   0    0.11    0.21
  12  -1   0    0.28    0.21
  12  -1   0    0.04    0.21
  12  -1   0    0.23    0.22
  12   1   0   -0.28    0.20
  12   1   0   -0.21    0.21
  12   1   0    0.19    0.21
  13  -1   0   -0.16    0.22
  13  -1   0   -0.07    0.21
  13  -1   0    0.18    0.26
  13   1   0   -0.04    0.25
  13   1   0    0.23    0.28
   0   2   0   -0.12    0.01
   1  -2   0   63.78    1.61
   2  -2   0   15.65    0.46
  -2  -2   0   15.78    0.41
   2   2   0   15.66    0.41
  -2   2   0   15.31    0.46
  -3  -2   0   17.17    0.48
   3  -2   0   16.75    0.51
   3  -2   0   17.70    0.53
   3  -2   0   16.79    0.52
   3   2   0   17.19    0.48
   3   2   0   16.52    0.52
  -3   2   0   17.53    0.53
   3   2   0   16.54    0.51
   4  -2   0    4.99    0.22
   4  -2   0    5.24    0.25
  -4  -2   0    4.86    0.21
   4  -2   0    5.08    0.26
   4   2   0    4.47    0.25
   4   2   0    4.78    0.23
  -4   2   0    4.96    0.25
   4   2   0    4.42    0.25
   4   2   0    4.77    0.21
   5  -2   0    9.51    0.38
   5  -2   0    9.15    0.38
  -5  -2   0    9.09    0.34
   5  -2   0    9.58    0.35
   5   2   0    9.01    0.36
   5   2   0    9.03    0.38
   5   2   0    8.89    0.40
  -5   2   0    9.73    0.39
   6  -2   0    0.94    0.15
  -6  -2   0    1.31    0.15
   6  -2   0    1.09    0.13
   6  -2   0    0.99    0.16
   6  -2   0    1.48    0.18
  -6   2   0    1.11    0.16
   6   2   0    1.16    0.16
   6   2   0    1.05    0.17
   6   2   0    1.20    0.17
   7  -2   0    9.78    0.44
   7  -2   0    9.29    0.43
   7  -2   0   10.40    0.40
   7  -2   0    9.42    0.46
  -7  -2   0    9.95    0.41
   7   2   0    9.07    0.42
   7   2   0    8.53    0.44
   7   2   0    9.79    0.45
  -7   2   0   10.00    0.45
   8  -2   0    1.05    0.19
   8  -2   0    1.02    0.20
   8  -2   0    1.26    0.21
   8   2   0    1.02    0.20
   8   2   0    1.24    0.22
  -8   2   0    0.94    0.19
   8   2   0    1.05    0.19
   9  -2   0   -0.01    0.16
   9  -2   0    0.26    0.16
   9  -2   0   -0.06    0.16
  -9   2   0    0.10    0.15
   9   2   0    0.11    0.13
   9   2   0    0.14    0.14
   9   2   0    0.17    0.15
  10  -2   0   -0.06    0.15
  10  -2   0    0.04    0.16
  10  -2   0    0.30    0.19
  10   2   0   -0.10    0.16
  10   2   0   -0.05    0.17
  10   2   0    0.18    0.15
  11  -2   0   19.17    0.85
  11  -2   0   20.22    0.88
  11  -2   0   20.73    0.88
  11   2   0   19.23    0.85
  11   2   0   19.18    0.82
  11   2   0   19.79    0.89
  12  -2   0    0.49    0.28
  12  -2   0    0.60    0.24
  12  -2   0    0.50    0.26
  12   2   0    0.54    0.26
  12   2   0    0.31    0.23
  13  -2   0    4.15    0.48
  13  -2   0    3.59    0.46
  13  -2   0    3.69    0.49
  13   2   0    3.23    0.46
  13   2   0    3.80    0.47
   0  -3   0   -0.12    0.03
   0   3   0   -0.20    0.03
   1  -3   0   20.14    0.55
   1   3   0   19.59    0.49
  -1   3   0   19.45    0.55
   2  -3   0   24.26    0.69
  -2  -3   0   24.20    0.62
  -2   3   0   24.25    0.69
   2   3   0   24.86    0.62
   3  -3   0    0.01    0.06
  -3  -3   0    0.04    0.04
   3  -3   0    0.06    0.07
   3  -3   0    0.00    0.05
   3  -3   0    0.04    0.06
  -3   3   0    0.17    0.07
   3   3   0    0.07    0.07
   3   3   0    0.07    0.04
   3   3   0   -0.03    0.07
  -4  -3   0    1.53    0.12
   4  -3   0    1.66    0.16
   4  -3   0    1.87    0.17
   4  -3   0    1.89    0.16
   4  -3   0    1.32    0.15
   4   3   0    1.37    0.16
   4   3   0    1.53    0.12
   4   3   0    1.92    0.15
  -4   3   0    1.35    0.16
   4   3   0    1.49    0.16
   5  -3   0    4.81    0.25
   5  -3   0    4.32    0.26
   5  -3   0    4.41    0.23
  -5  -3   0    4.75    0.22
   5   3   0    4.19    0.23
  -5   3   0    4.49    0.27
   5   3   0    4.44    0.27
   5   3   0    4.28    0.25
   5   3   0    4.81    0.21
   6  -3   0   13.06    0.50
   6  -3   0   12.62    0.46
   6  -3   0   12.79    0.50
   6  -3   0   13.00    0.51
  -6  -3   0   12.38    0.44
   6   3   0   12.17    0.51
   6   3   0   12.45    0.49
   6   3   0   12.98    0.47
  -6   3   0   12.74    0.50
  -7  -3   0    3.12    0.22
   7  -3   0    2.63    0.25
   7  -3   0    3.25    0.23
   7  -3   0    2.47    0.25
   7  -3   0    3.03    0.29
   7   3   0    2.85    0.26
   7   3   0    2.66    0.24
   7   3   0    2.92    0.29
  -7   3   0    2.87    0.27
   8  -3   0    1.41    0.22
   8  -3   0    1.15    0.21
   8  -3   0    1.44    0.23
  -8   3   0    1.13    0.20
   8   3   0    1.60    0.23
   8   3   0    1.52    0.21
   8   3   0    1.07    0.20
   9  -3   0    3.69    0.36
   9  -3   0    3.50    0.36
   9  -3   0    3.27    0.34
   9   3   0    3.32    0.32
   9   3   0    2.79    0.32
  -9   3   0    3.57    0.35
   9   3   0    3.62    0.36
  10  -3   0    0.08    0.17
  10  -3   0    0.15    0.16
  10  -3   0    0.39    0.21
  10   3   0    0.36    0.19
  10   3   0    0.17    0.20
  10   3   0    0.11    0.14
  11  -3   0    8.01    0.54
  11  -3   0    6.99    0.51
  11  -3   0    6.57    0.50
  11   3   0    6.65    0.48
  11   3   0    6.28    0.50
  12  -3   0    0.19    0.21
  12  -3   0    0.13    0.23
  12  -3   0    0.49    0.27
  12   3   0    0.18    0.25
  12   3   0    0.62    0.26
  13  -3   0   -0.02    0.26
  13  -3   0    0.48    0.27
  13  -3   0    0.12    0.26
  13   3   0    0.67    0.31
  13   3   0    0.27    0.27
   0  -4   0   70.49    1.76
   0   4   0   70.46    1.76
   1  -4   0  197.69    4.80
  -1  -4   0  196.98    4.75
   1   4   0  207.93    4.75
   1   4   0  188.82    4.75
  -1   4   0  185.12    4.80
   2  -4   0  379.82    8.91
  -2  -4   0  359.46    8.83
   2  -4   0  350.96    8.89
   2  -4   0  354.85    8.89
   2   4   0  366.26    8.85
   2   4   0  374.83    8.90
  -2   4   0  359.88    8.90
  -3  -4   0    2.68    0.11
   3  -4   0    2.68    0.16
   3  -4   0    2.59    0.17
   3  -4   0    2.76    0.17
   3  -4   0    2.58    0.16
  -3   4   0    2.38    0.16
  -3   4   0    2.76    0.18
   3   4   0    2.68    0.18
   3   4   0    2.57    0.16
   3   4   0    2.72    0.11
   4  -4   0    0.78    0.13
   4  -4   0    0.73    0.11
   4  -4   0    0.85    0.14
   4  -4   0    0.71    0.11
  -4  -4   0    0.59    0.08
   4   4   0    0.74    0.11
  -4   4   0    0.74    0.14
   4   4   0    0.69    0.08
   4   4   0    0.86    0.14
   4   4   0    0.83    0.13
   5  -4   0    0.03    0.09
   5  -4   0    0.07    0.09
   5  -4   0    0.07    0.08
  -5  -4   0    0.14    0.07
   5  -4   0    0.08    0.09
   5   4   0    0.02    0.07
   5   4   0    0.14    0.11
  -5   4   0    0.11    0.09
   5   4   0   -0.02    0.08
   5   4   0   -0.04    0.05
   6  -4   0    3.96    0.24
   6  -4   0    3.99    0.28
   6  -4   0    4.15    0.27
  -6  -4   0    3.99    0.21
   6  -4   0    3.93    0.26
   6   4   0    4.60    0.28
   6   4   0    3.89    0.23
  -6   4   0    4.16    0.28
   6   4   0    3.94    0.28
   7  -4   0    8.54    0.39
   7  -4   0    9.19    0.44
   7  -4   0    9.23    0.44
   7  -4   0    8.35    0.43
  -7   4   0    9.17    0.44
   7   4   0    9.10    0.40
   7   4   0    8.49    0.42
   7   4   0    8.43    0.45
   8  -4   0    1.22    0.19
   8  -4   0    1.08    0.19
   8  -4   0    0.95    0.20
   8  -4   0    1.08    0.21
  -8   4   0    1.54    0.24
   8   4   0    1.48    0.23
   8   4   0    1.18    0.21
   8   4   0    1.00    0.18
   9  -4   0    1.03    0.23
   9  -4   0    1.69    0.26
   9  -4   0    1.17    0.23
  -9   4   0    1.00    0.21
   9   4   0    1.35    0.26
   9   4   0    1.15    0.20
   9   4   0    1.28    0.23
  10  -4   0    0.26    0.17
  10  -4   0    0.07    0.16
  10  -4   0    0.04    0.18
  10   4   0    0.16    0.19
  10   4   0    0.17    0.16
  11  -4   0    3.39    0.41
  11  -4   0    4.07    0.42
  11  -4   0    5.09    0.48
  11   4   0    2.90    0.36
  11   4   0    3.56    0.43
  12  -4   0    5.27    0.52
  12  -4   0    5.45    0.50
  12  -4   0    4.99    0.50
  12   4   0    4.85    0.51
  12   4   0    4.83    0.48
  13  -4   0    0.05    0.24
  13  -4   0    0.16    0.24
  13  -4   0    0.44    0.25
  13   4   0    0.24    0.25
  13   4   0   -0.09    0.26
   0  -5   0    0.02    0.05
   0   5   0   -0.02    0.05
  -1  -5   0   40.58    1.01
   1  -5   0   39.54    1.06
   1  -5   0   38.66    1.06
   1   5   0   41.53    1.01
  -1   5   0   40.08    1.06
   1   5   0   39.90    1.01
   1   5   0   39.77    1.07
   2  -5   0  352.80    8.40
   2  -5   0  349.71    8.41
   2  -5   0  346.20    8.39
   2  -5   0  356.72    8.39
  -2   5   0  339.57    8.40
   2   5   0  345.21    8.32
  -2   5   0  345.67    8.39
   2   5   0  332.85    8.40
   2   5   0  358.81    8.41
   2   5   0  299.08    8.31
   3  -5   0   17.25    0.55
   3  -5   0   17.55    0.55
  -3  -5   0   17.34    0.45
   3  -5   0   16.83    0.55
   3  -5   0   18.51    0.54
   3  -5   0   16.22    0.51
  -3   5   0   18.02    0.55
   3   5   0   17.63    0.54
   3   5   0   17.51    0.45
   3   5   0   17.86    0.57
  -3   5   0   17.06    0.57
   4  -5   0    6.09    0.28
  -4  -5   0    6.19    0.21
   4  -5   0    6.18    0.25
   4  -5   0    6.18    0.28
   4  -5   0    6.01    0.29
   4  -5   0    5.76    0.29
   4   5   0    6.23    0.25
  -4   5   0    5.85    0.30
  -4   5   0    6.17    0.30
   4   5   0    6.15    0.20
   4   5   0    6.14    0.31
   5  -5   0   54.56    1.50
   5  -5   0   55.36    1.52
   5  -5   0   53.34    1.52
   5  -5   0   54.55    1.50
   5  -5   0   55.55    1.45
  -5  -5   0   56.76    1.41
   5   5   0   53.89    1.53
  -5   5   0   51.54    1.51
   5   5   0   55.58    1.46
  -5   5   0   54.52    1.53
   5   5   0   53.79    1.50
   5   5   0   56.29    1.41
   6  -5   0   14.46    0.56
   6  -5   0   14.34    0.53
   6  -5   0   14.60    0.55
  -6  -5   0   13.96    0.45
   6  -5   0   14.67    0.57
   6   5   0   15.51    0.51
   6   5   0   13.60    0.56
   6   5   0   14.29    0.55
  -6   5   0   13.94    0.56
   7  -5   0    0.31    0.12
   7  -5   0    0.12    0.11
   7  -5   0    0.27    0.13
   7  -5   0    0.20    0.13
   7   5   0    0.25    0.12
  -7   5   0    0.19    0.13
   7   5   0    0.14    0.13
   7   5   0    0.43    0.12
   8  -5   0    0.34    0.17
   8  -5   0    0.23    0.14
   8  -5   0    0.46    0.16
  -8   5   0    0.35    0.17
   8   5   0    0.40    0.16
   8   5   0    0.49    0.17
   8   5   0    0.15    0.12
   9  -5   0   -0.09    0.14
   9  -5   0   -0.10    0.13
   9  -5   0    0.24    0.17
   9   5   0   -0.19    0.14
  -9   5   0   -0.13    0.12
   9   5   0    0.11    0.17
  10  -5   0    0.15    0.18
  10  -5   0   -0.08    0.15
  10  -5   0    0.14    0.17
  10   5   0   -0.07    0.15
  10   5   0   -0.10    0.17
  11  -5   0    7.78    0.54
  11  -5   0    7.77    0.52
  11  -5   0    8.09    0.54
  11   5   0    8.36    0.56
  11   5   0    6.59    0.54
  12  -5   0    0.86    0.27
  12  -5   0    0.91    0.29
  12  -5   0    0.82    0.28
 -12   5   0    0.63    0.28
  12   5   0    0.80    0.32
  12   5   0    1.62    0.32
  13  -5   0    0.63    0.32
  13  -5   0    1.24    0.36
  13  -5   0    1.08    0.33
  13   5   0    0.85    0.34
 -13   5   0    0.74    0.32
  13   5   0    0.74    0.31
   0  -6   0  142.30    3.47
   0  -6   0  142.46    3.44
   0   6   0  132.29    3.46
   0   6   0  138.13    3.44
  -1  -6   0    0.40    0.05
  -1  -6   0    0.31    0.08
   1  -6   0    0.35    0.08
   1  -6   0    0.14    0.06
   1  -6   0    0.30    0.08
   1   6   0    0.23    0.07
   1   6   0    0.25    0.05
  -1   6   0    0.14    0.06
  -1   6   0    0.35    0.08
   1   6   0    0.55    0.06
   2  -6   0   75.37    1.95
   2  -6   0   72.51    1.93
   2  -6   0   76.68    1.92
   2  -6   0   72.93    1.93
  -2  -6   0   78.17    1.94
   2   6   0   74.30    1.96
   2   6   0   75.56    1.85
   2   6   0   76.87    1.92
   2   6   0   77.51    1.85
  -2   6   0   74.84    1.95
  -2   6   0   74.89    1.96
   3  -6   0  112.93    2.91
   3  -6   0  111.13    2.91
   3  -6   0  117.94    2.88
   3  -6   0  114.38    2.91
   3  -6   0  114.53    2.88
  -3  -6   0  117.99    2.87
   3   6   0  111.30    2.92
  -3   6   0  109.58    2.93
  -3   6   0  116.36    2.91
   3   6   0  115.77    2.89
   4  -6   0   17.94    0.61
  -4  -6   0   18.53    0.49
   4  -6   0   18.65    0.62
   4  -6   0   18.78    0.57
  -4  -6   0   18.49    0.56
   4  -6   0   19.23    0.59
   4   6   0   19.62    0.59
  -4   6   0   19.19    0.64
   4   6   0   18.43    0.49
  -4   6   0   18.27    0.61
   4   6   0   18.05    0.62
   4   6   0   19.03    0.60
  -5  -6   0    2.53    0.16
   5  -6   0    2.49    0.21
   5  -6   0    2.25    0.20
   5  -6   0    2.68    0.21
  -5  -6   0    2.66    0.13
   5  -6   0    2.63    0.16
   5  -6   0    2.72    0.21
  -5   6   0    2.38    0.20
  -5   6   0    2.67    0.25
   5   6   0    2.42    0.19
   5   6   0    2.64    0.16
   5   6   0    2.54    0.24
   5   6   0    2.68    0.17
   6  -6   0    8.57    0.42
   6  -6   0    9.13    0.40
   6  -6   0    9.45    0.41
   6  -6   0    9.03    0.42
  -6   6   0    9.21    0.42
   6   6   0    8.80    0.44
   6   6   0    8.92    0.41
  -6   6   0    8.77    0.44
   6   6   0    8.77    0.36
   7  -6   0    0.31    0.14
   7  -6   0    0.46    0.16
   7  -6   0    0.49    0.14
   7  -6   0    0.09    0.12
   7   6   0    0.03    0.13
   7   6   0    0.30    0.14
  -7   6   0    0.33    0.15
  -7   6   0    0.19    0.13
   7   6   0    0.18    0.11
   8  -6   0    0.79    0.19
   8  -6   0    0.64    0.20
   8  -6   0    0.73    0.17
   8  -6   0    0.43    0.17
   8   6   0    0.68    0.18
  -8   6   0    0.62    0.18
   8   6   0    0.76    0.21
  -8   6   0    0.68    0.18
   9  -6   0    5.24    0.35
   9  -6   0    5.80    0.43
   9  -6   0    5.05    0.41
   9  -6   0    5.28    0.38
   9   6   0    4.79    0.39
   9   6   0    5.31    0.42
  -9   6   0    4.72    0.40
  10  -6   0   -0.22    0.13
  10  -6   0   -0.01    0.17
  10  -6   0   -0.12    0.17
 -10   6   0   -0.07    0.18
  10   6   0    0.13    0.19
  10   6   0   -0.10    0.17
  11  -6   0    0.92    0.26
  11  -6   0    0.81    0.25
  11  -6   0    1.56    0.30
  11   6   0    1.30    0.31
 -11   6   0    1.46    0.30
  11   6   0    1.30    0.27
  12  -6   0   -0.26    0.22
  12  -6   0    0.17    0.23
  12  -6   0    0.17    0.23
  12   6   0    0.04    0.24
  12   6   0   -0.08    0.20
 -12   6   0   -0.05    0.24
  13  -6   0   -0.10    0.24
  13  -6   0   -0.11    0.23
  13  -6   0    0.14    0.28
  13   6   0   -0.34    0.22
 -13   6   0   -0.44    0.24
  13   6   0    0.29    0.26
   0  -7   0    0.03    0.07
   0  -7   0   -0.03    0.05
   0  -7   0    0.03    0.06
   0   7   0   -0.03    0.05
   0   7   0    0.10    0.07
   1  -7   0    1.73    0.13
  -1  -7   0    1.87    0.11
   1  -7   0    1.70    0.15
  -1  -7   0    2.24    0.16
   1  -7   0    1.77    0.16
   1   7   0    1.83    0.11
  -1   7   0    1.81    0.15
   1   7   0    1.90    0.15
  -1   7   0    1.52    0.14
   1   7   0    1.71    0.11
  -2  -7   0  176.96    4.54
   2  -7   0  183.96    4.57
   2  -7   0  185.98    4.52
   2  -7   0  180.22    4.54
   2  -7   0  186.74    4.55
   2   7   0  186.66    4.45
  -2   7   0  179.84    4.56
   2   7   0  186.92    4.45
  -2   7   0  180.02    4.57
   2   7   0  178.97    4.57
   2   7   0  183.13    4.52
   3  -7   0   39.72    1.09
   3  -7   0   41.61    1.13
   3  -7   0   41.27    1.14
  -3  -7   0   41.06    1.10
   3  -7   0   39.45    1.10
  -3   7   0   38.02    1.11
   3   7   0   40.96    1.10
  -3   7   0   39.51    1.14
   3   7   0   37.54    1.13
   4  -7   0   16.95    0.58
   4  -7   0   15.71    0.57
   4  -7   0   16.91    0.54
  -4  -7   0   17.63    0.53
   4  -7   0   17.14    0.56
   4  -7   0   16.95    0.59
   4   7   0   17.26    0.56
  -4   7   0   16.77    0.58
  -4   7   0   16.11    0.59
   4   7   0   17.68    0.61
   5  -7   0    3.46    0.24
  -5  -7   0    3.27    0.19
   5  -7   0    3.51    0.20
   5  -7   0    3.91    0.26
   5  -7   0    3.58    0.23
   5  -7   0    3.45    0.26
   5   7   0    3.48    0.24
  -5   7   0    3.43    0.25
   5   7   0    3.51    0.26
  -5   7   0    3.15    0.24
   5   7   0    3.72    0.19
   6  -7   0    9.49    0.44
   6  -7   0    9.33    0.42
   6  -7   0    9.45    0.42
   6  -7   0    8.85    0.43
   6   7   0    8.92    0.44
  -6   7   0    9.48    0.46
  -6   7   0    8.86    0.42
   6   7   0    9.69    0.43
   7  -7   0   16.14    0.61
   7  -7   0   13.97    0.59
   7  -7   0   14.53    0.59
   7  -7   0   15.30    0.62
   7   7   0   15.24    0.61
  -7   7   0   15.10    0.63
  -7   7   0   14.03    0.60
   7   7   0   13.64    0.61
   8  -7   0    6.75    0.41
   8  -7   0    7.05    0.43
   8  -7   0    7.50    0.41
   8  -7   0    7.54    0.44
  -8   7   0    7.42    0.44
   8   7   0    7.34    0.43
   8   7   0    7.34    0.46
  -8   7   0    7.28    0.43
   9  -7   0    0.89    0.23
   9  -7   0    0.48    0.19
   9  -7   0    0.37    0.20
   9  -7   0    0.54    0.17
   9   7   0    0.47    0.20
   9   7   0    0.99    0.25
  -9   7   0    0.49    0.20
  10  -7   0    0.96    0.25
  10  -7   0    1.00    0.25
  10  -7   0    0.80    0.25
  10   7   0    0.58    0.24
 -10   7   0    0.58    0.22
  10   7   0    1.15    0.25
  11  -7   0    0.21    0.22
  11  -7   0    0.23    0.20
  11  -7   0    0.21    0.22
 -11   7   0    0.11    0.22
  11   7   0    0.46    0.23
  11   7   0    0.41    0.25
  12  -7   0    2.06    0.38
  12  -7   0    1.93    0.36
  12  -7   0    2.46    0.38
  12   7   0    2.00    0.36
 -12   7   0    2.06    0.37
  12   7   0    1.65    0.34
  13  -7   0   -0.13    0.25
  13  -7   0    0.04    0.25
  13  -7   0   -0.17    0.26
 -13   7   0    0.34    0.27
  13   7   0   -0.07    0.25
  13   7   0   -0.02    0.28
   0  -8   0   22.58    0.65
   0  -8   0   22.64    0.63
   0  -8   0   20.64    0.67
   0   8   0   21.51    0.63
   0   8   0   22.00    0.62
   0   8   0   21.09    0.67
   1  -8   0   42.12    1.18
  -1  -8   0   43.64    1.19
  -1  -8   0   42.38    1.11
  -1  -8   0   43.20    1.14
   1  -8   0   43.18    1.13
   1  -8   0   43.36    1.19
   1  -8   0   41.83    1.14
   1   8   0   43.63    1.11
  -1   8   0   43.30    1.18
   1   8   0   41.77    1.13
  -1   8   0   42.35    1.17
   1   8   0   42.87    1.19
   1   8   0   42.66    1.12
  -1   8   0   43.40    1.13
  -2  -8   0   18.92    0.61
   2  -8   0   19.85    0.58
   2  -8   0   18.36    0.61
   2  -8   0   18.96    0.62
   2  -8   0   18.87    0.59
   2   8   0   19.59    0.51
  -2   8   0   19.21    0.61
  -2   8   0   19.12    0.62
   2   8   0   18.83    0.51
   2   8   0   19.10    0.58
   2   8   0   18.83    0.62
   3  -8   0   26.33    0.77
   3  -8   0   25.18    0.79
  -3  -8   0   26.88    0.79
   3  -8   0   27.44    0.79
   3  -8   0   26.42    0.82
   3   8   0   26.27    0.82
  -3   8   0   26.71    0.81
   3   8   0   27.44    0.78
  -3   8   0   25.58    0.82
   4  -8   0    1.58    0.16
   4  -8   0    1.39    0.16
   4  -8   0    1.42    0.18
   4  -8   0    1.44    0.17
  -4  -8   0    1.45    0.15
   4  -8   0    1.54    0.17
  -4   8   0    1.19    0.16
   4   8   0    1.17    0.14
   4   8   0    1.34    0.18
  -4   8   0    1.40    0.19
   5  -8   0    6.01    0.30
  -5  -8   0    5.71    0.27
   5  -8   0    5.67    0.31
   5  -8   0    5.65    0.31
   5  -8   0    5.40    0.32
   5  -8   0    5.80    0.27
  -5   8   0    5.96    0.34
  -5   8   0    5.75    0.31
   5   8   0    5.59    0.33
   5   8   0    5.92    0.31
   6  -8   0    3.14    0.28
   6  -8   0    2.30    0.24
   6  -8   0    2.64    0.24
   6  -8   0    3.21    0.30
  -6   8   0    2.61    0.28
   6   8   0    2.54    0.27
  -6   8   0    2.90    0.24
   6   8   0    2.88    0.23
   7  -8   0    0.25    0.14
   7  -8   0   -0.08    0.12
   7  -8   0    0.12    0.14
   7  -8   0    0.20    0.14
  -7   8   0    0.02    0.13
   7   8   0    0.21    0.15
   7   8   0    0.14    0.13
  -7   8   0    0.21    0.15
   8  -8   0    9.94    0.53
   8  -8   0    9.69    0.52
   8  -8   0    9.95    0.50
   8  -8   0   10.29    0.50
   8   8   0    9.88    0.53
  -8   8   0   10.39    0.56
   8   8   0    9.15    0.50
  -8   8   0   11.03    0.53
   9  -8   0   -0.05    0.15
   9  -8   0   -0.01    0.13
   9  -8   0    0.19    0.16
   9  -8   0    0.17    0.16
   9   8   0    0.03    0.15
  -9   8   0   -0.04    0.15
   9   8   0   -0.15    0.14
  10  -8   0    0.08    0.18
  10  -8   0   -0.21    0.17
  10  -8   0   -0.06    0.18
  10   8   0    0.14    0.18
  10   8   0    0.12    0.21
 -10   8   0    0.00    0.19
  11  -8   0    3.31    0.42
  11  -8   0    3.81    0.43
  11  -8   0    4.19    0.45
  11   8   0    3.18    0.40
 -11   8   0    3.73    0.44
  11   8   0    2.64    0.40
  12  -8   0    1.80    0.35
  12  -8   0    1.18    0.29
  12  -8   0    1.67    0.35
  12   8   0    1.41    0.35
  12   8   0    1.41    0.33
 -12   8   0    1.32    0.33
  13  -8   0    0.21    0.27
  13  -8   0    0.27    0.30
  13  -8   0   -0.10    0.22
  13   8   0    0.24    0.26
  13   8   0   -0.13    0.26
 -13   8   0    0.35    0.31
   0  -9   0   -0.07    0.09
   0  -9   0   -0.10    0.07
   0   9   0   -0.08    0.07
   0   9   0   -0.18    0.06
   0   9   0   -0.18    0.08
  -1  -9   0   -0.09    0.06
  -1  -9   0   -0.16    0.07
   1  -9   0   -0.08    0.07
   1  -9   0    0.08    0.07
   1  -9   0   -0.02    0.09
  -1  -9   0   -0.08    0.05
   1  -9   0    0.05    0.08
   1   9   0   -0.03    0.06
   1   9   0    0.05    0.06
  -1   9   0   -0.09    0.07
  -1   9   0    0.00    0.09
  -1   9   0   -0.07    0.06
   1   9   0   -0.02    0.06
   1   9   0   -0.01    0.08
   2  -9   0    1.78    0.15
  -2  -9   0    1.56    0.17
  -2  -9   0    1.57    0.13
   2  -9   0    1.38    0.15
   2  -9   0    1.75    0.18
   2  -9   0    1.79    0.19
  -2   9   0    1.69    0.15
   2   9   0    1.68    0.15
   2   9   0    1.35    0.10
  -2   9   0    1.47    0.17
   2   9   0    1.70    0.10
  -2   9   0    1.58    0.18
   2   9   0    1.79    0.19
   3  -9   0    9.69    0.41
   3  -9   0    9.47    0.39
   3  -9   0    9.88    0.37
  -3  -9   0   10.04    0.39
   3  -9   0    9.92    0.40
  -3   9   0    9.77    0.42
  -3   9   0   10.27    0.41
   3   9   0    9.10    0.41
   3   9   0   10.12    0.37
   4  -9   0    7.06    0.35
  -4  -9   0    7.15    0.31
   4  -9   0    6.51    0.31
   4  -9   0    6.41    0.33
   4  -9   0    7.38    0.32
  -4   9   0    6.39    0.33
   4   9   0    7.15    0.35
   4   9   0    6.14    0.30
  -4   9   0    6.80    0.35
   5  -9   0    0.63    0.12
   5  -9   0    0.43    0.13
   5  -9   0    0.41    0.13
   5  -9   0    0.63    0.13
  -5  -9   0    0.53    0.12
   5  -9   0    0.31    0.12
  -5   9   0    0.23    0.11
  -5   9   0    0.56    0.14
   5   9   0    0.56    0.15
   5   9   0    0.57    0.13
   6  -9   0    1.83    0.24
   6  -9   0    2.07    0.24
   6  -9   0    1.57    0.21
   6  -9   0    2.13    0.25
   6   9   0    1.89    0.26
   6   9   0    1.56    0.20
  -6   9   0    2.21    0.25
  -6   9   0    2.02    0.26
   7  -9   0    6.18    0.36
   7  -9   0    6.02    0.39
   7  -9   0    6.36    0.40
   7  -9   0    6.91    0.39
   7   9   0    5.82    0.41
  -7   9   0    7.11    0.41
   7   9   0    6.58    0.37
  -7   9   0    6.37    0.41
   8  -9   0    2.51    0.29
   8  -9   0    2.94    0.34
   8  -9   0    2.20    0.27
   8  -9   0    3.25    0.33
   8   9   0    2.23    0.27
  -8   9   0    2.44    0.30
   8   9   0    2.77    0.33
   9  -9   0    0.03    0.19
   9  -9   0    0.31    0.19
   9  -9   0    0.36    0.17
   9  -9   0    0.51    0.21
   9   9   0    0.21    0.21
  -9   9   0    0.43    0.20
   9   9   0    0.61    0.18
  10  -9   0    0.04    0.17
  10  -9   0    0.08    0.18
  10  -9   0   -0.02    0.17
  10  -9   0   -0.19    0.15
  10   9   0   -0.13    0.17
  10   9   0    0.02    0.17
 -10   9   0   -0.07    0.17
  11  -9   0    0.05    0.23
  11  -9   0    0.40    0.23
  11  -9   0    0.28    0.24
  11   9   0    0.21    0.21
  11   9   0   -0.24    0.21
 -11   9   0   -0.10    0.23
  12  -9   0    6.85    0.62
  12  -9   0    6.01    0.59
  12  -9   0    7.28    0.58
 -12   9   0    7.16    0.59
  12   9   0    7.58    0.59
  12   9   0    6.11    0.60
  13  -9   0    1.63    0.37
  13  -9   0    1.32    0.37
  13  -9   0    1.41    0.36
 -13   9   0    1.48    0.38
  13   9   0    1.60    0.38
  13   9   0    2.02    0.38
   0 -10   0   28.57    0.87
   0 -10   0   28.60    0.78
   0 -10   0   28.36    0.83
   0  10   0   27.45    0.81
   0  10   0   27.48    0.86
   0  10   0   28.96    0.80
   1 -10   0    0.82    0.11
  -1 -10   0    0.81    0.10
   1 -10   0    0.62    0.10
  -1 -10   0    0.93    0.14
   1 -10   0    0.90    0.14
  -1 -10   0    0.80    0.11
   1 -10   0    0.82    0.13
   1  10   0    0.78    0.13
   1  10   0    0.84    0.10
  -1  10   0    0.88    0.11
   1  10   0    0.79    0.10
   1  10   0    1.01    0.12
  -1  10   0    0.53    0.11
  -1  10   0    0.68    0.13
   2 -10   0    0.93    0.14
  -2 -10   0    1.01    0.15
   2 -10   0    1.14    0.14
   2 -10   0    1.08    0.13
  -2 -10   0    0.99    0.11
   2 -10   0    0.91    0.14
  -2  10   0    1.21    0.16
  -2  10   0    0.64    0.12
   2  10   0    0.85    0.12
   2  10   0    1.09    0.16
   2  10   0    1.18    0.10
   2  10   0    1.03    0.09
  -2  10   0    1.18    0.13
   3 -10   0   62.04    1.69
   3 -10   0   60.75    1.71
   3 -10   0   61.08    1.69
  -3 -10   0   62.97    1.69
   3 -10   0   62.21    1.65
  -3  10   0   61.46    1.70
   3  10   0   61.68    1.65
   3  10   0   61.84    1.72
   3  10   0   63.35    1.54
  -3  10   0   63.10    1.73
   4 -10   0    1.69    0.17
  -4 -10   0    1.26    0.15
   4 -10   0    1.09    0.17
   4 -10   0    1.38    0.18
   4 -10   0    1.65    0.18
   4  10   0    1.31    0.16
   4  10   0    1.21    0.18
  -4  10   0    1.42    0.19
  -4  10   0    1.02    0.17
   5 -10   0    0.79    0.14
   5 -10   0    0.34    0.14
  -5 -10   0    0.51    0.12
   5 -10   0    0.54    0.15
   5 -10   0    0.53    0.13
  -5  10   0    0.65    0.16
   5  10   0    0.49    0.13
   5  10   0    0.63    0.15
  -5  10   0    0.28    0.13
   6 -10   0    0.41    0.14
   6 -10   0    0.18    0.13
   6 -10   0    0.31    0.14
   6 -10   0    0.06    0.12
   6  10   0    0.09    0.12
  -6  10   0    0.21    0.13
   6  10   0    0.44    0.16
  -6  10   0    0.05    0.12
   7 -10   0   12.97    0.55
   7 -10   0   12.28    0.56
   7 -10   0   11.50    0.55
   7 -10   0   12.28    0.58
  -7  10   0   13.17    0.62
  -7  10   0   10.86    0.55
   7  10   0   12.37    0.55
   7  10   0   11.60    0.58
   8 -10   0   14.06    0.65
   8 -10   0   14.07    0.63
   8 -10   0   13.64    0.66
   8 -10   0   13.84    0.62
  -8  10   0   13.31    0.64
   8  10   0   13.78    0.67
   8  10   0   14.91    0.64
   9 -10   0    0.54    0.22
   9 -10   0    0.31    0.19
   9 -10   0    0.16    0.17
   9 -10   0    0.03    0.19
  -9  10   0    0.20    0.19
   9  10   0    0.07    0.19
   9  10   0    0.44    0.18
  10 -10   0   -0.12    0.19
  10 -10   0    0.11    0.19
  10 -10   0   -0.01    0.18
  10 -10   0    0.09    0.16
  10  10   0    0.48    0.24
 -10  10   0    0.39    0.23
  10  10   0    0.32    0.21
  11 -10   0   -0.11    0.21
  11 -10   0    0.12    0.23
  11 -10   0    0.10    0.22
  11  10   0   -0.18    0.20
 -11  10   0    0.28    0.25
  11  10   0   -0.09    0.20
  12 -10   0    0.45    0.29
  12 -10   0    0.92    0.30
  12 -10   0    0.73    0.28
 -12  10   0    0.38    0.29
  12  10   0    0.78    0.28
  12  10   0    0.65    0.33
   0 -11   0   -0.10    0.07
   0 -11   0   -0.01    0.06
   0 -11   0   -0.11    0.07
   0  11   0   -0.05    0.08
   0  11   0    0.06    0.07
   0  11   0   -0.03    0.06
  -1 -11   0    1.24    0.14
   1 -11   0    1.48    0.17
  -1 -11   0    1.37    0.14
  -1 -11   0    1.36    0.18
   1 -11   0    1.26    0.16
   1 -11   0    1.37    0.14
  -1  11   0    1.46    0.14
  -1  11   0    1.08    0.15
  -1  11   0    1.29    0.16
   1  11   0    1.30    0.13
   1  11   0    1.41    0.14
   1  11   0    1.54    0.15
   1  11   0    1.21    0.17
  -2 -11   0   14.40    0.47
   2 -11   0   14.42    0.50
   2 -11   0   14.11    0.54
   2 -11   0   14.84    0.55
  -2 -11   0   14.60    0.54
   2 -11   0   15.16    0.49
  -2  11   0   14.85    0.49
  -2  11   0   14.57    0.54
  -2  11   0   15.09    0.55
   2  11   0   15.11    0.56
   2  11   0   14.73    0.50
   2  11   0   14.73    0.44
   3 -11   0   15.56    0.56
   3 -11   0   17.26    0.54
  -3 -11   0   16.09    0.58
   3 -11   0   16.21    0.58
   3 -11   0   16.33    0.60
  -3  11   0   15.66    0.53
  -3  11   0   15.28    0.59
   3  11   0   15.67    0.60
  -3  11   0   15.79    0.58
   3  11   0   15.59    0.54
  -4 -11   0    7.80    0.37
   4 -11   0    7.79    0.38
   4 -11   0    8.33    0.36
   4 -11   0    7.65    0.37
   4 -11   0    7.51    0.39
  -4  11   0    8.46    0.40
   4  11   0    8.67    0.43
  -4  11   0    8.10    0.41
   4  11   0    8.03    0.36
   5 -11   0    0.02    0.10
   5 -11   0    0.41    0.15
   5 -11   0    0.05    0.10
  -5 -11   0    0.10    0.11
   5 -11   0   -0.02    0.12
   5  11   0    0.06    0.13
   5  11   0    0.03    0.10
  -5  11   0    0.04    0.11
  -5  11   0    0.14    0.12
   6 -11   0    0.47    0.16
   6 -11   0    0.26    0.16
   6 -11   0    0.18    0.14
   6  11   0    0.45    0.14
  -6  11   0    0.34    0.16
   6  11   0    0.24    0.15
  -6  11   0    0.19    0.16
   7 -11   0    3.46    0.35
   7 -11   0    2.78    0.32
   7 -11   0    4.13    0.34
   7 -11   0    2.83    0.29
  -7  11   0    3.62    0.34
   7  11   0    3.35    0.36
   7  11   0    3.18    0.31
   8 -11   0   16.04    0.73
   8 -11   0   17.38    0.73
   8 -11   0   15.81    0.71
   8 -11   0   16.24    0.69
   8  11   0   16.67    0.70
   8  11   0   17.29    0.76
  -8  11   0   16.71    0.72
   9 -11   0    0.81    0.24
   9 -11   0    0.81    0.22
   9 -11   0    0.94    0.26
   9  11   0    0.94    0.27
   9  11   0    0.49    0.19
  10 -11   0    8.65    0.54
  10 -11   0    6.84    0.50
  10 -11   0    7.72    0.54
  10 -11   0    7.80    0.57
 -10  11   0    7.85    0.55
  10  11   0    8.31    0.60
  10  11   0    7.98    0.53
  11 -11   0   -0.28    0.21
  11 -11   0    0.00    0.25
  11 -11   0   -0.52    0.20
  11  11   0   -0.16    0.22
 -11  11   0    0.06    0.25
  11  11   0   -0.16    0.20
  12 -11   0    1.01    0.33
  12 -11   0    1.31    0.36
  12 -11   0    0.87    0.31
  12  11   0    1.12    0.31
  12  11   0    1.03    0.35
 -12  11   0    1.04    0.34
   0 -12   0   19.09    0.64
   0 -12   0   18.68    0.67
   0 -12   0   19.53    0.58
   0  12   0   18.60    0.66
   0  12   0   19.36    0.62
   0  12   0   19.04    0.59
  -1 -12   0    6.89    0.34
  -1 -12   0    5.95    0.29
   1 -12   0    5.65    0.31
   1 -12   0    6.01    0.27
   1 -12   0    5.24    0.31
  -1  12   0    5.46    0.31
   1  12   0    6.53    0.28
   1  12   0    5.49    0.32
  -1  12   0    5.80    0.30
  -1  12   0    6.44    0.27
   1  12   0    6.00    0.26
   2 -12   0    0.43    0.11
   2 -12   0    0.59    0.12
  -2 -12   0    0.54    0.10
   2 -12   0    0.34    0.13
   2 -12   0    0.50    0.13
  -2 -12   0    0.48    0.13
  -2  12   0    0.57    0.10
  -2  12   0    0.44    0.13
   2  12   0    0.38    0.12
  -2  12   0    0.41    0.12
  -3 -12   0    0.44    0.13
   3 -12   0    0.39    0.12
   3 -12   0    0.45    0.13
   3 -12   0    0.49    0.14
   3 -12   0    0.50    0.12
  -3  12   0    0.48    0.11
   3  12   0    0.72    0.13
  -3  12   0    0.56    0.15
  -3  12   0    0.57    0.13
   3  12   0    0.39    0.14
  -4 -12   0    2.16    0.23
   4 -12   0    1.57    0.20
   4 -12   0    1.94    0.23
   4 -12   0    2.35    0.22
   4 -12   0    2.22    0.23
   4  12   0    2.19    0.21
  -4  12   0    2.16    0.25
   4  12   0    1.72    0.23
  -4  12   0    1.79    0.23
   5 -12   0   13.04    0.52
   5 -12   0   13.82    0.56
   5 -12   0   12.29    0.56
  -5 -12   0   12.75    0.51
   5 -12   0   12.49    0.52
  -5  12   0   12.92    0.55
   5  12   0   12.86    0.52
  -5  12   0   12.74    0.57
   5  12   0   11.85    0.56
   6 -12   0   42.27    1.34
   6 -12   0   41.77    1.28
   6 -12   0   42.49    1.35
   6  12   0   43.65    1.30
  -6  12   0   43.17    1.39
   6  12   0   42.88    1.37
  -6  12   0   42.34    1.33
   7 -12   0    3.34    0.35
   7 -12   0    3.64    0.37
   7 -12   0    3.79    0.33
  -7  12   0    3.00    0.32
   7  12   0    2.98    0.30
   7  12   0    3.43    0.38
   8 -12   0    0.01    0.15
   8 -12   0   -0.16    0.13
   8 -12   0   -0.01    0.15
   8  12   0    0.03    0.14
  -8  12   0   -0.23    0.15
   8  12   0    0.19    0.18
   9 -12   0    7.23    0.50
   9 -12   0    6.68    0.47
   9 -12   0    7.11    0.53
   9 -12   0    6.88    0.49
  -9  12   0    7.71    0.51
   9  12   0    7.24    0.55
   9  12   0    7.09    0.48
  10 -12   0    0.35    0.25
  10 -12   0    0.38    0.23
  10 -12   0    0.52    0.22
  10 -12   0    0.20    0.23
  10  12   0    0.35    0.24
 -10  12   0    0.10    0.20
  10  12   0    0.60    0.22
  11 -12   0   -0.34    0.21
  11 -12   0    0.22    0.24
  11 -12   0    0.31    0.26
 -11  12   0    0.24    0.26
  11  12   0    0.32    0.27
  11  12   0    0.18    0.22
  12 -12   0    0.73    0.31
  12 -12   0    0.32    0.28
  12 -12   0    0.33    0.29
  12  12   0    0.18    0.29
 -12  12   0    0.31    0.30
  12  12   0   -0.03    0.26
   0 -13   0    0.05    0.09
   0 -13   0    0.06    0.11
   0  13   0   -0.09    0.09
   0  13   0    0.08    0.08
   0  13   0   -0.02    0.07
  -1 -13   0    1.19    0.15
   1 -13   0    1.82    0.17
   1 -13   0    1.15    0.18
  -1 -13   0    1.14    0.17
   1 -13   0    1.29    0.17
  -1  13   0    1.50    0.15
   1  13   0    1.56    0.15
  -1  13   0    1.39    0.18
   1  13   0    1.43    0.16
  -1  13   0    1.62    0.18
   1  13   0    1.90    0.23
   2 -13   0   -0.08    0.08
   2 -13   0    0.03    0.10
   2 -13   0    0.07    0.11
  -2 -13   0    0.10    0.11
   2 -13   0   -0.06    0.08
  -2 -13   0   -0.12    0.07
  -2  13   0   -0.05    0.09
   2  13   0    0.10    0.10
  -2  13   0   -0.02    0.07
  -2  13   0   -0.11    0.09
   2  13   0    0.04    0.08
   3 -13   0    0.00    0.09
  -3 -13   0    0.04    0.09
   3 -13   0    0.18    0.11
   3 -13   0    0.15    0.11
   3 -13   0    0.04    0.12
  -3  13   0    0.12    0.10
  -3  13   0   -0.11    0.10
   3  13   0    0.05    0.09
  -3  13   0   -0.04    0.10
   3  13   0   -0.01    0.11
   4 -13   0   13.81    0.59
   4 -13   0   13.92    0.55
  -4 -13   0   14.06    0.56
   4 -13   0   13.51    0.52
   4 -13   0   13.83    0.57
   4  13   0   13.35    0.52
  -4  13   0   13.93    0.52
  -4  13   0   12.61    0.55
   4  13   0   13.44    0.59
  -4  13   0   12.87    0.58
   5 -13   0   11.15    0.49
   5 -13   0   11.46    0.52
   5 -13   0   11.51    0.53
  -5 -13   0   11.97    0.51
   5 -13   0   11.65    0.56
  -5  13   0   12.12    0.57
  -5  13   0   11.96    0.54
   5  13   0   12.16    0.57
   5  13   0   12.48    0.51
   6 -13   0   -0.02    0.13
   6 -13   0   -0.05    0.11
   6 -13   0    0.36    0.17
   6  13   0   -0.02    0.11
   6  13   0    0.03    0.14
  -6  13   0    0.17    0.14
   7 -13   0    0.05    0.15
   7 -13   0    0.07    0.18
   7 -13   0    0.20    0.18
   7  13   0   -0.03    0.14
   7  13   0    0.18    0.17
  -7  13   0    0.21    0.17
   8 -13   0    2.12    0.31
   8 -13   0    1.61    0.26
   8 -13   0    1.65    0.30
   8  13   0    2.06    0.32
   8  13   0    2.08    0.28
   9 -13   0    0.20    0.19
   9 -13   0    0.15    0.21
   9 -13   0   -0.01    0.17
  -9  13   0    0.01    0.20
   9  13   0    0.02    0.21
   9  13   0    0.03    0.17
  10 -13   0    0.44    0.23
  10 -13   0    0.65    0.29
  10 -13   0    0.92    0.26
 -10  13   0    0.57    0.25
  10  13   0    0.58    0.28
  10  13   0    0.28    0.21
  11 -13   0    0.29    0.28
  11 -13   0    0.92    0.29
  11 -13   0    1.02    0.29
  11  13   0    1.33    0.31
 -11  13   0    1.02    0.31
  11  13   0    0.17    0.25
  12 -13   0    0.31    0.29
  12 -13   0   -0.06    0.26
  12  13   0   -0.08    0.28
  12  13   0    0.42    0.28
   0 -14   0    0.33    0.12
   0 -14   0    0.49    0.16
   0  14   0    0.36    0.11
   0  14   0    0.26    0.12
   1 -14   0    0.21    0.11
   1 -14   0    0.74    0.13
  -1 -14   0    0.47    0.14
  -1 -14   0    0.64    0.14
   1 -14   0    0.47    0.15
  -1  14   0    0.75    0.13
   1  14   0    0.40    0.15
  -1  14   0    0.56    0.16
  -1  14   0    0.34    0.12
   1  14   0    0.46    0.11
   2 -14   0    2.40    0.25
   2 -14   0    2.75    0.22
  -2 -14   0    2.16    0.24
   2 -14   0    2.40    0.27
  -2 -14   0    3.12    0.21
  -2  14   0    2.89    0.27
   2  14   0    2.78    0.21
   2  14   0    2.23    0.25
  -2  14   0    2.61    0.20
  -2  14   0    2.50    0.25
  -3 -14   0    3.60    0.28
   3 -14   0    3.98    0.25
   3 -14   0    3.64    0.30
   3 -14   0    3.44    0.26
   3 -14   0    3.66    0.29
   3  14   0    3.23    0.32
  -3  14   0    3.76    0.24
  -3  14   0    3.33    0.28
   3  14   0    4.03    0.25
  -3  14   0    4.02    0.30
  -4 -14   0    0.61    0.17
   4 -14   0    0.24    0.14
   4 -14   0    0.27    0.15
   4 -14   0    0.39    0.15
   4 -14   0    0.20    0.13
   4  14   0    0.45    0.17
  -4  14   0    0.24    0.12
  -4  14   0    0.20    0.13
  -4  14   0    0.23    0.15
   5 -14   0    2.04    0.25
   5 -14   0    2.38    0.31
  -5 -14   0    2.82    0.28
   5 -14   0    2.21    0.25
   5 -14   0    2.75    0.26
   5  14   0    2.18    0.28
  -5  14   0    2.63    0.30
   5  14   0    2.15    0.24
  -5  14   0    2.70    0.32
   6 -14   0    0.10    0.17
   6 -14   0   -0.03    0.13
   6 -14   0    0.04    0.14
   6 -14   0    0.14    0.15
   6  14   0   -0.03    0.14
  -6  14   0   -0.09    0.16
   6  14   0    0.20    0.13
   7 -14   0   -0.05    0.15
   7 -14   0    0.17    0.15
   7 -14   0    0.34    0.18
   7  14   0    0.09    0.16
   7  14   0    0.22    0.15
  -7  14   0    0.15    0.17
   8 -14   0    4.61    0.45
   8 -14   0    5.06    0.41
   8 -14   0    4.86    0.45
   8  14   0    4.12    0.38
   8  14   0    4.65    0.47
   9 -14   0    4.43    0.46
   9 -14   0    4.78    0.46
   9 -14   0    4.47    0.42
   9  14   0    4.25    0.47
   9  14   0    4.08    0.43
  -9  14   0    5.11    0.49
  10 -14   0    0.34    0.23
  10 -14   0    0.46    0.22
  10 -14   0    0.33    0.26
 -10  14   0    0.69    0.27
  10  14   0    0.21    0.25
  10  14   0    0.61    0.24
  11 -14   0    2.28    0.41
  11 -14   0    1.83    0.36
 -11  14   0    1.68    0.39
  11  14   0    1.99    0.40
  11  14   0    1.81    0.34
   0 -15   0    0.01    0.11
   0 -15   0   -0.01    0.10
   0  15   0    0.05    0.12
   0  15   0    0.06    0.10
  -1 -15   0    4.69    0.29
  -1 -15   0    4.23    0.33
   1 -15   0    4.77    0.32
   1 -15   0    5.18    0.35
  -1  15   0    4.96    0.30
  -1  15   0    5.06    0.34
   1  15   0    4.34    0.32
   2 -15   0   -0.05    0.09
   2 -15   0    0.52    0.17
   2 -15   0    0.01    0.13
  -2 -15   0    0.06    0.12
  -2  15   0    0.07    0.12
  -2  15   0    0.23    0.15
   2  15   0    0.16    0.13
   3 -15   0    4.09    0.33
   3 -15   0    4.02    0.32
   3 -15   0    3.60    0.26
   3 -15   0    3.84    0.28
  -3 -15   0    4.31    0.31
   3  15   0    4.50    0.30
  -3  15   0    3.83    0.32
   3  15   0    4.01    0.34
  -3  15   0    4.24    0.33
   4 -15   0    2.52    0.27
   4 -15   0    3.23    0.26
  -4 -15   0    3.54    0.32
   4 -15   0    2.67    0.31
   4 -15   0    2.74    0.29
  -4  15   0    2.84    0.30
   4  15   0    2.85    0.26
  -4  15   0    2.58    0.29
   4  15   0    3.54    0.36
  -4  15   0    2.95    0.39
   5 -15   0    2.29    0.31
   5 -15   0    1.98    0.25
   5 -15   0    2.45    0.29
  -5 -15   0    1.98    0.26
   5 -15   0    2.33    0.28
   5  15   0    2.25    0.25
  -5  15   0    2.51    0.30
  -5  15   0    2.61    0.30
   5  15   0    2.48    0.31
   6 -15   0    0.25    0.16
   6 -15   0    0.08    0.16
   6 -15   0    0.16    0.15
   6 -15   0    0.36    0.19
   6  15   0    0.12    0.18
  -6  15   0    0.16    0.17
   6  15   0    0.26    0.15
   7 -15   0    0.01    0.15
   7 -15   0    0.16    0.18
   7 -15   0    0.06    0.16
  -7  15   0   -0.01    0.17
   7  15   0    0.09    0.17
   8 -15   0   -0.14    0.18
   8 -15   0   -0.07    0.18
   8 -15   0    0.12    0.18
   8  15   0    0.16    0.22
  -8  15   0    0.23    0.20
   8  15   0   -0.02    0.15
   9 -15   0    1.52    0.45
   9 -15   0    1.41    0.32
   9 -15   0    1.52    0.32
   9  15   0    1.31    0.30
   9  15   0    1.01    0.26
  -9  15   0    1.44    0.31
  10 -15   0    2.05    0.36
  10 -15   0    2.79    0.44
 -10  15   0    2.48    0.40
  10  15   0    2.28    0.41
  10  15   0    2.36    0.50
  11 -15   0    8.32    0.64
  11 -15   0    7.52    0.69
  11  15   0    7.92    0.65
   0 -16   0    3.46    0.33
   0 -16   0    3.33    0.28
   0  16   0    3.39    0.29
  -1 -16   0   34.54    1.08
   1 -16   0   35.16    1.16
   1 -16   0   35.49    1.13
  -1 -16   0   35.65    1.16
  -1  16   0   35.61    1.16
   1  16   0   36.04    1.17
  -1  16   0   35.75    1.10
  -2 -16   0    0.19    0.16
   2 -16   0    0.07    0.14
   2 -16   0    0.19    0.15
  -2  16   0    0.11    0.13
   2  16   0    0.25    0.15
  -2  16   0    0.43    0.15
   3 -16   0    2.39    0.29
   3 -16   0    2.19    0.28
  -3 -16   0    1.72    0.25
   3 -16   0    1.77    0.22
  -3  16   0    2.27    0.28
   3  16   0    1.80    0.26
  -3  16   0    1.69    0.25
  -4 -16   0    9.14    0.50
   4 -16   0    9.75    0.48
   4 -16   0   10.94    0.53
   4 -16   0    9.85    0.55
  -4  16   0   10.64    0.53
  -4  16   0   10.26    0.53
   4  16   0    9.53    0.53
   5 -16   0    1.49    0.24
   5 -16   0    1.73    0.24
  -5 -16   0    1.66    0.25
   5 -16   0    1.25    0.24
  -5  16   0    1.66    0.26
   5  16   0    1.21    0.25
   6 -16   0    2.35    0.32
   6 -16   0    3.19    0.33
   6 -16   0    2.30    0.30
  -6  16   0    2.12    0.29
   6  16   0    2.55    0.33
   7 -16   0    0.19    0.20
   7 -16   0    0.39    0.19
   7  16   0    0.19    0.21
   8 -16   0    5.31    0.50
   8 -16   0    5.02    0.49
  -8  16   0    5.34    0.48
   8  16   0    4.80    0.49
   9 -16   0    0.09    0.23
   9 -16   0    0.21    0.21
   9  16   0   -0.10    0.22
  -9  16   0   -0.08    0.21
  10 -16   0   -0.12    0.22
  10 -16   0    0.22    0.26
 -10  16   0    0.38    0.27
  10  16   0    0.06    0.28
  11 -16   0    2.35    0.45
  11 -16   0    2.45    0.44
  11  16   0    2.95    0.47
   0 -17   0   -0.02    0.13
   0 -17   0   -0.18    0.14
   0  17   0    0.17    0.16
  -1 -17   0    1.78    0.26
  -1 -17   0    2.25    0.24
   1 -17   0    2.15    0.29
   1 -17   0    2.04    0.26
  -1  17   0    2.00    0.26
   1  17   0    1.82    0.27
  -2 -17   0    1.31    0.25
   2 -17   0    1.05    0.21
   2 -17   0    0.85    0.21
  -2  17   0    1.31    0.22
   2  17   0    0.70    0.20
  -2  17   0    1.04    0.21
   3 -17   0    8.90    0.50
  -3 -17   0    8.38    0.49
   3 -17   0    7.83    0.47
  -3  17   0    7.50    0.45
   3  17   0    9.05    0.52
  -3  17   0    7.73    0.46
   4 -17   0    7.01    0.46
  -4 -17   0    6.36    0.43
   4 -17   0    7.05    0.41
   4 -17   0    5.71    0.42
   4  17   0    6.78    0.48
  -4  17   0    6.14    0.42
   5 -17   0    1.71    0.28
   5 -17   0    1.92    0.28
   5 -17   0    2.07    0.29
  -5 -17   0    1.37    0.25
   5  17   0    1.51    0.27
  -5  17   0    1.43    0.26
   6 -17   0   10.75    0.60
   6 -17   0   10.61    0.57
   6  17   0    9.92    0.60
   7 -17   0    1.29    0.26
   7 -17   0    1.35    0.32
   7  17   0    1.54    0.33
  -7  17   0    1.29    0.27
   8 -17   0    9.02    0.61
   8 -17   0    9.93    0.61
   8  17   0    9.39    0.66
  -8  17   0    8.58    0.59
   9 -17   0   -0.08    0.23
   9 -17   0   -0.02    0.22
   9  17   0    0.05    0.22
  -9  17   0    0.46    0.27
  10 -17   0   19.19    0.95
  10 -17   0   18.00    0.91
  10  17   0   18.44    0.97
   0 -18   0  104.77    2.78
   0 -18   0  103.69    2.86
   0  18   0   98.18    2.82
   1 -18   0    4.67    0.36
   1 -18   0    3.85    0.40
  -1 -18   0    5.07    0.41
   1  18   0    4.12    0.39
  -1  18   0    4.23    0.39
  -2 -18   0   25.49    0.95
   2 -18   0   23.55    0.90
   2 -18   0   24.46    0.95
  -2  18   0   24.73    0.93
   2  18   0   25.18    0.95
   3 -18   0    3.84    0.38
   3 -18   0    3.08    0.34
  -3 -18   0    3.55    0.37
  -3  18   0    3.65    0.35
  -3  18   0    4.02    0.39
   3  18   0    3.02    0.35
   4 -18   0   14.21    0.68
  -4 -18   0   14.36    0.67
   4 -18   0   13.56    0.67
   4  18   0   15.12    0.72
  -4  18   0   13.22    0.65
   5 -18   0    4.92    0.40
  -5 -18   0    5.10    0.40
   5 -18   0    6.05    0.47
   5 -18   0    5.30    0.40
   5  18   0    5.25    0.44
   6 -18   0   -0.19    0.18
   6 -18   0   -0.03    0.16
   6 -18   0    0.13    0.20
  -6  18   0    0.29    0.20
   6  18   0    0.03    0.21
   7 -18   0   13.40    0.75
   7 -18   0   13.86    0.71
   7  18   0   14.57    0.78
  -7  18   0   13.37    0.71
   8 -18   0    0.25    0.22
   8 -18   0    0.39    0.25
  -8  18   0    0.65    0.25
   8  18   0    0.50    0.28
   9 -18   0    4.86    0.53
   9 -18   0    5.18    0.53
   9  18   0    5.62    0.57
  -9  18   0    5.19    0.58
  10 -18   0   -0.47    0.24
  10 -18   0    0.30    0.29
  10  18   0    0.10    0.28
   0 -19   0    0.25    0.16
   0 -19   0    0.31    0.20
   0  19   0    0.12    0.18
   1 -19   0   12.49    0.58
   1 -19   0   10.80    0.60
  -1 -19   0   10.66    0.59
   1  19   0   11.02    0.59
  -1  19   0   11.02    0.59
  -2 -19   0    4.78    0.44
   2 -19   0    3.77    0.37
   2 -19   0    4.85    0.45
   2  19   0    5.12    0.47
  -2  19   0    4.82    0.41
   3 -19   0   12.72    0.65
  -3 -19   0   13.18    0.66
   3 -19   0   12.52    0.64
   3  19   0   12.20    0.65
  -3  19   0   13.50    0.66
   4 -19   0    0.62    0.24
   4 -19   0    0.11    0.19
  -4 -19   0    0.38    0.20
  -4  19   0    0.46    0.21
   4  19   0    0.22    0.19
   5 -19   0    0.70    0.22
   5 -19   0    0.54    0.22
  -5 -19   0    0.29    0.20
   5  19   0    0.73    0.25
  -5  19   0    0.27    0.21
   6 -19   0    0.93    0.29
   6 -19   0    1.26    0.29
   6 -19   0    1.28    0.26
   6  19   0    0.87    0.27
  -6  19   0    0.96    0.26
   7 -19   0    0.94    0.29
   7 -19   0    0.51    0.25
  -7  19   0    0.40    0.23
   7  19   0    0.45    0.24
   8 -19   0    0.14    0.22
   8 -19   0   -0.03    0.23
   8  19   0    0.08    0.27
  -8  19   0    0.32    0.25
   9 -19   0   -0.21    0.22
   9 -19   0   -0.15    0.25
   9  19   0    0.47    0.29
   0 -20   0    1.43    0.28
   0 -20   0    1.98    0.28
   0  20   0    1.53    0.27
   1 -20   0    0.61    0.21
  -1 -20   0    0.61    0.23
   1 -20   0    0.72    0.24
  -1  20   0    0.93    0.24
   1  20   0    0.39    0.18
   2 -20   0    6.11    0.48
   2 -20   0    6.84    0.47
  -2 -20   0    7.28    0.51
   2  20   0    6.68    0.48
  -2  20   0    6.04    0.47
  -3 -20   0    2.49    0.33
   3 -20   0    2.82    0.36
   3 -20   0    3.31    0.38
  -3  20   0    2.70    0.34
   3  20   0    3.03    0.39
   4 -20   0    1.69    0.30
   4 -20   0    1.80    0.30
  -4 -20   0    1.52    0.28
  -4  20   0    1.67    0.31
   4  20   0    2.41    0.36
  -5 -20   0    0.11    0.19
   5 -20   0   -0.22    0.19
   5 -20   0    0.05    0.18
  -5  20   0    0.25    0.22
   5  20   0   -0.18    0.16
   6 -20   0    4.31    0.46
   6 -20   0    3.85    0.59
  -6  20   0    3.00    0.39
   6  20   0    3.85    0.46
   7 -20   0    0.12    0.21
   7 -20   0    0.12    0.22
  -7  20   0   -0.22    0.20
   7  20   0   -0.04    0.24
   8 -20   0   -0.19    0.22
   8 -20   0    0.16    0.27
   8  20   0   -0.16    0.24
   9 -20   0    1.66    0.40
   9 -20   0    1.43    0.37
   9  20   0    1.86    0.41
   0 -21   0   -0.21    0.18
   0  21   0   -0.04    0.18
   1 -21   0   24.06    0.98
   1 -21   0   21.55    0.88
  -1 -21   0   22.85    0.96
   1  21   0   21.19    0.91
  -1  21   0   22.23    0.93
   2 -21   0    0.27    0.21
   2 -21   0    0.28    0.21
  -2 -21   0    0.48    0.22
   2  21   0    0.22    0.22
  -2  21   0    0.49    0.22
   3 -21   0    0.26    0.21
  -3 -21   0    0.00    0.19
   3 -21   0    0.03    0.21
   3  21   0    0.12    0.19
  -3  21   0    0.34    0.21
   4 -21   0    1.82    0.33
  -4 -21   0    2.89    0.37
   4 -21   0    2.31    0.36
  -4  21   0    1.70    0.31
   4  21   0    2.01    0.34
   5 -21   0    1.40    0.31
   5 -21   0    0.85    0.27
  -5 -21   0    1.17    0.28
   5  21   0    1.01    0.30
  -5  21   0    1.06    0.30
   6 -21   0    1.32    0.33
  -6  21   0    1.24    0.30
   6  21   0    0.96    0.28
   7 -21   0    1.71    0.37
  -7  21   0    1.98    0.38
   7  21   0    1.73    0.38
   8 -21   0    1.44    0.38
   8  21   0    1.17    0.36
   0 -22   0    2.23    0.37
   0  22   0    2.30    0.35
   1 -22   0    0.38    0.24
   1 -22   0    0.66    0.23
  -1 -22   0    0.28    0.23
   1  22   0    0.37    0.23
  -1  22   0    0.72    0.25
   2 -22   0    4.27    0.44
  -2 -22   0    4.41    0.48
   2 -22   0    4.32    0.48
   2  22   0    3.43    0.42
  -2  22   0    4.16    0.45
   3 -22   0   -0.05    0.21
   3 -22   0   -0.05    0.20
  -3 -22   0    0.08    0.21
  -3  22   0   -0.02    0.19
   3  22   0    0.06    0.21
   4 -22   0   -0.17    0.19
  -4 -22   0   -0.21    0.21
   4 -22   0   -0.10    0.22
   4  22   0    0.22    0.21
  -4  22   0   -0.08    0.20
   5 -22   0    0.33    0.24
  -5 -22   0   -0.05    0.21
   5 -22   0   -0.05    0.21
   5  22   0   -0.02    0.23
  -5  22   0    0.37    0.26
   6 -22   0   -0.05    0.23
  -6  22   0    0.28    0.24
   6  22   0    0.52    0.29
   7 -22   0    0.94    0.35
   7  22   0    1.20    0.36
   8 -22   0    0.63    0.29
   8  22   0    1.01    0.38
   0 -23   0   -0.11    0.20
   0  23   0   -0.05    0.18
  -1 -23   0    6.09    0.55
   1 -23   0    5.03    0.48
   1 -23   0    6.51    0.59
   1  23   0    5.85    0.56
  -1  23   0    4.97    0.49
  -2 -23   0    2.25    0.37
   2 -23   0    2.40    0.37
   2 -23   0    2.83    0.38
  -2  23   0    3.39    0.43
   2  23   0    2.44    0.37
   3 -23   0    2.63    0.38
   3 -23   0    2.03    0.35
  -3 -23   0    1.97    0.34
  -3  23   0    2.20    0.36
   3  23   0    2.27    0.39
   4 -23   0    3.99    0.46
  -4 -23   0    3.33    0.42
   4 -23   0    4.63    0.51
  -4  23   0    5.13    0.52
   4  23   0    4.36    0.48
   5 -23   0   12.59    0.75
   5 -23   0   14.15    0.81
  -5 -23   0   12.22    0.74
   5  23   0   14.16    0.82
  -5  23   0   12.96    0.75
   6 -23   0    1.21    0.36
   6  23   0    1.23    0.36
  -6  23   0    1.47    0.41
   7 -23   0    1.59    0.38
   7  23   0    2.62    0.46
   0 -24   0    3.63    0.46
   0  24   0    3.74    0.46
  -1 -24   0    3.13    0.42
   1 -24   0    4.13    0.47
  -1  24   0    2.53    0.40
   1  24   0    3.68    0.46
   2 -24   0    0.88    0.29
  -2 -24   0    0.96    0.31
   2 -24   0    1.64    0.35
   2  24   0    1.48    0.33
  -2  24   0    1.43    0.35
   3 -24   0    8.54    0.64
  -3 -24   0    7.66    0.61
   3 -24   0    7.05    0.56
   3  24   0    8.18    0.61
  -3  24   0    7.64    0.57
   4 -24   0    1.54    0.36
   4 -24   0    2.22    0.39
  -4 -24   0    1.68    0.36
  -4  24   0    1.75    0.37
   4  24   0    2.34    0.43
   5 -24   0    0.18    0.29
   5 -24   0    0.37    0.28
   5  24   0   -0.06    0.26
  -5  24   0    0.11    0.27
   6 -24   0    0.49    0.28
   6  24   0    1.22    0.37
   0 -25   0   -0.05    0.24
   0  25   0    0.06    0.24
  -1 -25   0    0.50    0.29
   1 -25   0   -0.18    0.25
   1  25   0    0.24    0.25
  -1  25   0    0.19    0.25
   2 -25   0    1.15    0.34
   2 -25   0    0.73    0.28
  -2 -25   0    1.64    0.36
   2  25   0    1.16    0.35
  -2  25   0    1.29    0.33
  -3 -25   0    0.63    0.30
   3 -25   0    1.06    0.30
   3 -25   0    0.28    0.28
  -3  25   0    1.06    0.33
   3  25   0    0.49    0.29
   4 -25   0    2.77    0.44
   4 -25   0    1.86    0.39
  -4 -25   0    2.15    0.41
  -4  25   0    2.67    0.43
   4  25   0    2.04    0.43
  -5 -25   0    0.00    0.28
   5 -25   0   -0.10    0.24
   5 -25   0    0.71    0.32
   5  25   0   -0.04    0.28
   0 -26   0    0.06    0.25
   0  26   0    0.30    0.29
  -1 -26   0    5.49    0.58
   1 -26   0    4.84    0.56
  -1  26   0    4.36    0.52
   1  26   0    5.14    0.58
   2 -26   0    1.57    0.38
  -2 -26   0    1.52    0.38
  -2  26   0    1.12    0.36
   2  26   0    1.16    0.35
   3 -26   0   -0.07    0.26
   3 -26   0    0.19    0.26
  -3 -26   0   -0.18    0.26
  -3  26   0    0.03    0.28
   3  26   0   -0.30    0.28
   4 -26   0    1.37    0.35
  -4 -26   0    1.06    0.35
   4 -26   0    1.21    0.33
   4  26   0    1.45    0.37
   0 -27   0   -0.09    0.26
   0  27   0   -0.16    0.26
   1 -27   0    0.10    0.28
  -1 -27   0   -0.21    0.27
  -1  27   0   -0.01    0.28
   1  27   0    0.14    0.28
  14   0  -1   -0.29    0.26
  14   0  -1   -0.12    0.25
  13   0  -1    0.66    0.29
  13   0  -1    0.28    0.26
  13   0  -1    0.82    0.27
  12   0  -1    0.00    0.22
  12   0  -1   -0.05    0.17
  12   0  -1   -0.01    0.21
  11   0  -1    2.17    0.32
  11   0  -1    1.76    0.30
  11   0  -1    1.88    0.29
  10   0  -1    0.05    0.16
  10   0  -1   -0.12    0.12
  10   0  -1    0.28    0.18
  -9   0   1    0.27    0.15
   9   0  -1    0.34    0.17
   9   0  -1    0.36    0.16
   9   0  -1    0.07    0.16
   8   0  -1   -0.17    0.11
   8   0  -1   -0.25    0.11
  -8   0   1   -0.17    0.10
   8   0  -1   -0.17    0.11
   7   0  -1    0.18    0.10
  -7   0   1   -0.16    0.08
   7   0  -1   -0.06    0.09
   7   0  -1    0.01    0.09
   6   0  -1    0.00    0.09
  -6   0   1   -0.11    0.08
   6   0  -1    0.04    0.08
   6   0  -1    0.02    0.06
   6   0  -1    0.04    0.09
   5   0  -1    1.71    0.17
   5   0  -1    1.68    0.18
  -5   0   1    1.82    0.17
   5   0  -1    1.79    0.18
   5   0  -1    2.05    0.14
   4   0  -1   -0.02    0.08
   4   0  -1    0.06    0.08
  -4   0   1    0.00    0.07
   4   0  -1    0.15    0.09
   4   0  -1   -0.01    0.07
  -3   0   1  500.81   12.12
   3   0  -1  490.57   12.12
   3   0  -1  500.67   12.13
   3   0  -1  498.98   12.13
   2   0  -1   -0.01    0.05
  -2   0   1    0.08    0.05
   1   0  -1   -0.30    0.02
  -1   0   1   -0.37    0.01
   0   0  -1    0.00    0.01
   0   0   1    0.00    0.01
   1   0   1  675.15   17.11
  -1   0  -1  724.74   17.10
   2   0   1    0.03    0.05
  -2   0  -1   -0.01    0.04
   3   0   1    7.56    0.28
   3   0   1    7.67    0.28
   3   0   1    7.68    0.30
   3   0   1    7.49    0.28
  -3   0  -1    7.52    0.27
   4   0   1    0.01    0.09
  -4   0  -1   -0.04    0.08
   4   0   1   -0.17    0.08
   4   0   1   -0.24    0.06
   5   0   1    0.18    0.09
   5   0   1    0.49    0.08
   5   0   1    0.48    0.11
  -5   0  -1    0.45    0.10
   5   0   1    0.03    0.09
   6   0   1    0.07    0.09
   6   0   1   -0.01    0.11
   6   0   1   -0.02    0.06
   6   0   1    0.17    0.10
  -6   0  -1   -0.09    0.07
   7   0   1    0.02    0.10
   7   0   1   -0.04    0.10
  -7   0  -1   -0.04    0.09
   7   0   1    0.00    0.13
   8   0   1   -0.07    0.11
   8   0   1   -0.08    0.12
   8   0   1    0.03    0.12
  -8   0  -1   -0.03    0.11
   9   0   1   86.61    2.47
   9   0   1   90.86    2.50
   9   0   1   89.01    2.54
  10   0   1    0.09    0.18
  10   0   1   -0.32    0.16
  10   0   1    0.27    0.18
  11   0   1    4.70    0.46
  11   0   1    3.61    0.44
  11   0   1    3.22    0.38
  12   0   1   -0.10    0.16
  12   0   1   -0.03    0.21
  12   0   1    0.19    0.26
  13   0   1   29.28    1.21
  13   0   1   27.72    1.24
  14  -1  -1    0.56    0.32
  14  -1  -1    0.79    0.30
  14  -1  -1    0.42    0.29
  14   1  -1    0.23    0.29
  14   1  -1    0.07    0.28
  13  -1  -1    0.50    0.26
  13  -1  -1    0.64    0.25
  13  -1  -1    0.58    0.29
  13   1  -1    0.15    0.27
  13   1  -1    0.43    0.28
  12  -1  -1    4.39    0.46
  12  -1  -1    4.54    0.47
  12  -1  -1    4.16    0.46
  12   1  -1    4.46    0.45
  12   1  -1    5.54    0.46
  12   1  -1    4.44    0.48
  11  -1  -1    1.17    0.26
  11  -1  -1    1.10    0.25
  11  -1  -1    1.36    0.28
  11   1  -1    1.10    0.26
  11   1  -1    0.65    0.25
  11   1  -1    1.15    0.24
  10  -1  -1    0.26    0.16
  10  -1  -1    0.17    0.18
  10  -1  -1   -0.24    0.13
  10   1  -1    0.05    0.17
  10   1  -1    0.15    0.18
  10   1  -1   -0.09    0.14
   9  -1  -1    9.30    0.50
   9  -1  -1    8.98    0.48
   9  -1  -1    8.99    0.49
   9   1  -1    8.43    0.47
   9   1  -1    9.30    0.48
   9   1  -1    8.84    0.50
  -9   1   1    9.41    0.48
  -8  -1   1    6.94    0.36
   8  -1  -1    6.51    0.40
   8  -1  -1    5.80    0.36
   8  -1  -1    6.48    0.39
   8   1  -1    6.07    0.36
  -8   1   1    6.60    0.37
   8   1  -1    7.08    0.40
   8   1  -1    6.74    0.40
  -7  -1   1    2.08    0.20
   7  -1  -1    1.93    0.18
   7  -1  -1    1.28    0.18
   7  -1  -1    1.57    0.21
   7  -1  -1    1.71    0.22
   7   1  -1    2.15    0.23
   7   1  -1    1.45    0.20
  -7   1   1    1.93    0.21
   7   1  -1    1.64    0.20
   6  -1  -1   12.18    0.47
   6  -1  -1   11.55    0.48
  -6  -1   1   12.94    0.46
   6  -1  -1   12.07    0.48
   6  -1  -1   13.30    0.43
   6   1  -1   12.35    0.47
   6   1  -1   12.22    0.39
   6   1  -1   11.88    0.48
   6   1  -1   11.95    0.48
  -6   1   1   12.26    0.48
   5  -1  -1   -0.02    0.09
   5  -1  -1    0.24    0.10
  -5  -1   1    0.01    0.08
   5  -1  -1    0.11    0.08
   5  -1  -1    0.11    0.08
   5   1  -1    0.07    0.10
   5   1  -1    0.03    0.08
  -5   1   1    0.05    0.09
   5   1  -1    0.06    0.09
   4  -1  -1    6.85    0.28
  -4  -1   1    6.46    0.27
   4  -1  -1    6.98    0.30
   4  -1  -1    6.86    0.29
   4  -1  -1    6.79    0.26
   4   1  -1    6.75    0.28
   4   1  -1    6.91    0.27
  -4   1   1    7.24    0.30
   4   1  -1    7.20    0.30
   4   1  -1    6.73    0.29
  -3  -1   1  175.34    4.29
   3  -1  -1  176.22    4.31
   3  -1  -1  170.68    4.30
   3  -1  -1  175.36    4.30
   3   1  -1  171.44    4.34
  -3   1   1  177.26    4.31
   3   1  -1  178.76    4.29
   3   1  -1  165.72    4.30
  -2  -1   1  447.52   10.95
   2  -1  -1  448.52   10.95
  -2   1   1  445.83   10.91
   2   1  -1  451.18   10.98
   0  -1   1    0.00    0.01
   0   1   1   -0.01    0.01
   0   1  -1    0.01    0.01
  -1  -1  -1  503.73   11.68
  -1  -1  -1  495.92   11.67
   1  -1   1  469.23   11.70
   1   1   1  436.41   11.63
   2  -1   1  118.25    2.91
  -2  -1  -1  114.81    2.88
  -2   1  -1  113.60    2.90
   2   1   1  120.62    2.88
   3  -1   1    0.64    0.09
   3  -1   1    0.66    0.09
   3  -1   1    0.62    0.11
  -3  -1  -1    0.47    0.07
   3  -1   1    0.59    0.10
   3   1   1    0.60    0.08
   3   1   1    0.64    0.10
   3   1   1    0.67    0.10
   3   1   1    0.60    0.10
  -3   1  -1    0.71    0.10
   4  -1   1    6.99    0.26
  -4  -1  -1    6.35    0.26
   4  -1   1    7.19    0.29
   4  -1   1    6.61    0.30
   4  -1   1    6.34    0.30
   4   1   1    6.55    0.27
   4   1   1    6.77    0.29
   4   1   1    6.30    0.30
  -4   1  -1    6.88    0.29
   4   1   1    6.54    0.27
  -5  -1  -1   52.47    1.40
   5  -1   1   52.96    1.44
   5  -1   1   50.46    1.46
   5  -1   1   52.07    1.44
   5  -1   1   53.48    1.39
   5   1   1   52.21    1.46
   5   1   1   53.53    1.43
   5   1   1   51.79    1.44
  -5   1  -1   51.21    1.43
   6  -1   1    1.21    0.17
   6  -1   1    1.46    0.18
   6  -1   1    1.59    0.15
   6  -1   1    1.10    0.16
  -6  -1  -1    1.43    0.16
   6   1   1    1.10    0.18
   6   1   1    1.74    0.20
  -6   1  -1    1.33    0.16
   6   1   1    1.36    0.16
   7  -1   1    0.01    0.12
   7  -1   1   -0.19    0.10
   7  -1   1    0.02    0.10
  -7  -1  -1   -0.04    0.08
  -7   1  -1   -0.07    0.10
   7   1   1   -0.12    0.10
   7   1   1   -0.07    0.11
   7   1   1    0.01    0.10
   8  -1   1    0.05    0.14
   8  -1   1    0.17    0.14
   8  -1   1   -0.04    0.14
  -8   1  -1    0.10    0.12
   8   1   1    0.20    0.13
   8   1   1    0.51    0.17
   8   1   1    0.50    0.16
   9  -1   1   18.13    0.76
   9  -1   1   19.49    0.76
   9  -1   1   18.40    0.80
   9   1   1   19.38    0.75
   9   1   1   17.54    0.78
   9   1   1   20.33    0.79
  10  -1   1    2.75    0.37
  10  -1   1    3.84    0.39
  10  -1   1    3.50    0.38
  10   1   1    3.92    0.37
  10   1   1    3.05    0.39
  10   1   1    2.99    0.35
  11  -1   1    2.79    0.35
  11  -1   1    2.29    0.36
  11  -1   1    3.14    0.40
  11   1   1    2.93    0.39
  11   1   1    3.15    0.37
  11   1   1    2.59    0.40
  12  -1   1    3.62    0.44
  12  -1   1    3.89    0.46
  12  -1   1    3.03    0.45
  12   1   1    2.84    0.44
  12   1   1    2.49    0.38
  13  -1   1    1.06    0.34
  13  -1   1    0.91    0.34
  13  -1   1    1.68    0.38
  13   1   1    1.44    0.37
  13   1   1    1.30    0.32
  14  -2  -1    0.21    0.26
  14  -2  -1    0.39    0.30
  14  -2  -1    0.16    0.29
  14   2  -1    0.18    0.28
  14   2  -1    0.27    0.32
  13  -2  -1   -0.18    0.22
  13  -2  -1    0.19    0.24
  13  -2  -1   -0.05    0.23
  13   2  -1    0.32    0.28
  13   2  -1    0.38    0.26
  12  -2  -1    1.23    0.31
  12  -2  -1    1.40    0.31
  12  -2  -1    1.25    0.31
  12   2  -1    1.03    0.27
  12   2  -1    0.91    0.29
  12   2  -1    0.98    0.26
  11  -2  -1    0.49    0.20
  11  -2  -1   -0.03    0.19
  11  -2  -1    0.03    0.16
  11   2  -1    0.67    0.20
  11   2  -1    0.31    0.19
  11   2  -1    0.11    0.18
  10  -2  -1   -0.15    0.14
  10  -2  -1   -0.22    0.16
  10  -2  -1    0.00    0.17
  10   2  -1    0.10    0.18
  10   2  -1    0.02    0.14
  10   2  -1   -0.03    0.14
 -10   2   1    0.06    0.22
   9  -2  -1    0.41    0.17
   9  -2  -1    0.82    0.19
   9  -2  -1    0.70    0.19
   9   2  -1    0.40    0.17
   9   2  -1    0.31    0.17
   9   2  -1    0.29    0.15
  -9   2   1    0.64    0.17
   8  -2  -1    3.84    0.30
   8  -2  -1    3.81    0.30
  -8  -2   1    3.36    0.26
   8  -2  -1    3.79    0.31
   8   2  -1    3.55    0.27
  -8   2   1    3.84    0.30
   8   2  -1    3.01    0.29
   8   2  -1    2.81    0.29
   7  -2  -1   13.92    0.57
   7  -2  -1   13.73    0.50
   7  -2  -1   15.42    0.58
  -7  -2   1   14.76    0.53
   7  -2  -1   14.62    0.57
   7   2  -1   14.82    0.56
  -7   2   1   13.75    0.56
   7   2  -1   15.48    0.59
   7   2  -1   14.89    0.57
   6  -2  -1    5.84    0.31
   6  -2  -1    5.90    0.31
   6  -2  -1    6.06    0.27
  -6  -2   1    5.99    0.28
   6  -2  -1    6.52    0.32
  -6   2   1    5.46    0.31
   6   2  -1    5.84    0.29
   6   2  -1    5.02    0.29
   6   2  -1    5.34    0.31
   5  -2  -1    1.43    0.17
   5  -2  -1    1.84    0.18
   5  -2  -1    1.41    0.17
  -5  -2   1    1.58    0.15
   5  -2  -1    1.57    0.15
   5   2  -1    1.53    0.17
   5   2  -1    1.74    0.17
   5   2  -1    2.06    0.19
  -5   2   1    1.50    0.17
   4  -2  -1   11.72    0.41
   4  -2  -1   11.72    0.39
   4  -2  -1   11.91    0.42
  -4  -2   1   11.77    0.38
   4  -2  -1   12.01    0.41
   4   2  -1   11.28    0.42
   4   2  -1   11.43    0.38
  -4   2   1   11.18    0.42
   4   2  -1   11.81    0.40
   4   2  -1   11.35    0.41
   3  -2  -1   84.31    2.12
   3  -2  -1   82.32    2.12
  -3  -2   1   81.63    2.08
   3  -2  -1   81.95    2.10
   3   2  -1   83.81    2.11
  -3   2   1   82.84    2.12
   3   2  -1   84.22    2.08
   3   2  -1   82.42    2.11
  -2  -2   1  994.05   24.00
   2  -2  -1  995.07   24.13
  -2   2   1  946.20   24.05
   2   2  -1 1000.00   24.02
   1  -2  -1   83.85    2.10
  -1  -2   1   85.94    2.08
   1   2  -1   83.29    2.08
   0   2  -1    0.87    0.07
  -1  -2  -1  129.34    3.05
  -1  -2  -1  130.55    3.05
   1  -2   1  127.25    3.10
  -1   2  -1  113.82    3.09
   2  -2   1    0.50    0.08
  -2  -2  -1    0.74    0.06
   2   2   1    0.78    0.06
  -2   2  -1    0.83    0.10
   3  -2   1    8.06    0.30
  -3  -2  -1    7.72    0.25
   3  -2   1    7.38    0.30
   3  -2   1    7.37    0.27
   3  -2   1    7.39    0.28
   3   2   1    7.49    0.30
  -3   2  -1    7.01    0.29
   3   2   1    7.66    0.29
   3   2   1    8.04    0.25
   4  -2   1   14.17    0.50
   4  -2   1   13.93    0.45
   4  -2   1   13.41    0.47
  -4  -2  -1   13.81    0.43
  -4   2  -1   14.06    0.48
   4   2   1   14.21    0.43
   4   2   1   13.22    0.49
   4   2   1   13.79    0.45
   4   2   1   13.90    0.47
   5  -2   1   25.28    0.82
   5  -2   1   25.65    0.81
   5  -2   1   27.57    0.78
   5  -2   1   26.19    0.81
  -5  -2  -1   27.31    0.77
  -5   2  -1   26.87    0.81
   5   2   1   25.63    0.80
   5   2   1   26.90    0.79
   5   2   1   25.24    0.83
   6  -2   1    6.75    0.36
  -6  -2  -1    7.29    0.31
   6  -2   1    6.60    0.34
   6   2   1    6.21    0.35
   6   2   1    6.91    0.35
  -6   2  -1    6.71    0.33
   6   2   1    7.17    0.33
   7  -2   1   10.00    0.47
  -7  -2  -1   10.07    0.41
   7  -2   1    9.25    0.39
   7  -2   1   10.90    0.48
   7  -2   1    8.93    0.46
   7   2   1    9.90    0.43
   7   2   1    9.66    0.48
  -7   2  -1    9.84    0.45
   7   2   1   10.16    0.46
   8  -2   1    0.09    0.15
   8  -2   1   -0.08    0.13
   8  -2   1    0.00    0.13
   8   2   1    0.10    0.12
  -8   2  -1    0.14    0.13
   8   2   1   -0.01    0.10
   8   2   1    0.06    0.15
   9  -2   1   11.57    0.61
   9  -2   1   11.48    0.58
   9  -2   1   11.66    0.57
   9   2   1   11.26    0.54
  -9   2  -1   12.20    0.56
   9   2   1   11.27    0.60
   9   2   1   11.81    0.58
  10  -2   1    0.48    0.22
  10  -2   1    0.39    0.22
  10  -2   1    0.39    0.19
  10   2   1    0.37    0.20
  10   2   1    0.66    0.22
  11  -2   1    1.39    0.28
  11  -2   1    1.27    0.27
  11  -2   1    1.32    0.32
  11   2   1    1.04    0.28
  11   2   1    1.57    0.33
  12  -2   1    3.82    0.48
  12  -2   1    3.71    0.48
  12  -2   1    3.78    0.45
  12   2   1    3.55    0.44
  12   2   1    3.55    0.47
  13  -2   1    1.92    0.36
  13  -2   1    1.56    0.37
  13  -2   1    1.69    0.39
  13   2   1    1.62    0.36
  13   2   1    1.43    0.37
  14  -3  -1    1.96    0.41
  14  -3  -1    2.07    0.40
  14  -3  -1    1.57    0.37
  14   3  -1    1.17    0.34
  14   3  -1    1.92    0.42
  13  -3  -1    0.36    0.25
  13  -3  -1    0.16    0.25
  13  -3  -1    0.28    0.28
  13   3  -1    0.38    0.25
  13   3  -1   -0.12    0.23
  12  -3  -1    4.41    0.47
  12  -3  -1    3.07    0.41
  12  -3  -1    3.52    0.42
  12   3  -1    3.62    0.42
  12   3  -1    3.70    0.46
  11  -3  -1    9.39    0.57
  11  -3  -1   10.07    0.60
  11  -3  -1    9.04    0.57
  11   3  -1    9.92    0.61
  11   3  -1    9.87    0.59
  11   3  -1    9.37    0.53
  10  -3  -1    1.43    0.27
  10  -3  -1    1.02    0.24
  10  -3  -1    1.14    0.24
  10   3  -1    0.73    0.19
  10   3  -1    0.99    0.23
  10   3  -1    1.16    0.25
 -10   3   1    0.87    0.24
   9  -3  -1    3.94    0.34
   9  -3  -1    5.04    0.37
   9  -3  -1    3.95    0.36
   9   3  -1    4.46    0.33
   9   3  -1    4.71    0.38
   9   3  -1    4.42    0.38
  -9   3   1    4.52    0.36
   8  -3  -1    0.05    0.13
   8  -3  -1    0.31    0.12
   8  -3  -1    0.22    0.14
   8  -3  -1    0.28    0.15
  -8   3   1    0.39    0.16
   8   3  -1    0.27    0.15
   8   3  -1    0.35    0.15
   8   3  -1    0.20    0.13
   7  -3  -1    0.10    0.09
   7  -3  -1    0.10    0.12
   7  -3  -1    0.21    0.11
  -7  -3   1    0.07    0.09
   7  -3  -1   -0.03    0.10
   7   3  -1    0.11    0.10
  -7   3   1    0.02    0.11
   7   3  -1   -0.09    0.09
   7   3  -1   -0.09    0.09
   6  -3  -1    9.67    0.40
   6  -3  -1    9.29    0.37
   6  -3  -1    9.38    0.41
   6  -3  -1    9.37    0.40
  -6  -3   1    9.46    0.36
  -6   3   1    9.04    0.41
   6   3  -1    8.98    0.41
   6   3  -1    9.32    0.38
   6   3  -1    8.44    0.40
   5  -3  -1   52.21    1.35
  -5  -3   1   50.57    1.32
   5  -3  -1   50.36    1.37
   5  -3  -1   49.08    1.38
   5  -3  -1   50.39    1.36
   5   3  -1   49.24    1.32
  -5   3   1   48.39    1.38
   5   3  -1   48.60    1.37
   5   3  -1   48.30    1.38
   5   3  -1   49.22    1.35
   4  -3  -1   10.57    0.40
  -4  -3   1   11.03    0.36
   4  -3  -1   11.07    0.39
   4  -3  -1   10.99    0.39
   4  -3  -1   10.68    0.39
   4   3  -1   10.96    0.40
   4   3  -1   11.35    0.38
   4   3  -1   11.11    0.36
  -4   3   1   10.30    0.40
   4   3  -1   10.56    0.40
  -3  -3   1  125.50    3.09
   3  -3  -1  128.71    3.12
   3  -3  -1  126.50    3.15
   3  -3  -1  120.63    3.13
   3   3  -1  126.12    3.14
   3   3  -1  127.06    3.09
  -3   3   1  119.48    3.15
   3   3  -1  127.41    3.14
   2  -3  -1  898.40   22.00
  -2  -3   1  907.08   21.88
   2   3  -1  903.45   21.90
  -2   3   1  876.92   22.02
   1  -3  -1  121.69    3.04
  -1  -3   1  123.16    3.02
  -1   3   1  120.56    3.04
   1   3  -1  126.92    3.02
   0  -3   1    2.24    0.11
   0  -3  -1    2.42    0.10
   0   3  -1    2.54    0.12
   0   3  -1    2.14    0.12
   0   3   1    2.51    0.10
   1  -3   1   14.55    0.43
  -1  -3  -1   15.08    0.37
  -1   3  -1   14.05    0.43
   2  -3   1   17.59    0.53
   2  -3   1   17.58    0.53
   2  -3   1   18.03    0.52
  -2  -3  -1   18.60    0.46
   2  -3   1   18.58    0.53
  -2  -3  -1   17.27    0.45
   2   3   1   16.68    0.53
  -2   3  -1   17.72    0.53
   2   3   1   18.35    0.46
  -2   3  -1   17.23    0.53
  -3  -3  -1    9.79    0.29
   3  -3   1    9.84    0.35
   3  -3   1    9.26    0.36
   3  -3   1    9.58    0.34
   3  -3   1    9.69    0.35
   3   3   1    9.76    0.35
   3   3   1    9.66    0.37
  -3   3  -1    9.65    0.36
   3   3   1   10.55    0.29
   4  -3   1   -0.10    0.10
   4  -3   1   -0.04    0.07
  -4  -3  -1    0.05    0.06
   4  -3   1   -0.02    0.07
   4  -3   1    0.04    0.08
   4   3   1   -0.03    0.06
   4   3   1    0.00    0.10
  -4   3  -1    0.05    0.08
   4   3   1    0.11    0.09
   4   3   1   -0.02    0.05
   5  -3   1   15.32    0.51
   5  -3   1   14.63    0.55
  -5  -3  -1   15.75    0.48
   5  -3   1   15.36    0.55
   5  -3   1   15.63    0.54
  -5   3  -1   15.17    0.55
   5   3   1   16.18    0.48
   5   3   1   14.83    0.50
   5   3   1   13.97    0.55
   5   3   1   14.86    0.53
   6  -3   1   10.37    0.45
   6  -3   1   10.08    0.46
   6  -3   1   11.23    0.46
   6  -3   1   10.46    0.41
  -6  -3  -1   10.97    0.39
  -6   3  -1   10.69    0.45
   6   3   1   10.39    0.45
   6   3   1   10.48    0.47
   6   3   1   10.44    0.41
   7  -3   1    7.16    0.41
   7  -3   1    7.43    0.34
   7  -3   1    7.41    0.40
   7  -3   1    6.52    0.38
   7   3   1    7.32    0.39
   7   3   1    7.11    0.41
  -7   3  -1    7.06    0.38
   7   3   1    7.70    0.36
   8  -3   1    3.09    0.32
   8  -3   1    4.12    0.33
   8  -3   1    3.94    0.31
   8   3   1    4.09    0.29
   8   3   1    3.11    0.30
  -8   3  -1    3.26    0.28
   8   3   1    3.85    0.32
   9  -3   1    1.33    0.25
   9  -3   1    1.00    0.23
   9  -3   1    1.31    0.24
   9   3   1    0.92    0.22
   9   3   1    0.98    0.19
  -9   3  -1    1.08    0.23
   9   3   1    0.88    0.24
  10  -3   1    2.47    0.35
  10  -3   1    2.65    0.35
  10  -3   1    2.03    0.30
  10   3   1    1.97    0.31
  10   3   1    2.73    0.37
  11  -3   1    2.14    0.33
  11  -3   1    2.59    0.37
  11  -3   1    2.85    0.39
  11   3   1    2.97    0.43
  11   3   1    3.11    0.40
  12  -3   1    3.59    0.45
  12  -3   1    4.34    0.51
  12  -3   1    3.80    0.46
  12   3   1    4.02    0.48
  12   3   1    3.80    0.50
  13  -3   1   -0.14    0.26
  13  -3   1    0.09    0.26
  13  -3   1   -0.25    0.19
  13   3   1    0.48    0.27
  13   3   1   -0.38    0.26
  13  -4  -1    0.80    0.33
  13  -4  -1    0.90    0.33
  13  -4  -1    1.19    0.31
  13   4  -1    0.53    0.31
  13   4  -1    1.07    0.32
  12  -4  -1    0.99    0.28
  12  -4  -1    0.98    0.29
  12  -4  -1    0.62    0.26
  12   4  -1    0.63    0.26
  12   4  -1    0.71    0.29
  11  -4  -1    0.65    0.24
  11  -4  -1    0.31    0.23
  11  -4  -1    0.28    0.22
  11   4  -1    0.24    0.21
  11   4  -1    0.42    0.21
  10  -4  -1    0.39    0.20
  10  -4  -1    0.15    0.19
  10  -4  -1    0.03    0.17
  10   4  -1    0.55    0.22
  10   4  -1    0.25    0.17
  10   4  -1    0.32    0.16
   9  -4  -1    1.75    0.26
   9  -4  -1    2.07    0.29
   9  -4  -1    1.64    0.25
   9   4  -1    1.64    0.23
   9   4  -1    1.38    0.23
   9   4  -1    1.39    0.24
  -9   4   1    1.75    0.26
   8  -4  -1   -0.08    0.12
   8  -4  -1   -0.05    0.12
   8  -4  -1    0.16    0.14
   8  -4  -1    0.12    0.10
   8   4  -1    0.04    0.13
   8   4  -1   -0.07    0.10
  -8   4   1   -0.03    0.13
   8   4  -1    0.02    0.15
  -7  -4   1    5.42    0.28
   7  -4  -1    5.42    0.30
   7  -4  -1    5.14    0.33
   7  -4  -1    5.89    0.34
   7  -4  -1    5.31    0.34
   7   4  -1    5.62    0.35
  -7   4   1    6.26    0.36
   7   4  -1    5.17    0.34
   7   4  -1    5.51    0.31
  -6  -4   1    0.45    0.10
   6  -4  -1    0.35    0.12
   6  -4  -1    0.39    0.11
   6  -4  -1    0.19    0.10
   6  -4  -1    0.44    0.13
   6   4  -1    0.39    0.12
  -6   4   1    0.45    0.13
   6   4  -1    0.49    0.12
   6   4  -1    0.33    0.10
   5  -4  -1    0.84    0.13
   5  -4  -1    0.76    0.14
   5  -4  -1    1.20    0.16
  -5  -4   1    1.31    0.12
   5  -4  -1    1.13    0.14
   5   4  -1    1.14    0.14
   5   4  -1    0.86    0.14
   5   4  -1    0.98    0.14
   5   4  -1    1.24    0.12
  -5   4   1    1.21    0.16
  -4  -4   1    4.53    0.20
   4  -4  -1    4.57    0.26
   4  -4  -1    4.58    0.24
   4  -4  -1    4.49    0.23
   4  -4  -1    4.78    0.24
   4   4  -1    4.61    0.19
   4   4  -1    4.81    0.24
   4   4  -1    4.36    0.26
   4   4  -1    4.57    0.22
  -4   4   1    4.52    0.26
   3  -4  -1   28.00    0.77
  -3  -4   1   27.23    0.73
   3  -4  -1   28.82    0.77
   3  -4  -1   28.63    0.80
   3  -4  -1   26.37    0.78
  -3   4   1   27.11    0.81
   3   4  -1   27.89    0.73
   3   4  -1   26.90    0.79
  -3   4   1   27.90    0.78
   3   4  -1   27.64    0.78
   2  -4  -1  156.06    3.89
   2  -4  -1  154.40    3.90
  -2  -4   1  160.27    3.84
  -2   4   1  148.86    3.90
   2   4  -1  156.49    3.90
   2   4  -1  162.53    3.92
   2   4  -1  158.80    3.84
   1  -4  -1  277.99    6.76
  -1  -4   1  285.76    6.73
  -1   4   1  260.95    6.75
   1   4  -1  274.27    6.73
   1   4  -1  282.33    6.73
   0  -4   1  551.34   13.47
   0  -4  -1  564.36   13.60
   0   4  -1  535.81   13.47
   0   4  -1  549.75   13.50
   0   4   1  571.29   13.64
  -1  -4  -1    1.34    0.06
   1  -4   1    1.07    0.10
  -1   4  -1    1.28    0.11
   1   4   1    1.32    0.06
   2  -4   1   14.11    0.42
   2  -4   1   13.41    0.43
   2  -4   1   13.77    0.43
   2  -4   1   12.64    0.47
   2  -4   1   13.69    0.44
  -2   4  -1   12.88    0.44
  -2   4  -1   14.05    0.44
   2   4   1   13.62    0.44
   3  -4   1   10.65    0.37
  -3  -4  -1   10.17    0.29
   3  -4   1    9.86    0.38
   3  -4   1   10.31    0.37
   3  -4   1   10.33    0.38
   3   4   1   10.91    0.29
  -3   4  -1   10.31    0.38
   3   4   1   10.16    0.36
  -3   4  -1   10.59    0.39
   3   4   1   10.29    0.39
   4  -4   1   30.13    0.88
  -4  -4  -1   30.33    0.80
   4  -4   1   29.81    0.90
   4  -4   1   30.10    0.88
   4  -4   1   29.18    0.90
   4   4   1   30.83    0.92
   4   4   1   32.18    0.80
   4   4   1   29.90    0.88
   4   4   1   31.09    0.84
  -4   4  -1   29.82    0.90
   5  -4   1    0.20    0.09
   5  -4   1    0.05    0.09
  -5  -4  -1    0.09    0.06
   5  -4   1    0.06    0.09
   5  -4   1    0.08    0.07
  -5   4  -1    0.18    0.10
   5   4   1    0.21    0.09
   5   4   1    0.07    0.07
   5   4   1    0.08    0.10
   5   4   1    0.09    0.06
   6  -4   1    0.53    0.14
  -6  -4  -1    0.44    0.09
   6  -4   1    0.45    0.11
   6  -4   1    0.44    0.14
   6  -4   1    0.56    0.14
   6   4   1    0.40    0.14
  -6   4  -1    0.46    0.12
   6   4   1    0.58    0.11
   6   4   1    0.45    0.13
   7  -4   1    0.90    0.17
   7  -4   1    0.74    0.16
   7  -4   1    0.99    0.16
   7  -4   1    1.15    0.21
  -7   4  -1    0.88    0.18
   7   4   1    1.03    0.16
   7   4   1    1.31    0.22
   7   4   1    0.97    0.18
   8  -4   1    1.80    0.25
   8  -4   1    2.15    0.26
   8  -4   1    1.89    0.25
   8  -4   1    2.64    0.29
   8   4   1    1.96    0.26
   8   4   1    2.03    0.23
  -8   4  -1    1.80    0.24
   8   4   1    1.72    0.24
   9  -4   1    8.87    0.51
   9  -4   1    8.09    0.51
   9  -4   1    7.91    0.47
   9   4   1    7.44    0.47
  -9   4  -1    8.63    0.49
   9   4   1    9.31    0.52
  10  -4   1    0.76    0.24
  10  -4   1    0.33    0.21
  10  -4   1    0.78    0.23
  10   4   1    0.73    0.22
  10   4   1    0.95    0.27
  11  -4   1    1.97    0.35
  11  -4   1    1.93    0.34
  11  -4   1    1.80    0.33
  11   4   1    2.60    0.37
  11   4   1    2.12    0.35
  12  -4   1    0.79    0.28
  12  -4   1    0.34    0.23
  12  -4   1    0.60    0.27
  12   4   1    0.18    0.29
  12   4   1    0.50    0.24
  13  -4   1    0.28    0.26
  13  -4   1    0.65    0.33
  13  -4   1    0.38    0.29
 -13   4  -1   -0.33    0.26
  13   4   1    0.03    0.26
  13   4   1    0.08    0.26
  13  -5  -1    3.45    0.47
  13  -5  -1    3.80    0.49
  13  -5  -1    2.72    0.43
 -13   5   1    3.35    0.45
  13   5  -1    3.58    0.46
  13   5  -1    3.28    0.48
  12  -5  -1    0.76    0.28
  12  -5  -1    0.93    0.29
  12  -5  -1    1.48    0.33
  12   5  -1    0.61    0.26
  12   5  -1    0.95    0.30
  11  -5  -1    2.56    0.37
  11  -5  -1    1.95    0.32
  11  -5  -1    2.21    0.33
  11   5  -1    2.05    0.33
  11   5  -1    2.05    0.32
  10  -5  -1    0.95    0.25
  10  -5  -1    1.31    0.26
  10  -5  -1    1.18    0.25
  10   5  -1    0.91    0.22
  10   5  -1    1.30    0.28
   9  -5  -1    0.08    0.14
   9  -5  -1    0.00    0.13
   9  -5  -1    0.01    0.16
  -9   5   1   -0.03    0.14
   9   5  -1    0.00    0.11
   9   5  -1   -0.11    0.14
   9   5  -1    0.20    0.17
   8  -5  -1    0.31    0.13
   8  -5  -1    0.50    0.16
   8  -5  -1    0.33    0.15
   8  -5  -1    0.26    0.15
   8   5  -1    0.53    0.19
  -8   5   1    0.16    0.15
   8   5  -1    0.40    0.15
   7  -5  -1    2.27    0.24
   7  -5  -1    2.11    0.22
   7  -5  -1    1.82    0.21
   7  -5  -1    1.76    0.23
   7   5  -1    2.35    0.25
   7   5  -1    1.91    0.23
  -7   5   1    2.23    0.25
   7   5  -1    1.76    0.20
   6  -5  -1   11.13    0.44
   6  -5  -1   11.54    0.48
  -6  -5   1   11.33    0.39
   6  -5  -1   11.33    0.46
   6  -5  -1   11.82    0.47
   6   5  -1   11.39    0.48
   6   5  -1   11.44    0.43
  -6   5   1   11.46    0.49
   6   5  -1   10.57    0.46
   5  -5  -1   17.38    0.59
  -5  -5   1   17.39    0.52
   5  -5  -1   16.91    0.58
   5  -5  -1   17.61    0.61
   5  -5  -1   17.26    0.52
   5  -5  -1   17.47    0.58
   5   5  -1   18.08    0.52
   5   5  -1   17.35    0.56
   5   5  -1   16.98    0.61
   5   5  -1   18.06    0.60
  -5   5   1   17.92    0.59
  -5   5   1   17.08    0.61
   4  -5  -1    7.87    0.33
   4  -5  -1    8.11    0.29
  -4  -5   1    7.45    0.26
   4  -5  -1    7.18    0.32
   4  -5  -1    7.93    0.32
   4  -5  -1    7.93    0.35
  -4   5   1    7.87    0.36
   4   5  -1    8.35    0.35
   4   5  -1    7.83    0.33
   4   5  -1    7.52    0.26
  -4   5   1    7.64    0.32
   4   5  -1    8.24    0.30
   3  -5  -1    5.28    0.22
   3  -5  -1    5.08    0.23
   3  -5  -1    5.11    0.22
  -3  -5   1    5.21    0.18
   3  -5  -1    5.12    0.24
   3  -5  -1    4.56    0.24
  -3   5   1    4.77    0.25
   3   5  -1    5.47    0.24
  -3   5   1    5.10    0.23
   3   5  -1    5.20    0.18
   3   5  -1    4.87    0.24
   2  -5  -1  275.68    6.90
   2  -5  -1  284.00    6.97
   2  -5  -1  285.70    6.92
  -2  -5   1  271.79    6.93
   2  -5  -1  273.62    6.90
  -2  -5   1  290.93    6.85
   2   5  -1  276.71    6.92
   2   5  -1  280.89    6.90
   2   5  -1  287.94    6.85
  -2   5   1  286.96    6.93
  -1  -5   1  145.34    3.61
   1  -5  -1  155.66    3.67
  -1  -5   1  140.66    3.67
  -1  -5   1  150.39    3.61
   1  -5  -1  148.34    3.64
   1   5  -1  146.93    3.65
   1   5  -1  146.18    3.61
  -1   5   1  143.17    3.64
   1   5  -1  144.03    3.61
   0  -5   1   19.75    0.56
   0  -5   1   19.50    0.57
   0  -5  -1   19.55    0.54
   0   5   1   19.58    0.54
   0   5  -1   19.78    0.56
   0   5  -1   19.35    0.56
   0   5  -1   20.09    0.58
   1  -5   1   -0.01    0.06
  -1  -5  -1    0.04    0.03
   1  -5   1   -0.07    0.05
   1  -5   1    0.18    0.06
  -1  -5  -1    0.08    0.07
  -1   5  -1   -0.01    0.05
   1   5   1    0.08    0.06
  -1   5  -1    0.02    0.07
   2  -5   1  101.12    2.59
   2  -5   1  104.78    2.60
   2  -5   1  100.93    2.59
   2  -5   1  100.35    2.57
   2  -5   1   99.27    2.57
  -2  -5  -1  107.49    2.60
  -2   5  -1   96.64    2.60
   2   5   1  103.93    2.60
  -2   5  -1  104.99    2.60
   3  -5   1    7.98    0.34
   3  -5   1    8.06    0.30
   3  -5   1    9.13    0.33
   3  -5   1    8.32    0.34
   3  -5   1    8.32    0.35
  -3   5  -1    8.31    0.35
   3   5   1    8.76    0.36
   3   5   1    8.07    0.31
  -3   5  -1    8.44    0.35
   4  -5   1    1.04    0.15
   4  -5   1    1.18    0.11
   4  -5   1    1.17    0.14
  -4  -5  -1    1.22    0.09
   4  -5   1    0.92    0.14
   4  -5   1    0.97    0.13
   4   5   1    1.33    0.13
   4   5   1    1.36    0.08
  -4   5  -1    1.06    0.15
  -4   5  -1    1.06    0.15
   4   5   1    1.30    0.15
   4   5   1    1.21    0.17
  -5  -5  -1   10.62    0.33
   5  -5   1   10.41    0.35
   5  -5   1    9.63    0.43
   5  -5   1   10.40    0.44
   5  -5   1   10.43    0.43
   5  -5   1   10.36    0.42
   5   5   1   10.07    0.42
   5   5   1   10.85    0.38
   5   5   1   11.70    0.34
   5   5   1    9.92    0.45
  -5   5  -1   10.21    0.44
  -5   5  -1   10.74    0.45
   6  -5   1    1.13    0.17
   6  -5   1    0.87    0.17
   6  -5   1    1.09    0.18
   6  -5   1    1.12    0.16
   6   5   1    0.66    0.17
   6   5   1    0.81    0.16
   6   5   1    1.08    0.14
  -6   5  -1    1.02    0.17
   7  -5   1    4.16    0.31
   7  -5   1    4.09    0.30
   7  -5   1    4.11    0.28
   7  -5   1    4.25    0.32
   7   5   1    3.82    0.29
   7   5   1    3.79    0.32
   7   5   1    4.61    0.27
  -7   5  -1    4.02    0.30
   8  -5   1    0.01    0.11
   8  -5   1    0.21    0.16
   8  -5   1    0.10    0.15
   8  -5   1    0.12    0.15
   8   5   1    0.13    0.17
   8   5   1    0.23    0.15
  -8   5  -1    0.12    0.14
   9  -5   1    0.44    0.20
   9  -5   1    0.46    0.21
   9  -5   1    0.16    0.15
  -9   5  -1    0.38    0.19
   9   5   1    0.15    0.17
   9   5   1    0.14    0.17
  10  -5   1    0.20    0.20
  10  -5   1   -0.26    0.13
  10  -5   1    0.39    0.21
  10   5   1    0.02    0.19
  10   5   1   -0.03    0.17
  11  -5   1    0.47    0.22
  11  -5   1    0.57    0.25
  11  -5   1    0.56    0.26
  11   5   1    0.30    0.24
  11   5   1    0.56    0.22
  12  -5   1    0.74    0.30
  12  -5   1    0.55    0.30
  12  -5   1    0.77    0.29
  12   5   1    0.99    0.33
  12   5   1    0.93    0.28
 -12   5  -1    1.01    0.31
  13  -5   1    0.31    0.30
  13  -5   1    0.19    0.24
  13  -5   1    0.50    0.28
  13   5   1   -0.04    0.26
  13   5   1    0.32    0.26
 -13   5  -1    0.25    0.29
  13  -6  -1    0.77    0.31
  13  -6  -1    0.59    0.28
 -13   6   1    0.60    0.31
  13   6  -1    0.50    0.25
  13   6  -1    1.13    0.35
  12  -6  -1    0.19    0.24
  12  -6  -1   -0.13    0.22
  12  -6  -1   -0.15    0.21
 -12   6   1   -0.01    0.22
  12   6  -1    0.01    0.22
  12   6  -1   -0.40    0.20
  11  -6  -1   -0.23    0.19
  11  -6  -1    0.01    0.19
  11  -6  -1   -0.03    0.20
  11   6  -1    0.15    0.20
  11   6  -1    0.07    0.20
 -11   6   1    0.10    0.21
  10  -6  -1    0.19    0.18
  10  -6  -1    0.48    0.22
  10  -6  -1    0.20    0.19
 -10   6   1    0.79    0.23
  10   6  -1    0.44    0.23
  10   6  -1    0.40    0.20
   9  -6  -1    2.17    0.29
   9  -6  -1    2.37    0.30
   9  -6  -1    2.24    0.30
   9  -6  -1    2.03    0.25
  -9   6   1    2.80    0.31
   9   6  -1    2.42    0.31
   9   6  -1    2.83    0.33
   8  -6  -1    1.37    0.23
   8  -6  -1    1.51    0.23
   8  -6  -1    1.81    0.24
   8  -6  -1    2.10    0.24
  -8   6   1    1.91    0.27
   8   6  -1    1.97    0.22
   8   6  -1    1.37    0.22
   8   6  -1    2.05    0.27
  -8   6   1    1.30    0.21
   7  -6  -1    8.43    0.41
   7  -6  -1    8.67    0.43
   7  -6  -1    9.04    0.42
   7  -6  -1    8.94    0.45
  -7   6   1    8.98    0.44
   7   6  -1    8.02    0.43
   7   6  -1    8.94    0.44
   7   6  -1    8.58    0.38
  -7   6   1    9.88    0.48
   6  -6  -1    2.41    0.21
   6  -6  -1    2.15    0.23
   6  -6  -1    2.28    0.22
   6  -6  -1    2.21    0.22
  -6  -6   1    2.19    0.17
  -6   6   1    1.84    0.20
  -6   6   1    1.99    0.22
   6   6  -1    1.83    0.22
   6   6  -1    1.76    0.20
   6   6  -1    2.09    0.17
   5  -6  -1   54.59    1.41
   5  -6  -1   54.18    1.48
  -5  -6   1   56.41    1.40
   5  -6  -1   50.59    1.49
   5  -6  -1   56.18    1.46
   5  -6  -1   54.03    1.47
  -5  -6   1   53.11    1.37
   5   6  -1   51.48    1.47
   5   6  -1   50.57    1.42
  -5   6   1   53.11    1.47
   5   6  -1   52.06    1.50
  -5   6   1   52.16    1.51
   5   6  -1   53.19    1.37
   4  -6  -1   50.44    1.35
  -4  -6   1   50.71    1.29
  -4  -6   1   51.38    1.34
   4  -6  -1   49.35    1.40
   4  -6  -1   52.08    1.36
   4  -6  -1   50.93    1.40
   4  -6  -1   51.76    1.39
  -4   6   1   48.57    1.42
   4   6  -1   51.06    1.34
   4   6  -1   52.75    1.30
   4   6  -1   49.59    1.41
   4   6  -1   50.48    1.39
  -4   6   1   51.03    1.38
   3  -6  -1    7.53    0.30
  -3  -6   1    7.16    0.24
   3  -6  -1    7.91    0.32
   3  -6  -1    7.84    0.28
   3  -6  -1    7.57    0.30
  -3  -6   1    7.20    0.29
   3  -6  -1    7.14    0.31
   3   6  -1    7.52    0.24
   3   6  -1    7.50    0.31
   3   6  -1    7.48    0.33
  -3   6   1    7.35    0.30
  -3   6   1    7.29    0.33
   2  -6  -1    0.05    0.07
  -2  -6   1   -0.04    0.06
   2  -6  -1    0.05    0.07
   2  -6  -1    0.09    0.07
  -2  -6   1    0.09    0.04
  -2   6   1    0.00    0.07
   2   6  -1    0.10    0.05
  -2   6   1    0.09    0.07
   2   6  -1    0.01    0.06
   2   6  -1    0.08    0.08
   2   6  -1    0.10    0.04
  -1  -6   1   23.74    0.68
   1  -6  -1   22.93    0.67
   1  -6  -1   24.00    0.67
  -1  -6   1   23.55    0.64
   1  -6  -1   22.31    0.67
  -1   6   1   23.35    0.66
   1   6  -1   23.77    0.66
  -1   6   1   23.37    0.67
   1   6  -1   23.28    0.64
   1   6  -1   23.20    0.64
   0  -6  -1   34.39    0.93
   0  -6   1   33.82    0.93
   0  -6   1   32.26    0.91
   0  -6  -1   33.80    0.89
   0  -6   1   33.48    0.91
   0   6  -1   33.66    0.91
   0   6  -1   33.40    0.93
   0   6  -1   35.56    0.94
   0   6   1   34.00    0.89
   0   6   1   32.61    0.91
   0   6  -1   34.57    0.91
  -1  -6  -1    5.60    0.24
  -1  -6  -1    5.80    0.18
   1  -6   1    6.23    0.25
   1  -6   1    6.00    0.25
   1  -6   1    5.94    0.24
   1  -6   1    6.19    0.24
  -1   6  -1    6.19    0.24
   1   6   1    5.70    0.25
  -1   6  -1    5.74    0.25
   1   6   1    6.09    0.19
  -1   6  -1    5.49    0.25
  -2  -6  -1   32.90    0.89
   2  -6   1   31.09    0.91
   2  -6   1   32.49    0.89
   2  -6   1   30.71    0.89
   2  -6   1   32.72    0.90
  -2   6  -1   31.85    0.92
  -2   6  -1   32.39    0.92
   2   6   1   32.26    0.87
   3  -6   1  193.04    4.84
  -3  -6  -1  200.15    4.80
   3  -6   1  191.06    4.80
   3  -6   1  193.87    4.81
   3  -6   1  193.26    4.84
   3  -6   1  192.66    4.84
   3   6   1  188.93    4.85
  -3   6  -1  194.06    4.85
  -3   6  -1  190.47    4.85
   3   6   1  197.90    4.81
  -4  -6  -1    8.15    0.30
   4  -6   1    8.16    0.34
   4  -6   1    8.08    0.36
   4  -6   1    8.68    0.31
   4  -6   1    8.49    0.36
   4  -6   1    8.35    0.36
  -4   6  -1    8.58    0.38
  -4   6  -1    7.84    0.36
   4   6   1    7.84    0.37
   4   6   1    8.25    0.34
   5  -6   1    0.31    0.11
   5  -6   1    0.30    0.11
   5  -6   1    0.27    0.12
  -5  -6  -1    0.28    0.05
   5  -6   1    0.33    0.11
   5  -6   1    0.27    0.07
  -5  -6  -1    0.30    0.08
  -5   6  -1    0.29    0.11
   5   6   1    0.07    0.08
   5   6   1    0.52    0.09
  -5   6  -1    0.28    0.12
   5   6   1    0.33    0.12
   6  -6   1   45.98    1.30
   6  -6   1   43.83    1.30
   6  -6   1   44.65    1.33
   6  -6   1   43.53    1.33
  -6   6  -1   44.52    1.34
   6   6   1   46.72    1.24
  -6   6  -1   45.01    1.33
   6   6   1   42.26    1.33
   6   6   1   43.95    1.30
   7  -6   1    0.61    0.17
   7  -6   1    0.71    0.17
   7  -6   1    0.82    0.17
   7  -6   1    0.99    0.18
   7   6   1    0.75    0.17
  -7   6  -1    0.74    0.18
  -7   6  -1    1.02    0.19
   7   6   1    1.11    0.21
   8  -6   1    2.50    0.29
   8  -6   1    2.84    0.28
   8  -6   1    2.24    0.28
   8  -6   1    2.60    0.29
   8   6   1    3.42    0.33
   8   6   1    2.25    0.29
  -8   6  -1    1.87    0.26
  -8   6  -1    2.50    0.31
   9  -6   1    2.03    0.31
   9  -6   1    1.70    0.27
   9  -6   1    1.75    0.29
   9   6   1    1.89    0.29
   9   6   1    1.40    0.27
  -9   6  -1    2.15    0.31
  10  -6   1    2.05    0.32
  10  -6   1    2.51    0.36
  10  -6   1    2.25    0.32
  10   6   1    2.42    0.34
 -10   6  -1    2.75    0.37
  10   6   1    2.11    0.35
  11  -6   1    6.35    0.57
  11  -6   1    6.23    0.53
  11  -6   1    6.31    0.48
 -11   6  -1    4.76    0.50
  11   6   1    6.30    0.54
  11   6   1    6.10    0.53
  12  -6   1    0.14    0.24
  12  -6   1    0.11    0.25
  12  -6   1   -0.02    0.24
  12   6   1   -0.03    0.27
  12   6   1   -0.11    0.21
 -12   6  -1    0.53    0.29
  13  -6   1    0.88    0.33
  13  -6   1    0.70    0.31
  13  -6   1    0.57    0.30
  13   6   1    0.85    0.32
 -13   6  -1   -0.26    0.27
  13   6   1    0.51    0.33
  13  -7  -1    4.42    0.53
  13  -7  -1    4.65    0.52
  13   7  -1    4.02    0.50
 -13   7   1    4.04    0.74
  13   7  -1    4.11    0.48
  12  -7  -1    3.60    0.46
  12  -7  -1    4.89    0.50
  12  -7  -1    4.54    0.49
  12   7  -1    3.81    0.45
  12   7  -1    4.46    0.51
 -12   7   1    4.43    0.49
  11  -7  -1    2.32    0.35
  11  -7  -1    2.61    0.38
  11  -7  -1    2.32    0.35
  11   7  -1    2.44    0.34
 -11   7   1    2.08    0.35
  11   7  -1    2.36    0.38
  10  -7  -1    0.09    0.18
  10  -7  -1   -0.01    0.19
  10  -7  -1    0.07    0.16
  10   7  -1   -0.25    0.15
 -10   7   1    0.04    0.18
  10   7  -1   -0.26    0.17
   9  -7  -1    2.07    0.27
   9  -7  -1    2.53    0.28
   9  -7  -1    2.45    0.30
   9  -7  -1    2.74    0.32
  -9   7   1    1.84    0.28
   9   7  -1    2.13    0.28
   9   7  -1    2.50    0.33
   8  -7  -1    0.71    0.18
   8  -7  -1    1.20    0.21
   8  -7  -1    1.28    0.20
   8  -7  -1    0.98    0.21
  -8   7   1    1.23    0.22
   8   7  -1    1.53    0.24
  -8   7   1    1.32    0.22
   8   7  -1    1.04    0.21
   7  -7  -1   15.11    0.61
   7  -7  -1   15.80    0.61
   7  -7  -1   15.58    0.63
   7  -7  -1   15.51    0.60
  -7   7   1   15.79    0.65
   7   7  -1   15.25    0.64
   7   7  -1   14.54    0.60
  -7   7   1   15.97    0.62
   7   7  -1   16.15    0.62
   6  -7  -1    4.57    0.28
   6  -7  -1    4.79    0.30
   6  -7  -1    4.49    0.30
   6  -7  -1    4.26    0.29
   6   7  -1    4.30    0.29
  -6   7   1    4.71    0.29
  -6   7   1    5.24    0.34
   6   7  -1    5.40    0.27
   6   7  -1    5.42    0.33
  -5  -7   1   11.63    0.39
   5  -7  -1    9.85    0.43
   5  -7  -1   10.78    0.43
  -5  -7   1   10.39    0.33
   5  -7  -1   10.40    0.43
   5  -7  -1   10.70    0.41
   5  -7  -1   10.57    0.38
   5   7  -1   11.01    0.39
   5   7  -1   10.25    0.43
  -5   7   1   10.12    0.46
   5   7  -1   10.80    0.46
  -5   7   1   10.16    0.42
   4  -7  -1   27.17    0.82
   4  -7  -1   28.38    0.82
   4  -7  -1   27.98    0.86
   4  -7  -1   27.47    0.86
   4  -7  -1   28.42    0.85
  -4  -7   1   29.60    0.82
  -4  -7   1   29.10    0.74
  -4   7   1   27.15    0.84
   4   7  -1   28.06    0.84
   4   7  -1   27.76    0.87
  -4   7   1   29.54    0.90
   4   7  -1   28.51    0.79
   4   7  -1   28.78    0.75
   3  -7  -1   20.72    0.66
  -3  -7   1   21.81    0.58
  -3  -7   1   22.36    0.66
   3  -7  -1   20.41    0.67
   3  -7  -1   21.99    0.63
   3  -7  -1   21.73    0.66
   3   7  -1   22.05    0.58
  -3   7   1   20.53    0.69
  -3   7   1   21.74    0.66
   3   7  -1   21.80    0.66
   3   7  -1   20.99    0.69
   3   7  -1   21.79    0.58
   2  -7  -1    5.73    0.27
   2  -7  -1    5.56    0.25
   2  -7  -1    5.69    0.27
  -2  -7   1    5.80    0.27
   2   7  -1    5.67    0.21
  -2   7   1    5.14    0.26
  -2   7   1    5.92    0.25
   2   7  -1    5.73    0.21
  -1  -7   1    8.20    0.29
  -1  -7   1    8.43    0.30
   1  -7  -1    8.27    0.33
   1  -7  -1    8.22    0.32
  -1  -7   1    8.47    0.33
   1  -7  -1    8.59    0.32
   1   7  -1    8.62    0.31
  -1   7   1    8.74    0.32
   1   7  -1    8.18    0.29
   1   7  -1    8.32    0.33
   1   7  -1    9.02    0.29
  -1   7   1    8.47    0.31
   0  -7   1   19.94    0.64
   0  -7   1   21.13    0.63
   0  -7  -1   21.97    0.62
   0  -7   1   21.09    0.62
   0  -7  -1   21.91    0.60
   0  -7  -1   21.16    0.64
   0   7  -1   20.92    0.62
   0   7  -1   20.94    0.61
   0   7   1   21.12    0.63
   0   7   1   22.00    0.60
   0   7  -1   20.54    0.64
  -1  -7  -1   20.86    0.64
   1  -7   1   21.24    0.65
  -1  -7  -1   21.71    0.57
   1  -7   1   21.07    0.62
   1  -7   1   20.88    0.62
   1  -7   1   21.12    0.65
   1   7   1   21.51    0.57
  -1   7  -1   20.93    0.65
   1   7   1   20.82    0.64
  -1   7  -1   21.87    0.62
  -1   7  -1   21.44    0.65
  -2  -7  -1   84.07    2.12
   2  -7   1   83.66    2.13
   2  -7   1   82.34    2.14
   2  -7   1   78.71    2.12
   2  -7   1   85.67    2.11
  -2   7  -1   78.11    2.14
  -2   7  -1   79.35    2.14
   2   7   1   84.01    2.09
   2   7   1   84.10    2.15
  -3  -7  -1    5.19    0.25
   3  -7   1    5.09    0.27
   3  -7   1    4.59    0.27
   3  -7   1    5.32    0.25
   3  -7   1    5.56    0.29
   3  -7   1    4.91    0.25
   3   7   1    5.57    0.25
  -3   7  -1    5.26    0.27
   3   7   1    5.51    0.29
  -3   7  -1    5.08    0.28
   4  -7   1   26.45    0.82
  -4  -7  -1   27.74    0.77
   4  -7   1   26.25    0.77
   4  -7   1   26.07    0.82
   4  -7   1   25.64    0.80
   4  -7   1   26.92    0.83
   4   7   1   25.21    0.83
  -4   7  -1   25.86    0.84
   4   7   1   25.84    0.79
  -4   7  -1   25.96    0.83
   5  -7   1    1.55    0.20
   5  -7   1    1.15    0.16
   5  -7   1    1.13    0.13
  -5  -7  -1    1.16    0.13
   5  -7   1    1.10    0.17
   5  -7   1    1.32    0.17
  -5   7  -1    1.09    0.17
   5   7   1    1.27    0.19
   5   7   1    1.09    0.16
  -5   7  -1    1.18    0.17
   6  -7   1    5.52    0.34
   6  -7   1    4.98    0.31
   6  -7   1    5.09    0.33
   6  -7   1    4.97    0.31
  -6   7  -1    4.59    0.32
   6   7   1    4.97    0.35
   6   7   1    5.01    0.31
  -6   7  -1    4.86    0.34
   7  -7   1    5.71    0.37
   7  -7   1    6.76    0.39
   7  -7   1    6.48    0.38
   7  -7   1    6.04    0.36
  -7   7  -1    6.26    0.39
   7   7   1    5.77    0.36
  -7   7  -1    5.82    0.39
   7   7   1    6.58    0.42
   8  -7   1    1.42    0.24
   8  -7   1    1.13    0.22
   8  -7   1    1.12    0.23
   8  -7   1    1.26    0.21
  -8   7  -1    1.57    0.27
   8   7   1    1.44    0.23
  -8   7  -1    1.11    0.24
   8   7   1    1.30    0.26
   9  -7   1    0.44    0.19
   9  -7   1    0.34    0.20
   9  -7   1    0.30    0.20
   9  -7   1    0.26    0.15
  -9   7  -1    0.24    0.18
   9   7   1    0.23    0.16
   9   7   1    0.38    0.21
  10  -7   1    2.72    0.37
  10  -7   1    3.18    0.38
  10  -7   1    2.39    0.33
  10   7   1    3.27    0.42
 -10   7  -1    2.10    0.34
  10   7   1    2.33    0.33
  11  -7   1    0.58    0.25
  11  -7   1    0.19    0.24
  11  -7   1    0.26    0.25
 -11   7  -1    0.71    0.27
  11   7   1    0.41    0.26
  11   7   1    0.69    0.25
  12  -7   1    0.23    0.23
  12  -7   1   -0.04    0.25
  12  -7   1    0.07    0.23
  12   7   1   -0.12    0.22
  12   7   1    0.05    0.23
 -12   7  -1    0.19    0.26
  13  -7   1    0.16    0.27
  13  -7   1    0.90    0.33
  13  -7   1    0.12    0.29
 -13   7  -1    0.57    0.31
  13   7   1    0.81    0.33
  13   7   1    0.57    0.31
  13  -8  -1    1.27    0.34
  13  -8  -1    1.27    0.32
  13   8  -1    2.02    0.43
  13   8  -1    1.70    0.38
  12  -8  -1    0.65    0.27
  12  -8  -1    0.72    0.28
  12  -8  -1    0.54    0.27
 -12   8   1    0.50    0.27
  12   8  -1    0.58    0.29
  12   8  -1    0.94    0.28
  11  -8  -1    0.20    0.21
  11  -8  -1    0.09    0.20
  11  -8  -1    0.22    0.22
 -11   8   1   -0.23    0.19
  11   8  -1    0.24    0.24
  11   8  -1    0.04    0.18
  10  -8  -1    4.79    0.46
  10  -8  -1    4.67    0.43
  10  -8  -1    4.91    0.42
  10   8  -1    5.53    0.44
 -10   8   1    4.75    0.44
  10   8  -1    4.16    0.44
   9  -8  -1   13.37    0.64
   9  -8  -1   13.58    0.66
   9  -8  -1   13.80    0.62
   9  -8  -1   15.05    0.66
   9   8  -1   13.77    0.67
  -9   8   1   13.92    0.64
   9   8  -1   15.18    0.67
   8  -8  -1    0.59    0.18
   8  -8  -1    0.34    0.17
   8  -8  -1    0.41    0.15
   8  -8  -1    0.54    0.18
   8   8  -1    0.46    0.18
   8   8  -1    0.78    0.21
  -8   8   1    0.65    0.19
  -8   8   1    0.58    0.18
   7  -8  -1    0.38    0.15
   7  -8  -1    0.44    0.14
   7  -8  -1    0.32    0.15
   7  -8  -1    0.39    0.15
   7   8  -1    0.10    0.16
   7   8  -1    0.20    0.13
  -7   8   1    0.17    0.14
  -7   8   1    0.49    0.16
   6  -8  -1    2.61    0.23
   6  -8  -1    2.76    0.26
   6  -8  -1    2.20    0.24
   6  -8  -1    2.17    0.22
   6   8  -1    2.18    0.22
   6   8  -1    2.32    0.26
  -6   8   1    2.29    0.22
  -6   8   1    2.39    0.26
   5  -8  -1   27.65    0.83
   5  -8  -1   27.57    0.85
   5  -8  -1   25.97    0.86
   5  -8  -1   26.60    0.87
   5  -8  -1   26.87    0.81
  -5  -8   1   27.93    0.80
   5   8  -1   26.35    0.88
   5   8  -1   26.76    0.84
  -5   8   1   27.11    0.85
  -5   8   1   27.52    0.90
   5   8  -1   27.19    0.78
  -4  -8   1   30.61    0.78
   4  -8  -1   28.48    0.90
  -4  -8   1   30.98    0.87
   4  -8  -1   31.41    0.87
   4  -8  -1   29.22    0.87
   4  -8  -1   28.66    0.91
  -4   8   1   27.86    0.93
   4   8  -1   30.76    0.83
   4   8  -1   29.35    0.93
   4   8  -1   31.51    0.78
   4   8  -1   30.80    0.78
  -4   8   1   28.91    0.89
   4   8  -1   29.56    0.89
   3  -8  -1    0.00    0.07
   3  -8  -1    0.11    0.09
   3  -8  -1   -0.06    0.07
   3  -8  -1    0.00    0.08
  -3  -8   1   -0.10    0.08
   3   8  -1    0.06    0.05
  -3   8   1   -0.01    0.08
   3   8  -1   -0.02    0.07
  -3   8   1    0.06    0.09
   3   8  -1   -0.06    0.09
   3   8  -1    0.01    0.04
   2  -8  -1    6.32    0.27
   2  -8  -1    6.88    0.26
  -2  -8   1    6.91    0.31
   2  -8  -1    7.07    0.31
   2  -8  -1    6.53    0.31
   2   8  -1    7.38    0.25
   2   8  -1    6.61    0.28
  -2   8   1    6.71    0.30
   2   8  -1    7.09    0.25
  -2   8   1    6.62    0.31
   2   8  -1    7.13    0.33
  -1  -8   1    4.02    0.20
   1  -8  -1    4.06    0.23
  -1  -8   1    3.91    0.19
   1  -8  -1    3.88    0.23
  -1  -8   1    3.94    0.23
   1   8  -1    4.54    0.20
   1   8  -1    4.34    0.25
  -1   8   1    4.00    0.21
   1   8  -1    4.04    0.21
  -1   8   1    4.08    0.22
   1   8  -1    4.12    0.20
   0  -8   1    5.06    0.25
   0  -8  -1    5.74    0.23
   0  -8  -1    5.61    0.25
   0  -8   1    5.55    0.28
   0  -8   1    5.76    0.23
   0  -8  -1    5.20    0.26
   0   8  -1    5.77    0.25
   0   8  -1    4.93    0.23
   0   8   1    5.39    0.23
   0   8  -1    5.20    0.26
   0   8   1    5.43    0.26
   1  -8   1   70.95    1.78
   1  -8   1   66.16    1.81
   1  -8   1   67.47    1.81
   1  -8   1   66.91    1.78
  -1  -8  -1   70.15    1.76
  -1  -8  -1   68.81    1.81
  -1  -8  -1   68.86    1.73
   1   8   1   69.62    1.73
  -1   8  -1   67.73    1.81
   1   8   1   69.20    1.81
  -1   8  -1   69.00    1.78
  -1   8  -1   68.42    1.82
   2  -8   1    0.07    0.08
   2  -8   1    0.11    0.09
  -2  -8  -1    0.22    0.09
   2  -8   1    0.18    0.09
   2  -8   1    0.09    0.08
   2   8   1    0.07    0.10
   2   8   1    0.04    0.03
  -2   8  -1   -0.05    0.09
   2   8   1    0.07    0.03
   2   8   1    0.05    0.07
  -2   8  -1    0.08    0.09
  -3  -8  -1    3.72    0.21
   3  -8   1    3.64    0.22
   3  -8   1    3.63    0.22
   3  -8   1    3.19    0.21
   3  -8   1    3.47    0.23
  -3   8  -1    3.65    0.25
   3   8   1    3.54    0.20
  -3   8  -1    3.50    0.23
   3   8   1    3.48    0.24
   4  -8   1    6.57    0.30
   4  -8   1    6.74    0.34
   4  -8   1    6.64    0.34
   4  -8   1    7.44    0.33
  -4  -8  -1    7.36    0.30
   4  -8   1    6.52    0.33
   4   8   1    7.34    0.36
   4   8   1    7.41    0.32
  -4   8  -1    6.57    0.33
  -4   8  -1    6.62    0.35
   5  -8   1    0.69    0.12
   5  -8   1    0.44    0.13
   5  -8   1    0.50    0.13
   5  -8   1    0.51    0.13
  -5  -8  -1    0.68    0.11
   5  -8   1    0.33    0.12
  -5   8  -1    0.34    0.12
   5   8   1    0.58    0.13
  -5   8  -1    0.68    0.16
   5   8   1    0.61    0.14
   6  -8   1    2.66    0.27
   6  -8   1    2.08    0.24
   6  -8   1    2.30    0.25
   6  -8   1    2.18    0.23
   6   8   1    2.25    0.23
  -6   8  -1    1.93    0.23
  -6   8  -1    2.61    0.28
   6   8   1    2.08    0.26
   7  -8   1   10.66    0.51
   7  -8   1   11.19    0.52
   7  -8   1   11.39    0.53
  -7   8  -1   11.37    0.56
   7   8   1   11.79    0.57
   7   8   1   11.77    0.52
  -7   8  -1   11.25    0.53
   8  -8   1    4.31    0.36
   8  -8   1    3.88    0.38
   8  -8   1    4.57    0.34
   8  -8   1    4.72    0.37
   8   8   1    3.66    0.37
   8   8   1    4.64    0.35
  -8   8  -1    4.24    0.39
   9  -8   1    0.75    0.22
   9  -8   1    0.72    0.19
   9  -8   1    0.47    0.20
   9  -8   1    0.93    0.24
  -9   8  -1    0.66    0.21
   9   8   1    1.10    0.27
   9   8   1    0.64    0.20
  10  -8   1   -0.02    0.18
  10  -8   1    0.09    0.17
  10  -8   1    0.12    0.19
  10   8   1   -0.02    0.21
 -10   8  -1    0.09    0.18
  10   8   1    0.00    0.16
  11  -8   1    2.30    0.36
  11  -8   1    2.13    0.35
  11  -8   1    2.25    0.37
  11   8   1    2.38    0.37
  11   8   1    2.54    0.37
 -11   8  -1    1.66    0.31
  12  -8   1    0.08    0.24
  12  -8   1    0.26    0.26
  12  -8   1   -0.05    0.24
 -12   8  -1   -0.11    0.25
  12   8   1    0.23    0.24
  12   8   1    0.45    0.29
  13  -8   1    0.70    0.33
  13  -8   1    0.38    0.29
  13  -8   1    0.55    0.30
  13   8   1    0.29    0.29
 -13   8  -1    0.85    0.33
  13   8   1    1.44    0.39
  13  -9  -1    3.13    0.44
  13  -9  -1    2.41    0.43
  13   9  -1    3.49    0.49
  13   9  -1    2.76    0.47
  12  -9  -1   -0.20    0.22
  12  -9  -1    0.00    0.24
  12  -9  -1    0.04    0.23
  12   9  -1    0.08    0.26
  12   9  -1   -0.31    0.21
 -12   9   1   -0.02    0.22
  11  -9  -1    1.51    0.31
  11  -9  -1    1.33    0.29
  11  -9  -1    0.80    0.26
  11   9  -1    0.44    0.24
 -11   9   1    1.48    0.32
  11   9  -1    1.04    0.30
  10  -9  -1    0.38    0.20
  10  -9  -1    0.23    0.19
  10  -9  -1    0.71    0.23
  10  -9  -1    0.44    0.18
  10   9  -1    0.07    0.20
  10   9  -1   -0.01    0.22
 -10   9   1    0.36    0.21
   9  -9  -1    1.57    0.27
   9  -9  -1    1.93    0.27
   9  -9  -1    1.83    0.28
   9  -9  -1    1.57    0.28
   9   9  -1    1.72    0.29
  -9   9   1    1.82    0.28
   9   9  -1    1.22    0.24
   8  -9  -1    6.90    0.43
   8  -9  -1    7.18    0.42
   8  -9  -1    6.75    0.44
   8  -9  -1    7.29    0.43
   8   9  -1    6.87    0.45
   8   9  -1    6.55    0.42
  -8   9   1    7.51    0.44
   7  -9  -1   27.64    0.94
   7  -9  -1   27.38    0.92
   7  -9  -1   27.74    0.90
   7  -9  -1   27.57    0.95
   7   9  -1   28.07    0.93
  -7   9   1   25.40    0.96
   7   9  -1   26.89    0.96
  -7   9   1   25.57    0.91
   6  -9  -1   13.14    0.54
   6  -9  -1   13.85    0.57
   6  -9  -1   13.57    0.52
   6  -9  -1   12.59    0.55
   6   9  -1   12.98    0.53
  -6   9   1   13.92    0.59
   6   9  -1   12.59    0.56
  -6   9   1   12.04    0.53
   5  -9  -1    4.79    0.26
   5  -9  -1    4.24    0.28
   5  -9  -1    4.92    0.28
   5  -9  -1    4.31    0.28
   5  -9  -1    4.69    0.26
  -5  -9   1    4.70    0.25
   5   9  -1    3.93    0.25
  -5   9   1    4.06    0.27
  -5   9   1    4.40    0.31
   5   9  -1    4.93    0.32
   4  -9  -1    9.63    0.42
  -4  -9   1   10.35    0.41
   4  -9  -1   10.42    0.44
   4  -9  -1   10.62    0.39
   4  -9  -1   10.60    0.41
   4   9  -1   10.52    0.45
   4   9  -1   10.82    0.36
   4   9  -1   10.95    0.42
  -4   9   1    9.80    0.45
   4   9  -1   10.66    0.31
  -4   9   1   10.88    0.43
   3  -9  -1    6.08    0.31
   3  -9  -1    6.58    0.27
   3  -9  -1    6.18    0.30
  -3  -9   1    6.83    0.31
   3  -9  -1    6.38    0.30
  -3   9   1    6.50    0.32
   3   9  -1    6.53    0.22
   3   9  -1    6.68    0.33
   3   9  -1    6.43    0.29
  -3   9   1    6.56    0.30
   3   9  -1    6.33    0.22
   2  -9  -1    0.03    0.08
   2  -9  -1   -0.01    0.08
  -2  -9   1    0.01    0.08
  -2  -9   1    0.14    0.07
   2  -9  -1    0.05    0.07
   2  -9  -1   -0.01    0.06
   2   9  -1   -0.02    0.05
  -2   9   1   -0.06    0.05
   2   9  -1   -0.05    0.07
   2   9  -1   -0.01    0.05
  -2   9   1    0.01    0.08
   2   9  -1   -0.10    0.07
  -2   9   1   -0.03    0.09
  -1  -9   1    0.86    0.12
   1  -9  -1    0.82    0.10
  -1  -9   1    0.61    0.09
  -1  -9   1    0.62    0.12
   1  -9  -1    1.10    0.15
   1  -9  -1    1.13    0.15
   1   9  -1    0.77    0.12
   1   9  -1    0.90    0.14
   1   9  -1    0.74    0.10
  -1   9   1    0.80    0.12
  -1   9   1    0.58    0.11
   1   9  -1    0.76    0.10
   0  -9   1   15.15    0.48
   0  -9  -1   14.99    0.48
   0  -9   1   15.83    0.52
   0  -9  -1   16.12    0.51
   0  -9  -1   15.04    0.54
   0  -9   1   15.96    0.55
   0   9  -1   15.32    0.49
   0   9   1   15.80    0.53
   0   9   1   15.97    0.49
   0   9  -1   15.50    0.51
   0   9  -1   14.82    0.54
  -1  -9  -1   83.02    2.06
   1  -9   1   76.06    2.11
  -1  -9  -1   81.37    2.12
   1  -9   1   80.69    2.07
   1  -9   1   78.96    2.07
   1  -9   1   81.12    2.12
  -1  -9  -1   81.54    2.02
   1   9   1   81.50    2.12
  -1   9  -1   77.32    2.11
  -1   9  -1   83.35    2.08
   1   9   1   82.03    2.03
  -1   9  -1   78.54    2.11
   1   9   1   81.10    2.04
   2  -9   1   12.28    0.43
  -2  -9  -1   12.31    0.34
  -2  -9  -1   12.66    0.46
   2  -9   1   12.01    0.44
   2  -9   1   11.82    0.46
   2   9   1   12.42    0.34
   2   9   1   12.64    0.41
   2   9   1   11.60    0.46
  -2   9  -1   10.91    0.45
   2   9   1   12.95    0.34
  -2   9  -1   12.42    0.43
  -2   9  -1   11.82    0.46
   3  -9   1    0.97    0.15
   3  -9   1    1.16    0.16
  -3  -9  -1    1.71    0.17
   3  -9   1    1.12    0.15
   3  -9   1    1.29    0.15
  -3   9  -1    1.32    0.17
   3   9   1    1.06    0.13
  -3   9  -1    1.23    0.18
   3   9   1    0.84    0.14
   4  -9   1    1.55    0.19
   4  -9   1    1.48    0.18
   4  -9   1    1.62    0.17
  -4  -9  -1    1.82    0.18
   4  -9   1    1.74    0.18
  -4   9  -1    1.43    0.18
   4   9   1    1.47    0.16
  -4   9  -1    1.67    0.21
   4   9   1    1.50    0.19
   5  -9   1    0.12    0.13
  -5  -9  -1    0.16    0.09
   5  -9   1    0.34    0.13
   5  -9   1    0.13    0.08
   5  -9   1    0.00    0.10
   5  -9   1    0.06    0.11
  -5   9  -1    0.20    0.13
   5   9   1    0.06    0.08
  -5   9  -1   -0.01    0.10
   5   9   1    0.12    0.11
   6  -9   1    0.14    0.13
   6  -9   1    0.03    0.11
   6  -9   1   -0.01    0.12
   6  -9   1   -0.06    0.11
  -6   9  -1    0.01    0.11
   6   9   1   -0.05    0.11
  -6   9  -1   -0.02    0.11
   6   9   1    0.01    0.10
   7  -9   1    8.33    0.46
   7  -9   1    7.37    0.43
   7  -9   1    7.58    0.45
   7  -9   1    7.59    0.42
   7   9   1    8.36    0.43
   7   9   1    7.92    0.48
  -7   9  -1    8.88    0.49
  -7   9  -1    7.40    0.45
   8  -9   1    0.23    0.16
   8  -9   1    0.24    0.14
   8  -9   1    0.10    0.17
   8  -9   1    0.06    0.15
   8   9   1   -0.08    0.13
   8   9   1    0.18    0.16
  -8   9  -1    0.08    0.14
   9  -9   1    0.17    0.16
   9  -9   1   -0.03    0.16
   9  -9   1   -0.23    0.16
   9  -9   1    0.10    0.16
   9   9   1   -0.13    0.15
  -9   9  -1   -0.11    0.16
   9   9   1    0.41    0.23
  10  -9   1   -0.09    0.19
  10  -9   1    0.26    0.22
  10  -9   1    0.28    0.20
  10   9   1    0.21    0.21
 -10   9  -1    0.29    0.22
  10   9   1   -0.10    0.16
  11  -9   1    0.00    0.22
  11  -9   1   -0.10    0.22
  11  -9   1    0.32    0.22
 -11   9  -1   -0.07    0.22
  11   9   1    0.27    0.25
  11   9   1   -0.14    0.19
  12  -9   1    0.40    0.29
  12  -9   1    0.64    0.28
  12  -9   1    0.52    0.29
 -12   9  -1    0.25    0.27
  12   9   1    0.65    0.27
  12   9   1    0.24    0.30
  13 -10  -1    0.71    0.32
  13 -10  -1    0.68    0.29
  13  10  -1    1.00    0.32
  13  10  -1    1.13    0.37
  12 -10  -1    0.13    0.24
  12 -10  -1    0.23    0.25
  12  10  -1   -0.29    0.25
  12  10  -1   -0.01    0.22
  11 -10  -1    0.52    0.24
  11 -10  -1    0.73    0.25
  11 -10  -1    0.62    0.27
 -11  10   1    0.74    0.26
  11  10  -1    0.73    0.27
  11  10  -1    0.36    0.23
  10 -10  -1    0.39    0.18
  10 -10  -1   -0.14    0.18
  10 -10  -1    0.09    0.19
  10 -10  -1    0.03    0.19
  10  10  -1    0.33    0.20
 -10  10   1    0.20    0.21
  10  10  -1    0.47    0.23
   9 -10  -1   12.62    0.63
   9 -10  -1   12.30    0.64
   9 -10  -1   12.80    0.62
   9 -10  -1   13.17    0.61
   9  10  -1   12.72    0.67
   9  10  -1   11.62    0.61
  -9  10   1   12.16    0.62
   8 -10  -1   10.70    0.52
   8 -10  -1    9.86    0.55
   8 -10  -1   10.80    0.54
   8 -10  -1   10.02    0.53
   8  10  -1    9.83    0.51
  -8  10   1   10.60    0.54
   8  10  -1   11.48    0.59
   7 -10  -1    0.60    0.18
   7 -10  -1    0.41    0.17
   7 -10  -1    0.54    0.17
   7 -10  -1    0.29    0.15
  -7  10   1    0.44    0.16
   7  10  -1    0.82    0.21
  -7  10   1    0.82    0.20
   7  10  -1    0.46    0.14
   6 -10  -1    5.30    0.33
   6 -10  -1    5.63    0.33
   6 -10  -1    5.43    0.36
   6 -10  -1    5.52    0.35
   6 -10  -1    6.12    0.35
  -6  10   1    5.35    0.34
   6  10  -1    5.09    0.37
   6  10  -1    5.86    0.34
  -6  10   1    5.38    0.37
   5 -10  -1    5.85    0.31
  -5 -10   1    6.28    0.31
   5 -10  -1    5.12    0.34
   5 -10  -1    5.69    0.33
   5 -10  -1    5.74    0.31
   5  10  -1    5.53    0.34
  -5  10   1    5.78    0.33
  -5  10   1    6.33    0.38
   5  10  -1    6.00    0.32
   4 -10  -1    4.70    0.29
  -4 -10   1    4.91    0.27
   4 -10  -1    4.44    0.28
   4 -10  -1    4.62    0.24
   4 -10  -1    4.57    0.27
  -4  10   1    4.84    0.30
   4  10  -1    4.88    0.31
  -4  10   1    4.70    0.28
   4  10  -1    4.41    0.26
   3 -10  -1    2.86    0.18
   3 -10  -1    3.18    0.24
  -3 -10   1    2.89    0.22
   3 -10  -1    2.58    0.19
   3 -10  -1    2.74    0.21
  -3 -10   1    3.25    0.17
   3  10  -1    2.88    0.20
  -3  10   1    2.65    0.25
   3  10  -1    2.92    0.14
   3  10  -1    2.90    0.16
  -3  10   1    3.44    0.22
   2 -10  -1    3.61    0.20
   2 -10  -1    4.05    0.22
   2 -10  -1    3.68    0.24
   2 -10  -1    4.29    0.25
  -2 -10   1    3.82    0.25
  -2 -10   1    3.67    0.20
   2  10  -1    3.72    0.18
   2  10  -1    3.62    0.21
  -2  10   1    4.20    0.20
  -2  10   1    3.63    0.24
   2  10  -1    3.54    0.24
   2  10  -1    4.22    0.18
  -2  10   1    3.58    0.23
   1 -10  -1    2.48    0.21
   1 -10  -1    2.24    0.18
  -1 -10   1    2.79    0.16
  -1 -10   1    2.79    0.19
   1 -10  -1    2.84    0.16
  -1 -10   1    2.57    0.20
   1  10  -1    2.56    0.21
   1  10  -1    2.55    0.18
  -1  10   1    2.55    0.19
  -1  10   1    2.68    0.19
   1  10  -1    2.56    0.17
  -1  10   1    2.67    0.15
   0 -10   1   20.89    0.63
   0 -10  -1   21.07    0.70
   0 -10   1   21.89    0.68
   0 -10   1   21.62    0.70
   0 -10  -1   22.25    0.67
   0  10  -1   21.59    0.65
   0  10   1   21.53    0.68
   0  10  -1   20.00    0.69
   0  10   1   21.94    0.61
   0  10  -1   21.55    0.66
   0  10   1   21.09    0.64
   1 -10   1    4.05    0.25
   1 -10   1    4.04    0.24
  -1 -10  -1    3.72    0.20
  -1 -10  -1    3.61    0.17
  -1 -10  -1    3.43    0.24
   1 -10   1    3.68    0.21
   1 -10   1    3.73    0.21
  -1  10  -1    4.15    0.22
  -1  10  -1    3.49    0.24
   1  10   1    3.54    0.18
  -1  10  -1    3.67    0.23
   1  10   1    3.87    0.19
   1  10   1    4.14    0.25
  -2 -10  -1   20.94    0.69
  -2 -10  -1   20.97    0.61
   2 -10   1   20.94    0.69
   2 -10   1   20.77    0.67
   2 -10   1   20.42    0.70
   2 -10   1   20.52    0.65
   2  10   1   21.78    0.57
  -2  10  -1   21.39    0.66
   2  10   1   21.42    0.56
  -2  10  -1   19.99    0.69
  -2  10  -1   21.48    0.70
   2  10   1   22.05    0.63
   3 -10   1    0.06    0.09
  -3 -10  -1    0.25    0.10
   3 -10   1    0.08    0.09
   3 -10   1    0.14    0.10
   3 -10   1    0.07    0.10
  -3  10  -1    0.26    0.12
  -3  10  -1    0.28    0.11
   3  10   1    0.11    0.07
   3  10   1    0.23    0.12
   4 -10   1    4.03    0.27
   4 -10   1    4.57    0.29
   4 -10   1    4.58    0.26
  -4 -10  -1    4.46    0.26
   4 -10   1    4.49    0.27
  -4  10  -1    4.72    0.30
   4  10   1    4.63    0.26
   4  10   1    4.30    0.29
  -4  10  -1    4.01    0.28
   5 -10   1    5.29    0.31
   5 -10   1    5.68    0.35
   5 -10   1    6.12    0.30
   5 -10   1    5.41    0.35
  -5 -10  -1    6.19    0.31
  -5  10  -1    6.19    0.38
  -5  10  -1    5.64    0.35
   5  10   1    5.66    0.31
   5  10   1    5.07    0.34
   6 -10   1    0.16    0.15
   6 -10   1    0.54    0.17
   6 -10   1    0.34    0.14
   6 -10   1    0.17    0.13
   6  10   1    0.13    0.13
  -6  10  -1    0.24    0.14
  -6  10  -1    0.41    0.15
   6  10   1    0.16    0.11
   7 -10   1    0.22    0.16
   7 -10   1    0.42    0.16
   7 -10   1    0.40    0.17
   7 -10   1    0.13    0.14
   7  10   1    0.29    0.14
  -7  10  -1    0.03    0.14
   7  10   1    0.26    0.18
  -7  10  -1    0.21    0.16
   8 -10   1    0.90    0.23
   8 -10   1    1.09    0.22
   8 -10   1    1.28    0.27
   8 -10   1    1.28    0.25
   8  10   1    1.52    0.26
  -8  10  -1    1.53    0.27
   8  10   1    1.15    0.22
   9 -10   1   -0.05    0.18
   9 -10   1    0.03    0.14
   9 -10   1    0.24    0.19
   9 -10   1   -0.05    0.15
   9  10   1    0.06    0.16
   9  10   1   -0.15    0.16
  -9  10  -1    0.19    0.18
  10 -10   1    0.14    0.20
  10 -10   1    0.52    0.24
  10 -10   1    0.32    0.19
  10 -10   1    0.17    0.22
  10  10   1    0.24    0.20
  10  10   1    0.48    0.26
 -10  10  -1    0.07    0.22
  11 -10   1    5.08    0.53
  11 -10   1    4.27    0.46
  11 -10   1    4.04    0.49
  11  10   1    3.89    0.44
 -11  10  -1    4.86    0.51
  11  10   1    4.53    0.54
  12 -10   1   -0.16    0.24
  12 -10   1   -0.15    0.26
  12 -10   1   -0.02    0.25
  12  10   1    0.15    0.30
 -12  10  -1    0.00    0.27
  12  10   1    0.19    0.24
  12 -11  -1    0.07    0.28
  12 -11  -1    0.06    0.25
  12  11  -1    0.22    0.28
  12  11  -1    0.30    0.25
  11 -11  -1   10.35    0.66
  11 -11  -1   10.10    0.63
  11 -11  -1    9.39    0.62
  11  11  -1   10.48    0.63
  11  11  -1    9.75    0.66
 -11  11   1   10.93    0.67
  10 -11  -1    5.02    0.46
  10 -11  -1    4.19    0.42
  10 -11  -1    3.73    0.43
  10 -11  -1    4.85    0.44
  10  11  -1    4.78    0.45
 -10  11   1    4.54    0.44
  10  11  -1    4.16    0.45
   9 -11  -1    3.90    0.39
   9 -11  -1    3.35    0.36
   9 -11  -1    3.79    0.39
   9 -11  -1    3.36    0.41
  -9  11   1    3.75    0.38
   9  11  -1    3.82    0.39
   9  11  -1    3.78    0.43
   8 -11  -1    2.56    0.30
   8 -11  -1    2.19    0.29
   8 -11  -1    1.86    0.28
   8 -11  -1    1.81    0.25
  -8  11   1    2.30    0.30
   8  11  -1    2.33    0.32
   8  11  -1    2.05    0.28
   7 -11  -1    7.13    0.43
   7 -11  -1    6.95    0.43
   7 -11  -1    6.58    0.39
   7  11  -1    6.99    0.44
   7  11  -1    6.85    0.40
  -7  11   1    6.24    0.49
  -7  11   1    7.15    0.41
   6 -11  -1   22.30    0.83
   6 -11  -1   23.00    0.77
   6 -11  -1   23.42    0.83
   6 -11  -1   23.46    0.77
  -6  11   1   23.49    0.87
   6  11  -1   21.45    0.83
  -6  11   1   22.32    0.80
   6  11  -1   23.29    0.80
   5 -11  -1   26.18    0.84
   5 -11  -1   26.40    0.87
   5 -11  -1   25.38    0.88
   5 -11  -1   26.76    0.82
  -5 -11   1   26.92    0.83
  -5  11   1   26.15    0.86
  -5  11   1   24.74    0.90
   5  11  -1   25.25    0.89
   5  11  -1   25.89    0.85
   4 -11  -1   12.83    0.51
  -4 -11   1   13.73    0.51
   4 -11  -1   13.56    0.52
   4 -11  -1   12.74    0.47
   4 -11  -1   13.75    0.54
  -4  11   1   12.89    0.55
  -4  11   1   12.63    0.51
   4  11  -1   13.09    0.55
   4  11  -1   13.02    0.50
  -3 -11   1    5.26    0.23
   3 -11  -1    4.76    0.29
   3 -11  -1    5.23    0.25
   3 -11  -1    4.68    0.29
  -3 -11   1    5.27    0.30
   3 -11  -1    4.92    0.27
  -3  11   1    5.11    0.24
   3  11  -1    4.86    0.26
  -3  11   1    5.00    0.28
   3  11  -1    5.24    0.32
  -3  11   1    4.49    0.30
   2 -11  -1   16.23    0.57
   2 -11  -1   14.89    0.50
  -2 -11   1   13.72    0.54
  -2 -11   1   15.34    0.50
   2 -11  -1   13.82    0.54
   2 -11  -1   15.18    0.48
  -2 -11   1   14.91    0.45
  -2  11   1   14.89    0.54
   2  11  -1   15.68    0.46
   2  11  -1   15.50    0.47
   2  11  -1   14.66    0.51
   2  11  -1   15.20    0.47
  -2  11   1   14.79    0.55
   2  11  -1   13.87    0.55
  -2  11   1   14.94    0.48
   1 -11  -1    0.05    0.08
  -1 -11   1    0.07    0.07
   1 -11  -1   -0.06    0.08
   1 -11  -1   -0.03    0.06
  -1 -11   1   -0.07    0.08
  -1 -11   1    0.01    0.06
  -1  11   1   -0.05    0.07
   1  11  -1    0.07    0.07
  -1  11   1    0.02    0.09
   1  11  -1    0.04    0.09
   1  11  -1   -0.09    0.06
  -1  11   1    0.00    0.06
   0 -11   1    0.19    0.08
   0 -11  -1    0.10    0.08
   0 -11   1    0.03    0.08
   0 -11   1    0.15    0.10
   0 -11  -1    0.24    0.11
   0  11   1    0.10    0.08
   0  11  -1    0.25    0.09
   0  11   1    0.09    0.06
   0  11  -1    0.17    0.10
   0  11   1    0.07    0.07
   0  11  -1    0.13    0.08
   1 -11   1    4.36    0.23
  -1 -11  -1    5.06    0.28
   1 -11   1    3.96    0.23
  -1 -11  -1    4.44    0.20
   1 -11   1    4.55    0.28
   1 -11   1    4.09    0.25
  -1 -11  -1    4.50    0.24
  -1  11  -1    3.97    0.22
   1  11   1    4.39    0.20
  -1  11  -1    4.03    0.27
   1  11   1    4.42    0.21
   1  11   1    4.62    0.27
  -1  11  -1    4.62    0.26
   2 -11   1    8.52    0.36
  -2 -11  -1    8.46    0.39
   2 -11   1    8.57    0.40
  -2 -11  -1    8.92    0.32
   2 -11   1    8.64    0.37
   2 -11   1    8.75    0.40
   2  11   1    8.92    0.33
   2  11   1    8.77    0.40
   2  11   1    8.78    0.28
  -2  11  -1    8.74    0.36
  -2  11  -1    8.40    0.39
  -2  11  -1    8.71    0.40
   3 -11   1    1.91    0.20
   3 -11   1    2.34    0.24
   3 -11   1    2.09    0.19
   3 -11   1    1.59    0.18
  -3 -11  -1    1.80    0.19
  -3  11  -1    1.67    0.17
   3  11   1    2.23    0.18
   3  11   1    1.74    0.20
  -3  11  -1    1.79    0.21
  -3  11  -1    1.63    0.20
   4 -11   1    1.41    0.20
   4 -11   1    1.81    0.20
   4 -11   1    2.22    0.22
  -4 -11  -1    1.79    0.20
   4 -11   1    1.99    0.21
  -4  11  -1    1.76    0.22
  -4  11  -1    1.66    0.22
   4  11   1    1.69    0.18
   4  11   1    2.31    0.26
   5 -11   1    7.02    0.35
   5 -11   1    7.46    0.41
   5 -11   1    6.87    0.37
  -5 -11  -1    7.50    0.35
   5 -11   1    7.13    0.39
   5  11   1    6.66    0.41
   5  11   1    7.58    0.37
  -5  11  -1    7.02    0.42
  -5  11  -1    7.38    0.41
   6 -11   1    5.04    0.34
   6 -11   1    4.45    0.33
   6 -11   1    4.98    0.33
   6  11   1    4.14    0.39
  -6  11  -1    4.01    0.35
   6  11   1    4.42    0.30
  -6  11  -1    3.90    0.34
   7 -11   1    4.86    0.37
   7 -11   1    4.53    0.37
   7 -11   1    4.33    0.37
   7 -11   1    5.17    0.37
   7  11   1    4.92    0.39
   7  11   1    4.24    0.33
  -7  11  -1    4.18    0.35
   8 -11   1    0.09    0.19
   8 -11   1    0.05    0.17
   8 -11   1    0.00    0.18
   8 -11   1    0.14    0.17
   8  11   1    0.18    0.18
   8  11   1   -0.05    0.14
  -8  11  -1    0.04    0.16
   9 -11   1    1.41    0.29
   9 -11   1    1.03    0.25
   9 -11   1    1.00    0.27
   9  11   1    0.80    0.24
  -9  11  -1    1.24    0.28
  10 -11   1    0.81    0.25
  10 -11   1    1.17    0.30
  10 -11   1    0.62    0.27
  10 -11   1    0.76    0.27
  10  11   1    1.21    0.27
 -10  11  -1    0.96    0.29
  10  11   1    0.99    0.30
  11 -11   1    0.10    0.23
  11 -11   1    0.35    0.27
  11 -11   1    0.17    0.24
 -11  11  -1   -0.15    0.24
  11  11   1    0.39    0.28
  11  11   1   -0.03    0.21
  12 -11   1    3.06    0.46
  12 -11   1    3.36    0.48
  12 -11   1    2.99    0.43
 -12  11  -1    2.48    0.43
  12  11   1    3.28    0.45
  12  11   1    2.63    0.46
  12 -12  -1    1.11    0.35
  12 -12  -1    1.22    0.33
  12  12  -1    1.59    0.36
  12  12  -1    1.64    0.38
  11 -12  -1    0.78    0.28
  11 -12  -1    0.68    0.24
  11 -12  -1    0.53    0.26
  11  12  -1    1.60    0.33
  11  12  -1    0.39    0.27
  10 -12  -1    0.08    0.19
  10 -12  -1    0.37    0.23
  10 -12  -1    0.20    0.21
  10 -12  -1    0.25    0.21
  10  12  -1    0.42    0.23
  10  12  -1    0.32    0.23
 -10  12   1    0.28    0.21
   9 -12  -1    0.10    0.15
   9 -12  -1    0.03    0.18
   9 -12  -1    0.15    0.20
  -9  12   1    0.22    0.19
   9  12  -1    0.02    0.21
   9  12  -1    0.04    0.16
   8 -12  -1    2.62    0.31
   8 -12  -1    2.91    0.32
   8 -12  -1    2.54    0.32
   8  12  -1    2.85    0.36
  -8  12   1    3.15    0.33
   8  12  -1    3.33    0.34
   7 -12  -1    0.03    0.13
   7 -12  -1    0.03    0.14
   7 -12  -1    0.14    0.14
   7  12  -1    0.15    0.14
  -7  12   1    0.02    0.14
   7  12  -1    0.03    0.17
   6 -12  -1    1.71    0.21
   6 -12  -1    1.15    0.20
   6 -12  -1    1.61    0.21
   6 -12  -1    1.14    0.21
  -6  12   1    1.46    0.22
   6  12  -1    0.95    0.23
   6  12  -1    1.07    0.19
  -6  12   1    0.83    0.20
   5 -12  -1    1.02    0.17
   5 -12  -1    1.34    0.19
   5 -12  -1    1.11    0.19
   5 -12  -1    1.42    0.23
  -5 -12   1    1.35    0.19
  -5  12   1    1.12    0.20
   5  12  -1    0.99    0.17
  -5  12   1    1.19    0.22
   5  12  -1    1.24    0.23
   4 -12  -1    0.23    0.11
  -4 -12   1    0.23    0.11
   4 -12  -1    0.27    0.12
   4 -12  -1    0.39    0.14
   4 -12  -1    0.19    0.11
   4  12  -1    0.22    0.11
  -4  12   1    0.29    0.13
   4  12  -1    0.13    0.12
  -4  12   1    0.35    0.15
  -3 -12   1    3.84    0.27
   3 -12  -1    4.43    0.26
   3 -12  -1    4.48    0.29
   3 -12  -1    4.23    0.28
   3 -12  -1    4.53    0.24
   3  12  -1    4.54    0.31
  -3  12   1    4.17    0.27
   3  12  -1    4.42    0.26
  -3  12   1    4.59    0.24
  -3  12   1    4.23    0.29
   2 -12  -1   10.57    0.39
   2 -12  -1   10.09    0.37
  -2 -12   1   10.51    0.39
  -2 -12   1    9.62    0.44
   2 -12  -1    9.97    0.44
   2 -12  -1    9.19    0.43
  -2  12   1   10.54    0.43
   2  12  -1   10.31    0.40
  -2  12   1   10.03    0.43
  -2  12   1   10.01    0.37
   2  12  -1   10.58    0.36
  -1 -12   1   11.90    0.49
   1 -12  -1   12.04    0.41
  -1 -12   1   12.47    0.41
   1 -12  -1   12.19    0.50
  -1 -12   1   12.44    0.46
   1 -12  -1   12.73    0.48
   1  12  -1   11.38    0.49
   1  12  -1   12.15    0.43
  -1  12   1   12.83    0.41
   1  12  -1   12.20    0.45
  -1  12   1   12.44    0.46
  -1  12   1   11.49    0.47
   0 -12   1    1.85    0.19
   0 -12   1    1.86    0.16
   0 -12   1    1.97    0.22
   0 -12  -1    1.97    0.19
   0 -12  -1    1.67    0.19
   0  12  -1    2.02    0.18
   0  12   1    1.96    0.14
   0  12   1    1.69    0.16
   0  12  -1    1.86    0.18
   0  12  -1    2.24    0.23
   0  12   1    2.00    0.21
  -1 -12  -1    2.65    0.19
  -1 -12  -1    2.11    0.22
   1 -12   1    2.62    0.20
   1 -12   1    2.65    0.22
   1 -12   1    2.77    0.25
   1  12   1    2.15    0.22
  -1  12  -1    2.52    0.22
   1  12   1    2.55    0.16
  -1  12  -1    2.40    0.19
  -1  12  -1    2.83    0.22
   1  12   1    2.54    0.17
  -2 -12  -1    6.48    0.34
   2 -12   1    6.84    0.31
  -2 -12  -1    6.77    0.28
   2 -12   1    7.08    0.33
   2 -12   1    6.19    0.34
   2 -12   1    6.08    0.34
  -2  12  -1    6.38    0.31
   2  12   1    6.50    0.35
  -2  12  -1    6.53    0.35
   2  12   1    6.61    0.29
   3 -12   1   28.88    0.95
   3 -12   1   29.49    0.93
  -3 -12  -1   29.69    0.95
   3 -12   1   29.93    0.91
   3 -12   1   30.36    0.98
   3  12   1   30.83    0.98
  -3  12  -1   30.35    0.97
   3  12   1   30.77    0.89
  -3  12  -1   30.21    0.98
  -3  12  -1   30.76    0.92
   4 -12   1   10.64    0.46
   4 -12   1   11.40    0.48
   4 -12   1   11.10    0.52
   4 -12   1   11.36    0.50
  -4 -12  -1   11.66    0.48
  -4  12  -1   12.31    0.52
   4  12   1   11.61    0.52
  -4  12  -1   11.80    0.54
   4  12   1   12.11    0.46
   5 -12   1    0.47    0.14
   5 -12   1    0.69    0.17
   5 -12   1    0.58    0.16
  -5 -12  -1    0.95    0.16
   5 -12   1    0.76    0.17
  -5  12  -1    0.74    0.19
   5  12   1    0.81    0.19
   5  12   1    0.58    0.14
  -5  12  -1    0.47    0.17
   6 -12   1   11.32    0.52
   6 -12   1   10.77    0.55
   6 -12   1   11.97    0.57
  -6  12  -1   10.66    0.56
   6  12   1   11.61    0.51
   6  12   1   12.46    0.60
  -6  12  -1   12.39    0.57
   7 -12   1    2.27    0.31
   7 -12   1    2.59    0.29
   7 -12   1    2.80    0.33
  -7  12  -1    2.12    0.28
   7  12   1    1.94    0.30
   7  12   1    1.87    0.24
   8 -12   1    5.25    0.42
   8 -12   1    4.98    0.46
   8 -12   1    4.83    0.40
  -8  12  -1    4.76    0.41
   8  12   1    4.96    0.38
   8  12   1    4.56    0.45
   9 -12   1    0.35    0.22
   9 -12   1    0.74    0.26
   9 -12   1    0.76    0.24
   9 -12   1    0.69    0.22
  -9  12  -1    0.75    0.25
   9  12   1    0.69    0.24
   9  12   1    1.07    0.24
  10 -12   1    4.95    0.49
  10 -12   1    4.36    0.46
  10 -12   1    4.60    0.49
  10 -12   1    4.69    0.49
  10  12   1    4.87    0.47
  10  12   1    4.82    0.51
 -10  12  -1    4.66    0.50
  11 -12   1    0.09    0.24
  11 -12   1    0.14    0.23
  11 -12   1    0.12    0.24
  11  12   1    0.12    0.22
 -11  12  -1   -0.15    0.23
  11  12   1    0.27    0.25
  12 -12   1    1.24    0.36
  12 -12   1    1.06    0.34
  12 -12   1    1.42    0.36
 -12  12  -1    1.16    0.37
  12  12   1    2.22    0.39
  12  12   1    0.95    0.33
  12 -13  -1    3.89    0.50
  12  13  -1    5.26    0.55
  12  13  -1    4.68    0.58
  11 -13  -1    1.75    0.32
  11 -13  -1    2.12    0.39
  11 -13  -1    2.15    0.36
  11  13  -1    2.48    0.43
  11  13  -1    2.03    0.37
  10 -13  -1    3.44    0.41
  10 -13  -1    2.51    0.39
  10 -13  -1    3.25    0.37
  10  13  -1    2.72    0.41
 -10  13   1    2.58    0.37
  10  13  -1    3.48    0.41
   9 -13  -1    3.32    0.36
   9 -13  -1    3.60    0.41
   9 -13  -1    2.88    0.37
  -9  13   1    4.01    0.40
   9  13  -1    2.80    0.35
   9  13  -1    2.94    0.38
   8 -13  -1    0.34    0.21
   8 -13  -1    0.61    0.22
   8 -13  -1    0.59    0.20
   8  13  -1    0.53    0.21
  -8  13   1    1.03    0.23
   8  13  -1    0.67    0.21
   7 -13  -1    2.36    0.30
   7 -13  -1    2.28    0.26
   7 -13  -1    2.91    0.33
   7  13  -1    2.21    0.30
   7  13  -1    1.98    0.26
  -7  13   1    2.46    0.29
   6 -13  -1    2.47    0.30
   6 -13  -1    2.07    0.27
   6 -13  -1    1.63    0.22
   6 -13  -1    2.02    0.24
   6  13  -1    1.79    0.23
  -6  13   1    1.58    0.23
   6  13  -1    2.06    0.29
  -6  13   1    2.14    0.29
   5 -13  -1    3.52    0.33
   5 -13  -1    2.79    0.27
   5 -13  -1    3.27    0.26
  -5 -13   1    3.55    0.27
   5 -13  -1    2.67    0.27
  -5  13   1    3.52    0.34
   5  13  -1    2.77    0.26
  -5  13   1    3.13    0.30
   5  13  -1    3.56    0.35
   4 -13  -1    0.43    0.15
   4 -13  -1    0.44    0.13
   4 -13  -1    0.29    0.13
  -4 -13   1    0.29    0.14
   4 -13  -1    0.36    0.14
  -4  13   1    0.17    0.10
  -4  13   1    0.14    0.14
  -4  13   1    0.46    0.14
   4  13  -1    0.45    0.13
   4  13  -1    0.34    0.15
   3 -13  -1    5.50    0.34
   3 -13  -1    5.15    0.34
   3 -13  -1    5.50    0.30
   3 -13  -1    5.50    0.28
  -3 -13   1    5.72    0.34
  -3  13   1    4.95    0.32
  -3  13   1    5.24    0.27
   3  13  -1    5.39    0.29
   3  13  -1    4.53    0.32
  -3  13   1    5.52    0.33
   2 -13  -1    6.63    0.37
  -2 -13   1    6.69    0.32
   2 -13  -1    7.24    0.32
  -2 -13   1    7.17    0.38
   2 -13  -1    7.13    0.38
  -2  13   1    7.45    0.37
   2  13  -1    7.02    0.38
  -2  13   1    7.82    0.31
   2  13  -1    7.13    0.33
  -2  13   1    7.01    0.36
   1 -13  -1   -0.04    0.10
   1 -13  -1    0.10    0.08
  -1 -13   1   -0.08    0.07
  -1 -13   1   -0.05    0.10
   1 -13  -1   -0.15    0.08
  -1  13   1    0.03    0.09
   1  13  -1    0.01    0.08
   1  13  -1    0.01    0.07
  -1  13   1    0.20    0.08
   1  13  -1   -0.02    0.09
  -1  13   1    0.04    0.09
   0 -13  -1   -0.02    0.11
   0 -13   1    0.09    0.08
   0 -13   1    0.00    0.08
   0 -13   1    0.12    0.12
   0 -13  -1   -0.02    0.09
   0  13  -1    0.03    0.09
   0  13   1    0.02    0.09
   0  13   1    0.08    0.08
   0  13   1   -0.02    0.07
   0  13  -1    0.03    0.08
   0  13  -1   -0.02    0.10
   1 -13   1    4.11    0.28
   1 -13   1    3.97    0.24
  -1 -13  -1    3.28    0.26
  -1 -13  -1    4.31    0.24
   1 -13   1    3.86    0.29
  -1  13  -1    4.11    0.27
  -1  13  -1    4.05    0.24
   1  13   1    4.30    0.22
   1  13   1    4.17    0.28
  -1  13  -1    3.73    0.28
  -2 -13  -1    3.09    0.28
   2 -13   1    3.51    0.23
  -2 -13  -1    3.83    0.22
   2 -13   1    3.10    0.23
   2 -13   1    3.43    0.26
   2 -13   1    3.20    0.26
   2  13   1    2.86    0.28
  -2  13  -1    3.16    0.26
  -2  13  -1    3.27    0.23
   2  13   1    3.46    0.21
  -2  13  -1    3.29    0.28
   3 -13   1    3.01    0.25
   3 -13   1    2.43    0.26
   3 -13   1    2.44    0.25
   3 -13   1    2.56    0.23
  -3 -13  -1    2.53    0.25
  -3  13  -1    2.66    0.23
   3  13   1    2.28    0.25
  -3  13  -1    2.86    0.29
  -3  13  -1    2.61    0.26
   3  13   1    2.85    0.21
   4 -13   1    3.16    0.27
   4 -13   1    3.06    0.30
   4 -13   1    3.35    0.30
  -4 -13  -1    2.63    0.25
   4 -13   1    2.92    0.27
   4  13   1    2.89    0.29
  -4  13  -1    3.00    0.26
  -4  13  -1    3.20    0.31
   4  13   1    3.06    0.23
  -4  13  -1    2.42    0.28
  -5 -13  -1    4.16    0.29
   5 -13   1    4.55    0.35
   5 -13   1    4.55    0.31
   5 -13   1    4.24    0.30
   5 -13   1    3.62    0.30
  -5  13  -1    3.90    0.34
   5  13   1    4.43    0.39
  -5  13  -1    4.09    0.37
   6 -13   1    8.20    0.47
   6 -13   1    8.48    0.45
   6 -13   1    8.56    0.50
   6  13   1    8.47    0.43
  -6  13  -1    7.89    0.46
   6  13   1    7.30    0.47
   7 -13   1    1.65    0.27
   7 -13   1    1.92    0.29
   7 -13   1    1.67    0.25
   7  13   1    2.04    0.26
   7  13   1    1.65    0.30
  -7  13  -1    1.66    0.28
   8 -13   1    4.39    0.42
   8 -13   1    4.61    0.41
   8 -13   1    4.45    0.45
   8  13   1    4.63    0.40
   8  13   1    5.55    0.47
  -8  13  -1    5.30    0.47
   9 -13   1    0.20    0.18
   9 -13   1    0.06    0.20
   9 -13   1    0.47    0.23
   9  13   1    0.21    0.20
  -9  13  -1    0.32    0.20
   9  13   1    0.65    0.27
  10 -13   1    0.15    0.21
  10 -13   1    0.14    0.25
  10 -13   1   -0.12    0.19
 -10  13  -1    0.28    0.25
  10  13   1    0.03    0.19
  10  13   1    0.08    0.25
  11 -13   1    1.13    0.31
  11 -13   1    2.10    0.40
  11  13   1    1.39    0.39
 -11  13  -1    1.04    0.32
  11  13   1    2.57    0.40
  12 -13   1    1.36    0.34
  12  13   1    0.99    0.34
  12  13   1    0.90    0.37
 -12  13  -1    0.93    0.35
  12 -14  -1    8.93    0.71
  12  14  -1    9.83    0.69
  12  14  -1    9.72    0.76
  11 -14  -1    0.41    0.26
  11 -14  -1    0.57    0.27
  11  14  -1    0.90    0.34
  11  14  -1    0.60    0.26
  10 -14  -1    0.08    0.20
  10 -14  -1   -0.16    0.23
  10  14  -1    0.28    0.26
  10  14  -1    0.00    0.20
   9 -14  -1    3.12    0.39
   9 -14  -1    3.38    0.43
  -9  14   1    4.39    0.43
   9  14  -1    3.43    0.42
   9  14  -1    3.52    0.38
   8 -14  -1    2.15    0.33
   8 -14  -1    2.35    0.34
   8  14  -1    2.26    0.34
   8  14  -1    2.31    0.32
  -8  14   1    2.56    0.33
   7 -14  -1    3.08    0.34
   7 -14  -1    3.77    0.39
   7  14  -1    3.46    0.34
   7  14  -1    3.16    0.36
  -7  14   1    3.20    0.35
   6 -14  -1    4.04    0.33
   6 -14  -1    4.41    0.36
   6 -14  -1    4.55    0.34
   6  14  -1    4.84    0.34
  -6  14   1    4.68    0.36
   6  14  -1    4.12    0.40
   5 -14  -1    5.05    0.34
  -5 -14   1    4.53    0.32
   5 -14  -1    4.48    0.32
   5 -14  -1    3.92    0.33
   5  14  -1    4.31    0.31
  -5  14   1    4.30    0.33
   5  14  -1    3.94    0.34
  -5  14   1    4.50    0.37
   4 -14  -1    1.53    0.23
   4 -14  -1    2.03    0.25
  -4 -14   1    1.84    0.23
   4 -14  -1    1.71    0.21
  -4  14   1    1.57    0.23
   4  14  -1    1.38    0.23
  -4  14   1    2.06    0.25
   4  14  -1    2.02    0.21
   3 -14  -1    0.71    0.16
   3 -14  -1    0.54    0.14
  -3 -14   1    0.43    0.15
   3 -14  -1    0.78    0.17
  -3  14   1    0.63    0.17
   3  14  -1    0.92    0.19
  -3  14   1    0.86    0.17
   3  14  -1    0.87    0.16
  -2 -14   1    1.85    0.23
   2 -14  -1    2.25    0.20
   2 -14  -1    1.69    0.22
  -2 -14   1    2.12    0.20
   2 -14  -1    1.66    0.21
   2  14  -1    1.70    0.22
  -2  14   1    1.69    0.21
  -2  14   1    1.90    0.21
   2  14  -1    2.02    0.20
  -1 -14   1    0.34    0.15
   1 -14  -1    0.28    0.13
  -1 -14   1    0.27    0.11
   1 -14  -1    0.43    0.14
   1  14  -1    0.18    0.10
  -1  14   1    0.23    0.11
  -1  14   1    0.31    0.13
   1  14  -1    0.38    0.15
   1  14  -1    0.52    0.12
   0 -14  -1    6.47    0.38
   0 -14   1    6.81    0.34
   0 -14   1    6.22    0.32
   0 -14   1    6.36    0.37
   0 -14  -1    6.66    0.34
   0  14  -1    6.46    0.31
   0  14   1    6.05    0.31
   0  14  -1    6.86    0.33
   0  14  -1    6.46    0.37
   0  14   1    6.58    0.36
   1 -14   1   17.49    0.65
  -1 -14  -1   16.95    0.66
  -1 -14  -1   18.02    0.60
   1 -14   1   16.84    0.66
   1 -14   1   16.65    0.58
  -1  14  -1   17.12    0.63
   1  14   1   17.07    0.65
  -1  14  -1   17.16    0.59
  -1  14  -1   16.27    0.65
   2 -14   1    0.58    0.14
   2 -14   1    0.65    0.16
   2 -14   1    0.66    0.15
  -2 -14  -1    0.39    0.15
   2 -14   1    0.50    0.16
  -2  14  -1    0.51    0.13
  -2  14  -1    0.50    0.16
  -2  14  -1    0.62    0.17
   2  14   1    0.71    0.16
   3 -14   1    3.34    0.26
  -3 -14  -1    3.86    0.29
   3 -14   1    3.16    0.27
   3 -14   1    3.95    0.31
   3 -14   1    3.17    0.30
  -3  14  -1    3.37    0.26
  -3  14  -1    3.24    0.31
   3  14   1    2.68    0.28
  -3  14  -1    3.44    0.32
   4 -14   1   10.99    0.48
  -4 -14  -1   10.91    0.49
   4 -14   1   10.77    0.50
   4 -14   1   11.35    0.51
   4 -14   1   10.30    0.52
  -4  14  -1    9.40    0.51
   4  14   1   10.92    0.54
  -4  14  -1   11.83    0.54
  -4  14  -1   10.87    0.47
   5 -14   1   10.47    0.52
   5 -14   1   10.85    0.50
   5 -14   1    9.43    0.52
   5 -14   1   10.67    0.49
  -5 -14  -1    9.94    0.48
   5  14   1   11.06    0.56
  -5  14  -1   10.64    0.48
  -5  14  -1   11.39    0.57
  -5  14  -1   10.24    0.53
   6 -14   1   -0.01    0.15
   6 -14   1    0.02    0.16
   6 -14   1   -0.16    0.12
   6  14   1    0.07    0.14
   6  14   1    0.02    0.16
  -6  14  -1   -0.03    0.17
   7 -14   1    1.30    0.23
   7 -14   1    0.77    0.23
   7 -14   1    0.90    0.23
  -7  14  -1    0.68    0.21
   7  14   1    0.68    0.24
   7  14   1    0.58    0.20
   8 -14   1    2.56    0.31
   8 -14   1    2.21    0.33
   8 -14   1    2.76    0.35
   8  14   1    2.45    0.34
   8  14   1    2.63    0.36
  -8  14  -1    2.17    0.33
   9 -14   1    0.30    0.22
   9 -14   1    0.22    0.21
   9 -14   1   -0.06    0.20
  -9  14  -1    0.61    0.24
   9  14   1    0.08    0.22
  10 -14   1    2.31    0.41
  10 -14   1    1.69    0.32
  10 -14   1    3.04    0.43
 -10  14  -1    1.95    0.38
  10  14   1    2.04    0.37
  11 -14   1   -0.17    0.23
  11 -14   1    0.19    0.27
  11 -14   1    0.38    0.25
 -11  14  -1   -0.03    0.28
  11  14   1    0.62    0.33
  11 -15  -1    8.94    0.66
  11 -15  -1   10.25    0.68
  11  15  -1   10.15    0.67
  11  15  -1    8.95    0.72
  10 -15  -1   14.75    0.79
  10 -15  -1   13.05    0.75
  10  15  -1   13.29    0.81
  10  15  -1   14.25    0.74
   9 -15  -1    6.51    0.52
   9 -15  -1    5.76    0.54
  -9  15   1    6.49    0.54
   9  15  -1    5.15    0.52
   9  15  -1    5.89    0.47
   8 -15  -1   -0.18    0.17
   8 -15  -1    0.24    0.20
  -8  15   1   -0.23    0.17
   8  15  -1    0.00    0.16
   8  15  -1   -0.25    0.15
   7 -15  -1    1.10    0.25
   7 -15  -1    0.94    0.25
   7  15  -1    0.81    0.20
  -7  15   1    1.44    0.27
   7  15  -1    0.95    0.26
   6 -15  -1    0.14    0.15
   6 -15  -1    0.02    0.14
   6 -15  -1   -0.09    0.16
   6  15  -1    0.10    0.14
  -6  15   1    0.10    0.16
   6  15  -1   -0.11    0.15
   5 -15  -1    4.40    0.32
   5 -15  -1    3.95    0.33
  -5 -15   1    5.21    0.35
   5 -15  -1    4.09    0.35
  -5  15   1    3.84    0.33
   5  15  -1    5.09    0.34
   5  15  -1    3.53    0.36
  -5  15   1    4.63    0.37
   4 -15  -1   17.92    0.68
  -4 -15   1   18.14    0.71
   4 -15  -1   18.73    0.72
   4 -15  -1   18.10    0.73
   4  15  -1   18.69    0.76
   4  15  -1   18.14    0.67
  -4  15   1   18.85    0.75
  -4  15   1   18.62    0.71
  -3 -15   1    0.08    0.13
   3 -15  -1   -0.18    0.11
   3 -15  -1    0.13    0.12
   3 -15  -1    0.12    0.11
  -3  15   1   -0.04    0.12
  -3  15   1    0.14    0.13
   3  15  -1   -0.03    0.12
  -2 -15   1    7.72    0.44
  -2 -15   1    7.85    0.37
   2 -15  -1    7.12    0.41
   2 -15  -1    8.28    0.43
  -2  15   1    7.17    0.39
   2  15  -1    7.77    0.37
  -2  15   1    7.87    0.42
   2  15  -1    7.64    0.43
   1 -15  -1    6.72    0.40
   1 -15  -1    6.69    0.36
  -1 -15   1    7.29    0.41
  -1 -15   1    7.07    0.36
   1  15  -1    6.31    0.33
  -1  15   1    7.17    0.36
   1  15  -1    6.16    0.40
  -1  15   1    7.04    0.39
   0 -15  -1    2.94    0.29
   0 -15  -1    2.90    0.26
   0 -15   1    3.87    0.34
   0 -15   1    3.00    0.25
   0  15  -1    2.63    0.28
   0  15  -1    2.85    0.24
   0  15  -1    3.17    0.24
   0  15   1    3.09    0.26
   1 -15   1   21.49    0.71
   1 -15   1   22.01    0.81
  -1 -15  -1   22.26    0.81
   1 -15   1   21.67    0.78
  -1 -15  -1   21.94    0.73
   1  15   1   22.71    0.80
  -1  15  -1   21.70    0.76
  -1  15  -1   21.51    0.72
  -1  15  -1   21.55    0.80
   2 -15   1    5.50    0.32
   2 -15   1    6.06    0.37
   2 -15   1    5.94    0.38
  -2 -15  -1    6.20    0.38
   2  15   1    5.09    0.35
  -2  15  -1    6.37    0.33
  -2  15  -1    5.86    0.38
  -2  15  -1    6.15    0.37
   3 -15   1    1.49    0.21
   3 -15   1    1.98    0.25
   3 -15   1    1.86    0.22
  -3 -15  -1    2.41    0.27
   3 -15   1    1.34    0.23
   3  15   1    1.74    0.25
  -3  15  -1    1.55    0.24
  -3  15  -1    1.56    0.24
   4 -15   1    1.94    0.23
   4 -15   1    2.16    0.25
   4 -15   1    2.43    0.30
  -4 -15  -1    1.76    0.23
   4 -15   1    2.60    0.28
   4  15   1    1.75    0.25
  -4  15  -1    2.22    0.28
  -4  15  -1    2.55    0.25
  -4  15  -1    2.13    0.28
   5 -15   1    0.13    0.13
  -5 -15  -1    0.01    0.13
   5 -15   1    0.05    0.14
   5 -15   1   -0.15    0.15
   5 -15   1    0.13    0.16
  -5  15  -1    0.18    0.14
   5  15   1    0.26    0.17
  -5  15  -1    0.16    0.16
   6 -15   1    1.75    0.29
   6 -15   1    1.90    0.29
   6 -15   1    1.66    0.25
   6  15   1    1.82    0.28
  -6  15  -1    1.24    0.26
   7 -15   1    0.64    0.21
   7 -15   1    0.80    0.24
   7 -15   1    0.98    0.24
   7  15   1    1.32    0.30
  -7  15  -1    1.34    0.28
   8 -15   1    1.36    0.25
   8 -15   1    1.53    0.30
   8 -15   1    1.61    0.31
  -8  15  -1    1.89    0.31
   8  15   1    1.44    0.30
   9 -15   1    0.01    0.20
   9 -15   1    0.24    0.24
   9 -15   1    0.29    0.23
   9  15   1   -0.28    0.22
  -9  15  -1    0.22    0.22
  10 -15   1    1.48    0.33
  10 -15   1    1.24    0.34
  10 -15   1    1.67    0.37
 -10  15  -1    1.18    0.33
  10  15   1    0.86    0.31
  11 -15   1    3.29    0.44
  11 -15   1    2.03    0.40
  11 -15   1    2.79    0.44
  11  15   1    2.60    0.47
 -11  15  -1    2.52    0.44
  11 -16  -1    0.76    0.32
  11 -16  -1    1.41    0.33
  11  16  -1    0.98    0.33
  10 -16  -1    0.26    0.26
  10 -16  -1    0.42    0.27
  10  16  -1    0.74    0.29
  10  16  -1    0.49    0.26
   9 -16  -1    0.58    0.25
   9 -16  -1    0.23    0.21
   9  16  -1    0.20    0.25
   9  16  -1    0.40    0.22
   8 -16  -1    1.33    0.31
   8 -16  -1    1.47    0.31
   8  16  -1    1.93    0.30
  -8  16   1    1.25    0.28
   8  16  -1    1.54    0.33
   7 -16  -1    0.67    0.22
   7 -16  -1    0.49    0.20
   7  16  -1    0.53    0.20
  -7  16   1    0.93    0.24
   7  16  -1    0.39    0.22
   6 -16  -1   13.00    0.60
   6 -16  -1   12.06    0.60
   6 -16  -1   12.31    0.63
   6  16  -1   11.67    0.56
   6  16  -1   12.20    0.64
  -6  16   1   12.59    0.61
  -5 -16   1    5.35    0.37
   5 -16  -1    4.61    0.35
   5 -16  -1    4.96    0.38
   5 -16  -1    4.81    0.41
  -5  16   1    4.93    0.38
   5  16  -1    5.23    0.43
   5  16  -1    5.74    0.37
  -4 -16   1   15.69    0.66
   4 -16  -1   15.39    0.66
   4 -16  -1   14.55    0.61
   4 -16  -1   15.26    0.66
   4  16  -1   15.50    0.60
  -4  16   1   15.69    0.68
  -4  16   1   14.72    0.64
   4  16  -1   14.21    0.66
   3 -16  -1    1.82    0.26
  -3 -16   1    1.61    0.25
   3 -16  -1    1.72    0.25
   3  16  -1    1.74    0.21
  -3  16   1    1.45    0.24
   3  16  -1    1.56    0.26
  -3  16   1    1.38    0.22
   2 -16  -1   16.31    0.68
   2 -16  -1   17.17    0.68
  -2 -16   1   16.42    0.69
  -2  16   1   17.66    0.67
  -2  16   1   16.50    0.67
   2  16  -1   16.62    0.61
   2  16  -1   17.00    0.70
   1 -16  -1   31.39    1.02
  -1 -16   1   32.23    1.07
  -1 -16   1   30.77    0.99
   1 -16  -1   31.38    1.06
  -1  16   1   30.37    1.03
   1  16  -1   30.48    0.96
   1  16  -1   30.42    1.06
  -1  16   1   31.54    1.10
   0 -16   1   17.10    0.69
   0 -16  -1   17.20    0.69
   0 -16   1   17.35    0.66
   0 -16  -1   16.77    0.64
   0  16   1   16.85    0.68
   0  16  -1   17.48    0.62
   0  16  -1   15.97    0.68
  -1 -16  -1    0.27    0.13
  -1 -16  -1    0.27    0.16
   1 -16   1    0.11    0.14
   1 -16   1    0.25    0.15
  -1  16  -1    0.38    0.14
  -1  16  -1    0.24    0.12
   1  16   1    0.21    0.14
  -1  16  -1    0.15    0.14
   2 -16   1    0.56    0.15
   2 -16   1    1.05    0.20
   2 -16   1    0.81    0.18
  -2 -16  -1    0.78    0.19
  -2  16  -1    1.04    0.20
  -2  16  -1    0.97    0.18
   2  16   1    0.70    0.19
  -2  16  -1    0.60    0.15
   3 -16   1    3.13    0.29
   3 -16   1    2.40    0.28
   3 -16   1    2.75    0.26
  -3 -16  -1    2.36    0.28
   3 -16   1    2.94    0.33
   3  16   1    2.18    0.28
  -3  16  -1    2.74    0.26
  -3  16  -1    2.47    0.30
  -3  16  -1    2.84    0.29
   4 -16   1    0.02    0.13
   4 -16   1    0.10    0.18
   4 -16   1    0.24    0.15
  -4 -16  -1   -0.06    0.13
   4 -16   1    0.06    0.13
   4  16   1   -0.14    0.16
  -4  16  -1    0.11    0.15
  -4  16  -1   -0.04    0.11
  -4  16  -1   -0.15    0.14
   5 -16   1   12.86    0.65
   5 -16   1   12.71    0.59
   5 -16   1   13.62    0.62
   5 -16   1   12.56    0.56
  -5 -16  -1   13.14    0.60
   5  16   1   12.73    0.65
  -5  16  -1   12.31    0.62
  -5  16  -1   12.52    0.56
   6 -16   1    2.82    0.31
   6 -16   1    2.77    0.35
   6 -16   1    2.90    0.34
   6  16   1    3.31    0.40
  -6  16  -1    3.16    0.38
   7 -16   1    2.19    0.30
   7 -16   1    1.52    0.29
   7 -16   1    2.26    0.35
  -7  16  -1    1.34    0.29
   7  16   1    1.59    0.32
   8 -16   1   -0.03    0.17
   8 -16   1    0.20    0.23
   8 -16   1    0.14    0.22
   8  16   1   -0.04    0.22
  -8  16  -1    0.22    0.21
   9 -16   1    9.33    0.63
   9 -16   1   10.42    0.67
   9 -16   1    9.94    0.67
   9  16   1   10.46    0.72
  -9  16  -1   10.25    0.67
  10 -16   1    0.46    0.28
  10 -16   1    0.58    0.30
  10  16   1    0.48    0.31
 -10  16  -1    0.80    0.32
  11 -16   1    1.96    0.41
  11 -16   1    1.11    0.34
  11  16   1    1.21    0.37
 -11  16  -1    1.75    0.43
  11 -17  -1    0.04    0.27
  11 -17  -1    0.21    0.26
  11  17  -1    0.69    0.34
  10 -17  -1   -0.18    0.20
  10 -17  -1    0.32    0.23
  10  17  -1    0.32    0.30
   9 -17  -1    2.15    0.38
   9 -17  -1    1.50    0.32
   9  17  -1    1.49    0.33
   8 -17  -1    0.01    0.20
   8 -17  -1    0.24    0.23
  -8  17   1    0.09    0.30
   8  17  -1    0.16    0.24
   7 -17  -1    0.11    0.19
   7 -17  -1   -0.05    0.18
  -7  17   1   -0.11    0.18
   7  17  -1    0.34    0.20
   6 -17  -1    1.50    0.30
   6 -17  -1    1.02    0.24
   6  17  -1    1.32    0.29
  -6  17   1    1.87    0.29
   5 -17  -1    4.63    0.44
  -5 -17   1    5.27    0.39
   5 -17  -1    4.07    0.35
   5 -17  -1    4.85    0.39
   5  17  -1    4.90    0.41
  -5  17   1    5.07    0.43
  -4 -17   1   10.04    0.53
   4 -17  -1    9.74    0.53
   4 -17  -1    9.82    0.53
  -4  17   1    8.52    0.52
   4  17  -1    9.32    0.53
  -4  17   1   10.03    0.53
   3 -17  -1    0.46    0.18
  -3 -17   1    0.34    0.16
   3 -17  -1    0.60    0.20
  -3  17   1    0.57    0.19
  -3  17   1    0.71    0.19
   3  17  -1    0.50    0.18
   2 -17  -1   25.70    0.94
   2 -17  -1   26.80    0.98
  -2 -17   1   27.47    0.99
   2  17  -1   27.74    0.99
  -2  17   1   26.73    0.95
  -2  17   1   27.57    0.93
   1 -17  -1   32.01    1.07
  -1 -17   1   33.65    1.05
  -1 -17   1   31.91    1.11
   1 -17  -1   32.35    1.11
  -1  17   1   33.51    1.10
   1  17  -1   32.42    1.12
   0 -17  -1    5.26    0.38
   0 -17  -1    5.70    0.35
   0 -17   1    5.80    0.40
   0 -17   1    5.64    0.37
   0  17  -1    4.86    0.37
   0  17   1    5.53    0.39
   1 -17   1   15.68    0.65
   1 -17   1   16.20    0.70
  -1 -17  -1   16.32    0.81
  -1 -17  -1   16.34    0.69
   1  17   1   15.28    0.66
  -1  17  -1   15.37    0.69
  -1  17  -1   16.34    0.64
  -2 -17  -1    0.07    0.13
   2 -17   1    0.09    0.14
   2 -17   1   -0.01    0.16
   2  17   1    0.33    0.18
  -2  17  -1    0.11    0.14
  -2  17  -1    0.14    0.15
   3 -17   1   12.63    0.60
   3 -17   1   10.90    0.57
   3 -17   1   11.89    0.54
  -3 -17  -1   11.89    0.57
  -3  17  -1   11.84    0.57
  -3  17  -1   12.77    0.61
   3  17   1   11.83    0.59
   4 -17   1   22.55    0.84
   4 -17   1   21.94    0.89
  -4 -17  -1   23.66    0.87
   4 -17   1   23.14    0.88
  -4  17  -1   22.74    0.90
   4  17   1   22.51    0.91
  -5 -17  -1   12.70    0.61
   5 -17   1   14.13    0.63
   5 -17   1   11.92    0.59
   5 -17   1   13.11    0.67
  -5  17  -1   12.38    0.64
   5  17   1   12.24    0.65
   6 -17   1    0.22    0.19
   6 -17   1    0.25    0.20
  -6  17  -1    0.43    0.22
   6  17   1    0.23    0.21
   7 -17   1    0.61    0.23
   7 -17   1    0.25    0.19
   7  17   1   -0.01    0.23
  -7  17  -1   -0.03    0.18
   8 -17   1    0.50    0.24
   8 -17   1    0.28    0.22
   8  17   1    0.91    0.28
  -8  17  -1    0.80    0.30
   9 -17   1    0.38    0.25
   9 -17   1    0.09    0.25
  -9  17  -1    0.54    0.29
   9  17   1    0.47    0.30
  10 -17   1   14.83    0.84
  10 -17   1   14.87    0.86
  10  17   1   13.45    0.84
 -10  17  -1   14.10    0.84
  10 -18  -1    4.05    0.50
  10 -18  -1    5.01    0.56
  10  18  -1    3.59    0.51
   9 -18  -1   -0.18    0.22
   9 -18  -1    0.40    0.25
   9  18  -1    0.03    0.23
   8 -18  -1    4.72    0.50
   8 -18  -1    4.67    0.48
   8  18  -1    4.88    0.52
   7 -18  -1    0.94    0.29
   7 -18  -1    0.60    0.23
   7  18  -1    0.67    0.27
  -7  18   1    0.55    0.24
   6 -18  -1    0.03    0.18
   6 -18  -1    0.39    0.20
   6 -18  -1    0.16    0.20
  -6  18   1    0.11    0.18
   6  18  -1    0.39    0.24
  -5 -18   1    0.13    0.17
   5 -18  -1    0.19    0.17
   5 -18  -1    0.05    0.18
  -5  18   1    0.32    0.19
   5  18  -1    0.38    0.19
  -4 -18   1    0.14    0.15
   4 -18  -1    0.24    0.18
   4 -18  -1    0.00    0.17
   4  18  -1    0.10    0.18
  -4  18   1    0.16    0.18
   3 -18  -1   25.06    0.95
   3 -18  -1   25.25    0.96
  -3 -18   1   26.49    0.97
  -3  18   1   25.10    0.94
  -3  18   1   25.17    0.94
   3  18  -1   26.95    1.00
   2 -18  -1    3.83    0.39
  -2 -18   1    3.09    0.35
   2 -18  -1    3.75    0.36
   2  18  -1    4.69    0.40
  -2  18   1    3.62    0.36
   1 -18  -1    0.61    0.18
  -1 -18   1    0.85    0.21
  -1 -18   1    0.77    0.18
   1 -18  -1    0.40    0.17
  -1  18   1    0.51    0.19
   1  18  -1    0.45    0.21
   0 -18   1   17.89    0.72
   0 -18  -1   17.94    0.70
   0 -18  -1   18.82    0.78
   0 -18   1   17.99    0.77
   0  18  -1   18.06    0.76
   0  18   1   16.88    0.73
   1 -18   1   -0.17    0.13
   1 -18   1    0.11    0.17
  -1 -18  -1   -0.07    0.16
   1  18   1   -0.12    0.15
  -1  18  -1    0.03    0.14
   2 -18   1   -0.15    0.15
   2 -18   1    0.09    0.17
  -2 -18  -1    0.22    0.16
  -2  18  -1    0.22    0.15
   2  18   1    0.27    0.19
  -2  18  -1    0.48    0.20
   3 -18   1    4.28    0.37
   3 -18   1    5.20    0.40
  -3 -18  -1    4.57    0.39
  -3  18  -1    4.91    0.41
   3  18   1    4.41    0.41
   4 -18   1    0.87    0.25
   4 -18   1    0.79    0.22
  -4 -18  -1    0.87    0.23
   4 -18   1    0.66    0.20
   4  18   1    0.94    0.25
  -4  18  -1    0.67    0.24
   5 -18   1    5.27    0.48
   5 -18   1    5.32    0.42
   5 -18   1    4.64    0.42
  -5 -18  -1    5.48    0.42
  -5  18  -1    5.20    0.44
   5  18   1    5.88    0.48
   6 -18   1    5.99    0.50
   6 -18   1    6.39    0.48
  -6  18  -1    6.65    0.48
   6  18   1    6.27    0.52
   7 -18   1    0.03    0.19
   7 -18   1    0.27    0.21
  -7  18  -1    0.47    0.24
   7  18   1    0.55    0.29
   8 -18   1    9.67    0.66
   8 -18   1    9.90    0.65
  -8  18  -1    8.50    0.62
   8  18   1    9.32    0.64
   9 -18   1   32.72    1.30
   9 -18   1   31.65    1.28
   9  18   1   32.91    1.34
  -9  18  -1   31.00    1.27
  10 -18   1   11.55    0.74
  10 -18   1   10.33    0.74
  10  18   1   11.53    0.81
 -10  18  -1   10.01    0.74
  10 -19  -1    1.06    0.35
  10 -19  -1    1.43    0.39
  10  19  -1    1.80    0.41
   9 -19  -1    0.79    0.31
   9 -19  -1    0.51    0.29
   9  19  -1    0.27    0.29
   8 -19  -1    0.90    0.28
   8 -19  -1    0.42    0.24
   8  19  -1    0.48    0.29
   7 -19  -1   -0.10    0.19
   7 -19  -1    0.65    0.24
   7  19  -1    0.51    0.26
   6 -19  -1   -0.19    0.17
   6 -19  -1    0.31    0.24
   6  19  -1   -0.32    0.20
  -6  19   1    0.43    0.22
   5 -19  -1    0.23    0.20
   5 -19  -1    0.02    0.17
  -5 -19   1    0.20    0.18
   5  19  -1   -0.01    0.17
  -5  19   1   -0.04    0.17
  -4 -19   1    0.01    0.17
   4 -19  -1    0.28    0.18
   4 -19  -1    0.08    0.17
   4  19  -1    0.03    0.16
  -4  19   1   -0.04    0.16
  -3 -19   1    2.99    0.36
   3 -19  -1    3.28    0.35
   3 -19  -1    3.03    0.37
   3  19  -1    4.23    0.42
  -3  19   1    2.33    0.32
   2 -19  -1    0.00    0.15
   2 -19  -1    0.10    0.18
  -2 -19   1    0.19    0.17
   2  19  -1    0.21    0.19
  -2  19   1    0.04    0.16
  -1 -19   1   23.03    0.92
   1 -19  -1   23.78    0.89
   1 -19  -1   23.90    0.93
  -1  19   1   22.52    0.90
   1  19  -1   25.29    0.96
   0 -19  -1    1.13    0.24
   0 -19   1    0.78    0.20
   0 -19  -1    0.71    0.19
   0 -19   1    1.00    0.25
   0  19  -1    1.02    0.24
   0  19   1    0.80    0.22
   1 -19   1    0.20    0.20
   1 -19   1    0.15    0.17
  -1 -19  -1   -0.02    0.15
   1  19   1    0.08    0.15
  -1  19  -1    0.14    0.18
   2 -19   1    3.28    0.34
  -2 -19  -1    3.21    0.36
   2 -19   1    3.27    0.35
   2  19   1    3.09    0.37
  -2  19  -1    3.04    0.36
   3 -19   1    0.97    0.25
   3 -19   1    0.81    0.24
  -3 -19  -1    0.75    0.24
   3  19   1    0.94    0.25
  -3  19  -1    0.89    0.25
  -4 -19  -1   17.44    0.75
   4 -19   1   16.22    0.76
   4 -19   1   16.48    0.77
  -4  19  -1   15.97    0.77
   4  19   1   17.79    0.81
  -5 -19  -1    0.54    0.22
   5 -19   1    0.99    0.28
   5 -19   1    0.48    0.22
   5 -19   1    0.52    0.21
  -5  19  -1    0.33    0.24
   5  19   1    0.98    0.25
   6 -19   1    0.28    0.25
   6 -19   1    0.36    0.21
   6  19   1    0.19    0.20
  -6  19  -1    0.51    0.23
   7 -19   1    0.07    0.22
   7 -19   1    0.38    0.25
  -7  19  -1    0.14    0.21
   7  19   1    0.28    0.25
   8 -19   1    1.21    0.33
   8 -19   1    1.86    0.38
   8  19   1    1.13    0.32
  -8  19  -1    1.71    0.37
   9 -19   1    2.27    0.43
   9 -19   1    1.92    0.40
  -9  19  -1    1.84    0.41
   9  19   1    2.11    0.40
   9 -20  -1    0.30    0.28
   9 -20  -1   -0.07    0.27
   9  20  -1    0.20    0.31
   8 -20  -1    0.27    0.28
   8 -20  -1    0.01    0.22
   8  20  -1    0.17    0.27
   7 -20  -1    1.61    0.36
   7  20  -1    1.91    0.38
   6 -20  -1    0.33    0.21
   6 -20  -1   -0.23    0.20
   6  20  -1   -0.21    0.21
  -6  20   1   -0.11    0.20
  -5 -20   1    0.05    0.19
   5 -20  -1   -0.16    0.19
   5 -20  -1   -0.20    0.18
   5  20  -1    0.38    0.24
  -5  20   1   -0.28    0.18
   4 -20  -1    0.21    0.20
   4 -20  -1    0.33    0.21
  -4 -20   1    0.28    0.20
  -4  20   1    0.22    0.19
   4  20  -1    0.10    0.21
  -3 -20   1    0.00    0.17
   3 -20  -1    0.16    0.17
   3 -20  -1    0.20    0.20
   3  20  -1    0.11    0.18
  -3  20   1   -0.02    0.18
   2 -20  -1    2.14    0.31
   2 -20  -1    1.98    0.30
  -2 -20   1    2.39    0.32
   2  20  -1    2.05    0.31
  -2  20   1    2.52    0.33
   1 -20  -1    2.53    0.31
  -1 -20   1    2.48    0.33
   1 -20  -1    2.86    0.36
  -1  20   1    2.27    0.31
   1  20  -1    2.18    0.31
   0 -20  -1   -0.12    0.18
   0 -20   1   -0.09    0.15
   0 -20   1   -0.11    0.17
   0 -20  -1   -0.29    0.15
   0  20  -1   -0.11    0.18
   0  20   1   -0.06    0.16
  -1 -20  -1    2.13    0.31
   1 -20   1    2.29    0.33
   1 -20   1    1.87    0.29
   1  20   1    2.17    0.32
  -1  20  -1    2.19    0.31
   2 -20   1    4.45    0.44
   2 -20   1    5.34    0.44
  -2 -20  -1    6.51    0.48
  -2  20  -1    4.23    0.42
   2  20   1    4.93    0.47
  -3 -20  -1    0.13    0.17
   3 -20   1    0.39    0.22
   3 -20   1    0.31    0.21
  -3  20  -1    0.25    0.19
   3  20   1    0.40    0.22
   4 -20   1    7.46    0.51
  -4 -20  -1    6.71    0.50
   4 -20   1    7.96    0.55
  -4  20  -1    6.87    0.50
   4  20   1    6.96    0.54
  -5 -20  -1    0.12    0.19
   5 -20   1   -0.04    0.18
   5 -20   1    0.38    0.26
  -5  20  -1   -0.03    0.20
   5  20   1   -0.19    0.16
   6 -20   1    1.11    0.30
   6 -20   1    1.35    0.33
   6  20   1    1.19    0.31
  -6  20  -1    1.12    0.32
   7 -20   1    3.00    0.44
   7 -20   1    2.83    0.40
  -7  20  -1    3.12    0.43
   7  20   1    3.12    0.44
   8 -20   1    7.57    0.61
   8 -20   1    6.20    0.58
  -8  20  -1    6.55    0.60
   8  20   1    7.35    0.68
   9 -20   1    5.24    0.58
   9 -20   1    4.72    0.55
   9  20   1    4.18    0.56
  -9  20  -1    3.80    0.51
   9 -21  -1    0.04    0.24
   9 -21  -1    0.23    0.33
   9  21  -1    0.42    0.31
   8 -21  -1   -0.09    0.24
   8  21  -1    0.10    0.26
   7 -21  -1    9.64    0.66
   7  21  -1   10.59    0.73
   6 -21  -1    3.13    0.43
   6 -21  -1    3.64    0.42
   6  21  -1    3.36    0.47
   5 -21  -1    5.78    0.55
   5 -21  -1    4.92    0.50
  -5 -21   1    6.05    0.50
  -5  21   1    4.91    0.48
   5  21  -1    6.43    0.59
   4 -21  -1    0.01    0.18
  -4 -21   1   -0.18    0.17
   4 -21  -1    0.05    0.18
  -4  21   1    0.21    0.21
   4  21  -1    0.38    0.23
  -3 -21   1   -0.07    0.16
   3 -21  -1   -0.07    0.17
   3 -21  -1    0.37    0.22
  -3  21   1    0.01    0.19
   3  21  -1    0.03    0.18
  -2 -21   1    5.95    0.47
   2 -21  -1    5.91    0.46
   2 -21  -1    6.81    0.52
   2  21  -1    5.99    0.50
  -2  21   1    6.44    0.47
   1 -21  -1    0.70    0.26
  -1 -21   1    0.63    0.23
   1 -21  -1    0.71    0.22
   1  21  -1    0.25    0.22
  -1  21   1    0.45    0.21
   0 -21  -1    1.30    0.29
   0 -21   1    0.65    0.24
   0 -21   1    0.56    0.20
   0  21   1    1.03    0.26
   0  21  -1    0.49    0.21
   1 -21   1    0.70    0.25
  -1 -21  -1    0.83    0.25
   1 -21   1    1.08    0.25
   1  21   1    0.95    0.27
  -1  21  -1    1.14    0.27
   2 -21   1    6.61    0.48
  -2 -21  -1    5.82    0.53
   2 -21   1    6.43    0.50
   2  21   1    6.91    0.49
  -2  21  -1    7.12    0.50
   3 -21   1    4.46    0.45
  -3 -21  -1    5.02    0.48
   3 -21   1    4.51    0.46
  -3  21  -1    4.47    0.46
   3  21   1    4.11    0.45
   4 -21   1    0.43    0.26
   4 -21   1    0.70    0.25
  -4 -21  -1    0.81    0.26
   4  21   1    0.73    0.27
  -4  21  -1    0.99    0.28
   5 -21   1    0.35    0.22
  -5 -21  -1    0.32    0.22
   5 -21   1    0.00    0.20
   5  21   1    0.23    0.22
  -5  21  -1    0.13    0.22
   6 -21   1   -0.18    0.19
  -6  21  -1    0.29    0.27
   6  21   1   -0.24    0.22
   7 -21   1   -0.05    0.26
   7 -21   1    0.09    0.27
   7  21   1    0.20    0.22
  -7  21  -1   -0.24    0.25
   8 -21   1    0.53    0.28
   8 -21   1    0.89    0.31
  -8  21  -1    1.13    0.34
   8  21   1    0.88    0.31
   8 -22  -1   -0.05    0.25
   8  22  -1    0.69    0.30
   7 -22  -1    2.89    0.46
   7  22  -1    2.08    0.42
   6 -22  -1    0.15    0.22
   6 -22  -1    0.21    0.26
   6  22  -1    0.17    0.24
  -5 -22   1   -0.18    0.19
   5 -22  -1    0.06    0.23
   5 -22  -1    0.59    0.27
   5  22  -1    0.55    0.27
  -5  22   1   -0.10    0.35
   4 -22  -1    0.98    0.30
  -4 -22   1    0.56    0.23
   4 -22  -1    0.49    0.25
   4  22  -1    0.86    0.30
  -4  22   1    0.81    0.26
  -3 -22   1    5.83    0.48
   3 -22  -1    5.97    0.51
   3 -22  -1    6.94    0.54
   3  22  -1    6.89    0.56
  -3  22   1    5.70    0.49
   2 -22  -1    4.19    0.42
  -2 -22   1    4.16    0.44
   2 -22  -1    5.16    0.52
  -2  22   1    4.16    0.45
   2  22  -1    4.70    0.49
   1 -22  -1    0.48    0.21
  -1 -22   1    0.39    0.22
   1 -22  -1    0.36    0.24
  -1  22   1    0.31    0.22
   1  22  -1    0.33    0.22
   0 -22  -1    0.61    0.24
   0 -22   1    0.62    0.27
   0  22   1    0.45    0.24
   0  22  -1    0.50    0.22
   1 -22   1    0.32    0.23
  -1 -22  -1   -0.21    0.19
   1 -22   1    0.29    0.20
   1  22   1    0.32    0.22
  -1  22  -1    0.18    0.23
  -2 -22  -1   10.80    0.65
   2 -22   1   11.07    0.67
   2 -22   1   10.63    0.63
   2  22   1   11.26    0.68
  -2  22  -1   11.62    0.67
  -3 -22  -1   -0.34    0.19
   3 -22   1   -0.09    0.20
   3 -22   1   -0.12    0.18
   3  22   1    0.31    0.24
  -3  22  -1   -0.07    0.22
  -4 -22  -1    4.00    0.45
   4 -22   1    3.03    0.41
   4 -22   1    4.09    0.46
   4  22   1    3.54    0.44
  -4  22  -1    3.19    0.42
   5 -22   1    2.93    0.42
   5 -22   1    2.60    0.40
  -5 -22  -1    2.36    0.36
  -5  22  -1    2.95    0.43
   5  22   1    2.67    0.43
   6 -22   1    0.99    0.31
  -6  22  -1    0.52    0.30
   6  22   1    0.44    0.28
   7 -22   1    5.83    0.63
  -7  22  -1    5.40    0.58
   7  22   1    6.15    0.62
   7 -23  -1    0.15    0.29
   7  23  -1    0.59    0.30
   6 -23  -1    0.16    0.28
   6 -23  -1    0.44    0.26
   6  23  -1    0.29    0.29
  -5 -23   1   -0.01    0.24
   5 -23  -1    0.15    0.24
   5 -23  -1    0.06    0.24
   5  23  -1   -0.01    0.26
  -4 -23   1    0.41    0.26
   4 -23  -1    0.88    0.27
   4 -23  -1    0.29    0.26
  -4  23   1    0.47    0.27
   4  23  -1    0.28    0.27
   3 -23  -1    0.14    0.24
  -3 -23   1    0.23    0.22
   3 -23  -1    0.45    0.24
   3  23  -1    0.15    0.23
  -3  23   1    0.00    0.22
  -2 -23   1    0.42    0.24
   2 -23  -1    0.08    0.24
   2 -23  -1    0.40    0.23
  -2  23   1    0.47    0.23
   2  23  -1    0.48    0.26
   1 -23  -1    0.15    0.22
  -1 -23   1    0.02    0.20
   1  23  -1   -0.11    0.19
  -1  23   1    0.03    0.20
   0 -23  -1    0.27    0.22
   0 -23   1   -0.19    0.20
   0  23  -1   -0.14    0.21
   0  23   1   -0.04    0.18
  -1 -23  -1    5.66    0.54
   1 -23   1    5.83    0.55
   1 -23   1    4.81    0.45
   1  23   1    4.83    0.50
  -1  23  -1    4.35    0.48
   2 -23   1   17.08    0.84
   2 -23   1   19.82    0.91
  -2 -23  -1   18.45    0.88
   2  23   1   16.91    0.86
  -2  23  -1   19.06    0.90
   3 -23   1    0.30    0.21
  -3 -23  -1   -0.04    0.23
   3 -23   1    0.27    0.24
  -3  23  -1    0.38    0.25
   3  23   1    0.33    0.25
   4 -23   1    0.48    0.27
  -4 -23  -1    0.93    0.30
   4 -23   1    0.59    0.27
  -4  23  -1    0.93    0.29
   4  23   1    0.71    0.29
  -5 -23  -1    0.36    0.26
   5 -23   1    0.47    0.29
   5 -23   1    0.54    0.28
   5  23   1    0.51    0.28
  -5  23  -1    0.33    0.28
   6 -23   1    0.90    0.34
   6  23   1    1.28    0.35
  -6  23  -1    1.07    0.34
   7 -23   1    0.23    0.28
  -7  23  -1   -0.12    0.29
   7  23   1    0.44    0.28
   6 -24  -1    0.42    0.29
   6 -24  -1   -0.44    0.31
   6  24  -1    0.02    0.29
   5 -24  -1    0.98    0.32
  -5 -24   1    1.30    0.34
   5 -24  -1    0.80    0.31
   5  24  -1    1.54    0.37
  -4 -24   1    0.47    0.26
   4 -24  -1    0.70    0.30
   4 -24  -1    1.07    0.32
   4  24  -1    0.45    0.28
   3 -24  -1   14.17    0.79
   3 -24  -1   14.05    0.77
  -3 -24   1   13.64    0.79
  -3  24   1   13.44    0.75
   3  24  -1   13.51    0.82
   2 -24  -1    0.30    0.23
  -2 -24   1    0.11    0.27
   2 -24  -1    0.93    0.30
   2  24  -1    0.58    0.29
  -2  24   1    0.41    0.26
  -1 -24   1    0.23    0.26
   1 -24  -1    0.02    0.23
   1  24  -1    0.24    0.26
  -1  24   1    0.12    0.24
   0 -24  -1    3.09    0.45
   0 -24   1    2.44    0.39
   0  24   1    2.74    0.41
   0  24  -1    2.81    0.44
   1 -24   1   -0.30    0.21
  -1 -24  -1   -0.11    0.24
   1 -24   1    0.29    0.29
  -1  24  -1    0.15    0.22
   1  24   1    0.15    0.24
  -2 -24  -1    5.84    0.59
   2 -24   1    6.94    0.55
   2 -24   1    5.97    0.56
   2  24   1    6.41    0.60
  -2  24  -1    6.53    0.54
   3 -24   1    1.66    0.32
  -3 -24  -1    1.72    0.36
   3 -24   1    1.77    0.37
   3  24   1    1.83    0.37
  -3  24  -1    1.94    0.37
  -4 -24  -1   -0.30    0.21
   4 -24   1   -0.19    0.24
   4 -24   1    0.27    0.26
  -4  24  -1    0.32    0.28
   4  24   1    0.40    0.29
   5 -24   1    1.46    0.37
   5 -24   1    1.52    0.33
  -5  24  -1    1.36    0.37
   5  24   1    0.84    0.35
   6 -24   1    0.04    0.26
   6  24   1    0.02    0.26
  -6  24  -1   -0.14    0.26
  -5 -25   1    0.05    0.27
   5 -25  -1    0.18    0.27
   5 -25  -1   -0.23    0.25
   5  25  -1    0.42    0.30
   4 -25  -1    1.12    0.33
  -4 -25   1    1.23    0.34
   4 -25  -1    1.34    0.35
   4  25  -1    1.45    0.38
   3 -25  -1   -0.27    0.26
   3 -25  -1    0.25    0.27
  -3 -25   1    0.09    0.27
   3  25  -1    0.12    0.27
   2 -25  -1    2.10    0.45
  -2 -25   1    1.95    0.40
   2 -25  -1    2.72    0.44
  -2  25   1    1.85    0.37
   2  25  -1    1.60    0.40
  -1 -25   1    0.63    0.30
   1 -25  -1    0.33    0.28
  -1  25   1    0.63    0.27
   1  25  -1    0.24    0.25
   0 -25   1    0.84    0.30
   0 -25  -1    1.04    0.34
   0  25  -1    1.69    0.38
   0  25   1    0.60    0.29
  -1 -25  -1   10.16    0.71
   1 -25   1   10.27    0.71
   1  25   1    9.57    0.68
  -1  25  -1    9.05    0.68
   2 -25   1    4.28    0.52
  -2 -25  -1    4.88    0.54
   2 -25   1    4.96    0.52
  -2  25  -1    5.11    0.56
   2  25   1    4.95    0.55
   3 -25   1   -0.06    0.24
   3 -25   1    0.60    0.29
  -3 -25  -1    0.83    0.30
   3  25   1    1.04    0.33
  -3  25  -1    0.47    0.30
   4 -25   1    1.14    0.34
  -4 -25  -1    0.54    0.30
   4 -25   1    1.17    0.34
   4  25   1    0.86    0.30
  -4  25  -1    0.82    0.35
   5 -25   1    0.56    0.32
   5 -25   1    0.64    0.31
   5  25   1    0.48    0.31
  -5  25  -1    0.19    0.30
   4 -26  -1    1.14    0.35
   4 -26  -1    0.96    0.33
  -4 -26   1    0.79    0.35
   4  26  -1    1.16    0.35
   3 -26  -1    2.83    0.47
  -3 -26   1    2.95    0.47
   3 -26  -1    3.68    0.49
   3  26  -1    3.21    0.50
   2 -26  -1    0.95    0.34
  -2 -26   1    0.03    0.28
   2  26  -1    0.83    0.33
  -2  26   1    1.00    0.42
   1 -26  -1    1.06    0.33
  -1 -26   1    0.66    0.33
  -1  26   1    1.07    0.34
   1  26  -1    1.18    0.36
   0 -26  -1   -0.12    0.26
   0 -26   1    0.33    0.30
   0  26  -1    0.16    0.27
   0  26   1    0.19    0.28
   1 -26   1    0.05    0.28
  -1 -26  -1    0.32    0.27
   1  26   1    0.06    0.25
  -1  26  -1    0.24    0.28
  -2 -26  -1    1.42    0.37
   2 -26   1    1.51    0.36
   2 -26   1    1.29    0.37
   2  26   1    2.26    0.42
  -2  26  -1    1.79    0.39
   3 -26   1    0.89    0.33
  -3 -26  -1    0.16    0.29
   3 -26   1    0.05    0.30
  -3  26  -1    0.71    0.30
   3  26   1    0.58    0.31
   1 -27  -1    1.28    0.38
  -1 -27   1    1.48    0.38
   1  27  -1    0.46    0.31
  -1  27   1    0.97    0.34
   0 -27   1    0.68    0.31
   0 -27  -1    0.46    0.32
   0  27   1    0.72    0.32
   0  27  -1    0.66    0.34
   1 -27   1    4.23    0.56
  -1 -27  -1    4.81    0.57
  -1  27  -1    3.83    0.54
   1  27   1    3.76    0.52
  14   0  -2    6.86    0.66
  14   0  -2    6.49    0.62
  14   0  -2    7.94    0.66
  13   0  -2   -0.02    0.23
  13   0  -2    0.00    0.21
  13   0  -2    0.08    0.21
  12   0  -2    0.05    0.23
  12   0  -2    0.37    0.20
  12   0  -2    0.20    0.20
  11   0  -2    0.30    0.20
  11   0  -2   -0.25    0.16
  11   0  -2   -0.23    0.17
  10   0  -2    2.35    0.31
  10   0  -2    2.48    0.31
  10   0  -2    2.22    0.30
   9   0  -2   -0.09    0.13
   9   0  -2    0.03    0.14
   9   0  -2    0.04    0.15
  -9   0   2   -0.10    0.13
  -8   0   2    0.23    0.12
   8   0  -2    0.02    0.12
   8   0  -2    0.07    0.12
   8   0  -2    0.11    0.11
  -7   0   2   -0.11    0.09
   7   0  -2   -0.15    0.09
   7   0  -2   -0.01    0.07
   7   0  -2    0.11    0.11
   7   0  -2   -0.02    0.09
   6   0  -2   10.55    0.42
   6   0  -2   10.00    0.41
   6   0  -2   10.02    0.42
  -6   0   2   10.04    0.41
   6   0  -2    9.30    0.35
   5   0  -2    0.00    0.07
  -5   0   2   -0.02    0.08
   5   0  -2    0.04    0.09
   5   0  -2    0.10    0.10
   5   0  -2    0.04    0.08
   4   0  -2    1.07    0.13
  -4   0   2    1.18    0.14
   4   0  -2    1.57    0.14
   4   0  -2    1.27    0.14
   4   0  -2    1.30    0.14
   3   0  -2   -0.01    0.05
   3   0  -2    0.08    0.06
   3   0  -2    0.13    0.07
  -3   0   2    0.02    0.06
  -2   0   2  235.17    5.97
   2   0  -2  252.18    5.98
  -1   0   2    0.08    0.04
   1   0  -2   -0.03    0.04
   0   0   2    0.21    0.06
   1   0   2   -0.50    0.05
  -1   0  -2   -0.39    0.06
  -1   0  -2   -0.55    0.05
   1   0   2   -0.42    0.06
  -2   0  -2   43.71    1.14
   2   0   2   41.74    1.15
  -2   0  -2   45.90    1.15
   2   0   2   44.99    1.15
   2   0   2   43.01    1.16
   3   0   2   -0.04    0.07
  -3   0  -2    0.03    0.06
   3   0   2   -0.08    0.06
   3   0   2    0.00    0.06
   3   0   2    0.08    0.07
  -4   0  -2    9.77    0.37
   4   0   2    9.83    0.38
   4   0   2    9.55    0.40
   4   0   2   10.44    0.34
   4   0   2   10.39    0.38
   5   0   2   -0.07    0.05
   5   0   2   -0.01    0.08
   5   0   2   -0.16    0.07
   5   0   2    0.07    0.09
  -5   0  -2   -0.02    0.06
  -6   0  -2    1.71    0.18
   6   0   2    1.55    0.18
   6   0   2    1.94    0.16
   6   0   2    1.44    0.20
   6   0   2    0.96    0.16
   7   0   2   -0.11    0.08
   7   0   2   -0.25    0.12
  -7   0  -2   -0.04    0.10
   7   0   2   -0.05    0.11
   8   0   2   70.61    1.98
   8   0   2   69.34    2.00
   8   0   2   69.82    2.05
   9   0   2    0.23    0.14
   9   0   2    0.12    0.15
   9   0   2    0.19    0.17
  10   0   2    1.27    0.25
  10   0   2    1.09    0.26
  10   0   2    1.13    0.28
  11   0   2   -0.26    0.16
  11   0   2    0.12    0.18
  11   0   2    0.12    0.19
  12   0   2    0.89    0.29
  12   0   2    0.98    0.35
  13   0   2    0.08    0.27
  13   0   2    0.13    0.30
  14  -1  -2    0.30    0.31
  14  -1  -2    0.58    0.31
  14  -1  -2    0.37    0.27
  14   1  -2   -0.10    0.27
  14   1  -2    0.36    0.30
  13  -1  -2   -0.10    0.23
  13  -1  -2    0.14    0.19
  13  -1  -2   -0.15    0.25
  13   1  -2   -0.18    0.22
  13   1  -2   -0.01    0.20
  13   1  -2    0.39    0.25
  12  -1  -2    0.38    0.23
  12  -1  -2    0.05    0.20
  12  -1  -2   -0.07    0.20
  12   1  -2   -0.02    0.19
  12   1  -2    0.07    0.18
  12   1  -2    0.25    0.22
  11  -1  -2    2.02    0.31
  11  -1  -2    2.58    0.34
  11  -1  -2    2.51    0.33
  11   1  -2    2.97    0.37
  11   1  -2    2.09    0.31
  10  -1  -2    1.85    0.29
  10  -1  -2    1.63    0.26
  10  -1  -2    2.27    0.30
  10   1  -2    2.05    0.30
  10   1  -2    1.37    0.26
  10   1  -2    1.58    0.27
   9  -1  -2   -0.17    0.13
  -9  -1   2    0.32    0.16
   9  -1  -2    0.01    0.14
   9  -1  -2    0.16    0.15
   9   1  -2    0.00    0.15
  -9   1   2    0.07    0.13
   9   1  -2    0.39    0.15
   9   1  -2    0.16    0.16
  -8  -1   2    6.19    0.36
   8  -1  -2    6.88    0.39
   8  -1  -2    6.42    0.38
   8  -1  -2    5.99    0.37
   8   1  -2    5.67    0.36
   8   1  -2    6.18    0.36
  -8   1   2    6.03    0.37
   8   1  -2    6.33    0.38
   7  -1  -2    1.30    0.19
  -7  -1   2    1.68    0.19
   7  -1  -2    1.82    0.18
   7  -1  -2    1.55    0.19
   7  -1  -2    1.53    0.19
   7   1  -2    1.24    0.17
   7   1  -2    1.70    0.21
   7   1  -2    1.69    0.21
  -7   1   2    1.49    0.19
   6  -1  -2   32.70    0.96
   6  -1  -2   33.31    0.92
  -6  -1   2   31.85    0.94
   6  -1  -2   32.25    0.97
   6  -1  -2   30.78    0.95
   6   1  -2   31.07    0.96
   6   1  -2   32.77    0.89
   6   1  -2   30.58    0.95
   6   1  -2   31.61    0.96
  -6   1   2   30.93    0.96
   5  -1  -2  140.90    3.52
  -5  -1   2  137.76    3.51
   5  -1  -2  142.29    3.49
   5  -1  -2  138.87    3.51
   5  -1  -2  142.04    3.54
   5   1  -2  134.66    3.52
   5   1  -2  138.45    3.53
   5   1  -2  136.45    3.52
  -5   1   2  136.91    3.53
   5   1  -2  141.32    3.46
   4  -1  -2   18.18    0.55
   4  -1  -2   18.66    0.58
   4  -1  -2   18.16    0.56
   4  -1  -2   17.44    0.54
  -4  -1   2   18.38    0.56
   4   1  -2   17.82    0.57
   4   1  -2   18.49    0.60
   4   1  -2   18.30    0.57
  -4   1   2   17.03    0.57
   4   1  -2   18.78    0.56
   3  -1  -2  234.04    5.73
   3  -1  -2  228.63    5.75
   3  -1  -2  239.75    5.75
  -3  -1   2  239.29    5.73
   3   1  -2  222.77    5.73
   3   1  -2  237.07    5.73
  -3   1   2  222.64    5.74
   3   1  -2  240.79    5.74
   2  -1  -2    6.78    0.25
  -2  -1   2    6.24    0.23
  -2   1   2    6.36    0.25
   2   1  -2    6.65    0.23
   1  -1  -2  139.07    3.39
  -1  -1   2  134.96    3.38
   1   1  -2  143.05    3.38
  -1   1   2  132.37    3.39
   0  -1   2  114.16    2.97
   0  -1  -2  133.33    2.97
   0   1  -2  130.82    2.98
   0   1   2  103.29    2.95
   1  -1   2   24.79    0.70
  -1  -1  -2   26.14    0.69
   1  -1   2   26.80    0.71
  -1  -1  -2   25.67    0.69
   1   1   2   26.47    0.69
  -1   1  -2   26.37    0.71
  -1   1  -2   27.17    0.71
   2  -1   2   99.66    2.60
   2  -1   2  104.41    2.60
   2  -1   2  102.16    2.61
   2  -1   2  104.64    2.60
  -2  -1  -2  106.02    2.58
  -2  -1  -2  105.30    2.58
   2   1   2  106.37    2.58
  -2   1  -2  101.42    2.60
  -2   1  -2  104.38    2.60
   2   1   2  102.51    2.61
   3  -1   2   39.46    1.05
  -3  -1  -2   40.68    1.05
   3  -1   2   39.54    1.08
   3  -1   2   36.59    1.07
   3  -1   2   38.59    1.09
  -3  -1  -2   40.79    1.05
   3   1   2   39.97    1.10
   3   1   2   39.90    1.05
  -3   1  -2   38.79    1.07
   3   1   2   41.19    1.06
   3   1   2   39.18    1.07
   4  -1   2   19.15    0.57
   4  -1   2   18.68    0.60
   4  -1   2   17.76    0.60
   4  -1   2   17.72    0.62
  -4  -1  -2   19.20    0.57
  -4   1  -2   18.84    0.60
   4   1   2   18.97    0.60
   4   1   2   19.12    0.59
   4   1   2   19.48    0.63
   5  -1   2   -0.06    0.06
   5  -1   2   -0.05    0.07
  -5  -1  -2    0.03    0.07
   5  -1   2   -0.02    0.09
   5  -1   2   -0.03    0.07
   5   1   2    0.08    0.09
   5   1   2   -0.08    0.09
   5   1   2    0.07    0.08
  -5   1  -2   -0.07    0.06
   5   1   2    0.06    0.06
   6  -1   2    0.31    0.12
   6  -1   2    0.31    0.09
   6  -1   2    0.58    0.14
   6  -1   2    0.28    0.14
  -6  -1  -2    0.39    0.10
   6   1   2    0.27    0.09
   6   1   2    0.60    0.14
   6   1   2    0.27    0.14
  -6   1  -2    0.33    0.11
   7  -1   2    7.19    0.41
  -7  -1  -2    7.15    0.35
   7  -1   2    7.04    0.40
   7  -1   2    7.67    0.39
  -7   1  -2    7.03    0.36
   7   1   2    6.43    0.40
   7   1   2    7.10    0.37
   7   1   2    6.47    0.38
   8  -1   2    9.08    0.50
   8  -1   2    9.41    0.50
   8  -1   2    8.89    0.47
   8   1   2    9.30    0.46
   8   1   2    9.64    0.53
  -8   1  -2    9.89    0.47
   8   1   2    9.60    0.49
   9  -1   2    5.01    0.42
   9  -1   2    5.40    0.39
   9  -1   2    5.65    0.40
   9   1   2    5.19    0.38
   9   1   2    5.45    0.45
   9   1   2    4.93    0.38
  10  -1   2   57.79    1.89
  10  -1   2   59.87    1.86
  10   1   2   60.16    1.82
  10   1   2   62.27    1.88
  10   1   2   62.27    1.92
  11  -1   2    0.06    0.18
  11  -1   2    0.32    0.23
  11  -1   2    0.11    0.21
  11   1   2    0.34    0.22
  11   1   2    0.12    0.20
  12  -1   2    6.66    0.62
  12  -1   2    5.67    0.53
  12  -1   2    7.01    0.54
  12   1   2    8.12    0.61
  12   1   2    6.46    0.53
  13  -1   2    0.70    0.33
  13  -1   2    0.15    0.29
  13   1   2    0.74    0.30
  13   1   2    0.42    0.30
  14  -2  -2    1.27    0.35
  14  -2  -2    1.51    0.34
  14   2  -2    1.69    0.40
  14   2  -2    0.44    0.26
  13  -2  -2    0.02    0.24
  13  -2  -2    0.21    0.27
  13  -2  -2    0.38    0.24
  13   2  -2    0.17    0.24
  13   2  -2    0.24    0.26
  12  -2  -2    0.09    0.21
  12  -2  -2   -0.01    0.18
  12  -2  -2   -0.16    0.20
  12   2  -2   -0.31    0.19
  12   2  -2   -0.22    0.16
  12   2  -2   -0.29    0.20
  11  -2  -2    0.04    0.19
  11  -2  -2    0.04    0.17
  11  -2  -2    0.15    0.20
  11   2  -2   -0.05    0.16
  11   2  -2    0.10    0.17
  11   2  -2    0.02    0.18
  10  -2  -2    0.02    0.17
  10  -2  -2    0.23    0.18
  10  -2  -2   -0.05    0.16
  10   2  -2    0.11    0.17
  10   2  -2    0.01    0.17
 -10   2   2   -0.10    0.13
  10   2  -2   -0.11    0.12
   9  -2  -2    0.03    0.13
   9  -2  -2    0.25    0.15
   9  -2  -2   -0.18    0.13
  -9   2   2    0.03    0.14
   9   2  -2   -0.13    0.11
   9   2  -2    0.11    0.16
   9   2  -2    0.03    0.13
   8  -2  -2    0.54    0.15
   8  -2  -2    0.58    0.17
   8  -2  -2    0.66    0.17
  -8  -2   2    0.62    0.15
   8  -2  -2    0.42    0.13
   8   2  -2    0.30    0.14
   8   2  -2    0.44    0.15
   8   2  -2    0.53    0.16
  -8   2   2    0.72    0.17
   7  -2  -2    0.36    0.13
   7  -2  -2    0.27    0.13
   7  -2  -2    0.51    0.14
  -7  -2   2    0.36    0.11
   7  -2  -2    0.48    0.11
  -7   2   2    0.42    0.13
   7   2  -2    0.52    0.15
   7   2  -2    0.36    0.14
   7   2  -2    0.46    0.13
   6  -2  -2   11.66    0.46
   6  -2  -2   11.56    0.44
   6  -2  -2   10.61    0.43
  -6  -2   2   11.26    0.43
   6  -2  -2   11.98    0.43
   6   2  -2   11.53    0.37
   6   2  -2   10.73    0.45
   6   2  -2   11.54    0.45
  -6   2   2   10.57    0.45
   6   2  -2   10.93    0.45
  -5  -2   2   13.10    0.45
   5  -2  -2   13.06    0.44
   5  -2  -2   12.72    0.45
   5  -2  -2   12.80    0.47
   5  -2  -2   12.92    0.45
   5   2  -2   12.35    0.46
  -5   2   2   11.81    0.46
   5   2  -2   12.79    0.47
   5   2  -2   13.06    0.47
   4  -2  -2   52.83    1.38
  -4  -2   2   50.55    1.34
   4  -2  -2   52.28    1.34
   4  -2  -2   52.74    1.35
   4  -2  -2   50.10    1.34
   4   2  -2   50.05    1.35
  -4   2   2   50.22    1.37
   4   2  -2   49.21    1.35
   4   2  -2   48.16    1.33
   4   2  -2   49.13    1.35
  -3  -2   2   26.78    0.74
   3  -2  -2   25.92    0.75
   3  -2  -2   27.15    0.81
   3  -2  -2   25.98    0.76
   3   2  -2   27.07    0.75
   3   2  -2   27.73    0.74
  -3   2   2   26.65    0.77
   2  -2  -2   15.96    0.48
  -2  -2   2   15.63    0.45
  -2   2   2   14.89    0.47
   2   2  -2   16.13    0.45
   1  -2  -2    5.57    0.21
  -1  -2   2    5.89    0.21
   1   2  -2    6.19    0.21
  -1   2   2    5.55    0.21
   0  -2   2    0.67    0.08
   0  -2  -2    0.79    0.08
   0   2  -2    0.95    0.10
   0   2   2    0.97    0.08
   0   2  -2    0.64    0.08
  -1  -2  -2    3.56    0.14
   1  -2   2    3.51    0.17
  -1   2  -2    3.55    0.17
  -1   2  -2    3.74    0.17
   1   2   2    3.32    0.14
  -2  -2  -2   36.29    0.91
   2  -2   2   35.77    0.96
   2  -2   2   34.49    0.96
   2  -2   2   35.51    0.98
   2  -2   2   35.27    0.95
   2  -2   2   34.62    0.95
  -2  -2  -2   34.91    0.91
   2   2   2   36.69    0.91
   2   2   2   33.03    0.95
  -2   2  -2   35.16    0.96
   3  -2   2   78.21    2.11
  -3  -2  -2   80.30    2.05
   3  -2   2   81.25    2.08
   3  -2   2   80.55    2.09
   3  -2   2   84.52    2.11
  -3  -2  -2   82.49    2.05
   3   2   2   80.84    2.07
   3   2   2   83.61    2.05
   3   2   2   81.78    2.11
   3   2   2   81.06    2.08
  -3   2  -2   79.71    2.10
   4  -2   2   49.43    1.43
   4  -2   2   50.54    1.41
   4  -2   2   52.34    1.42
  -4  -2  -2   51.88    1.36
   4  -2   2   52.68    1.39
   4   2   2   52.91    1.38
   4   2   2   54.81    1.37
   4   2   2   51.07    1.43
  -4   2  -2   51.06    1.41
   4   2   2   52.20    1.41
   5  -2   2    0.17    0.08
   5  -2   2    0.18    0.10
  -5  -2  -2    0.15    0.07
   5  -2   2    0.21    0.10
   5  -2   2    0.24    0.10
   5   2   2    0.26    0.09
  -5   2  -2    0.18    0.09
   5   2   2    0.27    0.11
   5   2   2    0.22    0.10
   6  -2   2    9.70    0.44
   6  -2   2    9.47    0.43
  -6  -2  -2   10.04    0.38
   6  -2   2    9.65    0.46
   6  -2   2   10.19    0.39
   6   2   2   10.09    0.41
  -6   2  -2    9.63    0.43
   6   2   2    9.91    0.46
   6   2   2   10.02    0.43
   7  -2   2    0.20    0.13
  -7  -2  -2    0.29    0.16
   7  -2   2    0.20    0.16
   7  -2   2    0.15    0.13
   7   2   2    0.25    0.13
  -7   2  -2    0.04    0.11
   7   2   2    0.12    0.11
   7   2   2    0.20    0.14
   8  -2   2    4.33    0.35
   8  -2   2    4.54    0.35
   8  -2   2    5.81    0.42
   8   2   2    5.63    0.42
   8   2   2    5.49    0.34
   8   2   2    5.48    0.38
  -8   2  -2    5.33    0.35
   9  -2   2    0.56    0.18
   9  -2   2    0.39    0.18
   9  -2   2    0.55    0.23
   9   2   2    0.95    0.25
   9   2   2    0.56    0.19
   9   2   2    0.41    0.17
  10  -2   2    0.22    0.16
  10  -2   2   -0.26    0.20
  10  -2   2    0.54    0.22
  10   2   2    0.32    0.20
  10   2   2    0.19    0.19
  11  -2   2    1.07    0.28
  11  -2   2    1.14    0.27
  11  -2   2    0.82    0.29
  11   2   2    1.40    0.30
  11   2   2    0.79    0.27
  12  -2   2    0.92    0.30
  12  -2   2    1.36    0.32
  12  -2   2    0.96    0.29
  12   2   2    1.70    0.39
  12   2   2    1.14    0.31
  13  -2   2    0.40    0.30
  13  -2   2    1.46    0.39
  13  -2   2    1.23    0.33
  13   2   2    0.80    0.32
  13   2   2    0.62    0.31
  14  -3  -2    1.78    0.38
  14  -3  -2    1.98    0.41
  14   3  -2    2.23    0.41
  14   3  -2    1.74    0.39
  13  -3  -2    0.26    0.25
  13  -3  -2    0.03    0.23
  13  -3  -2   -0.05    0.23
  13   3  -2    0.10    0.25
  13   3  -2   -0.32    0.17
  12  -3  -2   -0.17    0.18
  12  -3  -2    0.19    0.23
  12  -3  -2    0.08    0.23
  12   3  -2    0.21    0.23
  12   3  -2    0.10    0.22
  11  -3  -2    0.99    0.27
  11  -3  -2    1.27    0.25
  11  -3  -2    0.97    0.25
  11   3  -2    1.42    0.29
  11   3  -2    1.11    0.27
  11   3  -2    0.67    0.21
  10  -3  -2    2.49    0.32
  10  -3  -2    2.61    0.33
  10  -3  -2    2.40    0.30
  10   3  -2    2.97    0.33
 -10   3   2    2.42    0.35
  10   3  -2    2.90    0.35
  10   3  -2    2.68    0.32
   9  -3  -2    0.20    0.16
   9  -3  -2   -0.01    0.14
   9  -3  -2    0.26    0.16
  -9   3   2    0.07    0.16
   9   3  -2    0.42    0.18
   9   3  -2    0.37    0.15
   9   3  -2    0.03    0.14
   8  -3  -2    5.83    0.32
   8  -3  -2    6.31    0.38
   8  -3  -2    6.17    0.37
   8  -3  -2    5.74    0.35
  -8  -3   2    5.63    0.33
   8   3  -2    5.41    0.37
   8   3  -2    6.35    0.39
   8   3  -2    6.10    0.35
  -8   3   2    5.46    0.37
   7  -3  -2    0.46    0.14
  -7  -3   2    0.36    0.12
   7  -3  -2    0.62    0.13
   7  -3  -2    0.31    0.12
   7  -3  -2    0.49    0.15
   7   3  -2    0.37    0.12
  -7   3   2    0.37    0.13
   7   3  -2    0.36    0.13
   7   3  -2    0.24    0.13
   6  -3  -2    0.12    0.10
   6  -3  -2    0.12    0.10
  -6  -3   2    0.14    0.08
   6  -3  -2    0.19    0.09
   6  -3  -2    0.19    0.10
   6   3  -2    0.36    0.12
   6   3  -2    0.08    0.09
   6   3  -2    0.05    0.10
  -6   3   2    0.26    0.12
   5  -3  -2   38.92    1.06
   5  -3  -2   37.48    1.05
  -5  -3   2   37.70    1.03
   5  -3  -2   37.37    1.06
   5  -3  -2   37.10    1.08
  -5   3   2   36.76    1.09
   5   3  -2   35.97    1.07
   5   3  -2   37.47    1.06
   5   3  -2   36.86    1.07
   4  -3  -2   20.31    0.57
  -4  -3   2   18.74    0.56
   4  -3  -2   18.37    0.58
   4  -3  -2   18.52    0.60
   4  -3  -2   18.77    0.57
   4   3  -2   18.54    0.56
   4   3  -2   17.90    0.59
   4   3  -2   17.98    0.58
   4   3  -2   18.55    0.57
  -4   3   2   18.83    0.61
  -3  -3   2   43.61    1.12
   3  -3  -2   41.61    1.14
   3  -3  -2   41.49    1.15
   3   3  -2   42.97    1.14
  -3   3   2   41.46    1.16
   3   3  -2   43.91    1.12
   3   3  -2   41.03    1.14
   3   3  -2   43.65    1.13
  -2  -3   2  828.26   20.16
   2  -3  -2  856.24   20.11
   2  -3  -2  816.53   20.14
  -2   3   2  800.05   20.33
   2   3  -2  825.15   20.23
   2   3  -2  839.15   20.16
  -1  -3   2  177.61    4.45
   1  -3  -2  186.10    4.46
  -1   3   2  185.69    4.46
   1   3  -2  175.92    4.45
   0  -3   2  285.36    7.02
   0  -3   2  281.11    7.02
   0  -3  -2  310.71    7.00
   0   3  -2  287.56    7.02
   0   3   2  271.79    6.99
   0   3  -2  284.55    7.02
   1  -3   2    0.13    0.07
  -1  -3  -2    0.07    0.04
   1   3   2    0.12    0.04
  -1   3  -2    0.06    0.06
  -1   3  -2   -0.03    0.06
  -2  -3  -2    3.73    0.14
   2  -3   2    3.20    0.19
  -2  -3  -2    3.89    0.14
   2  -3   2    3.91    0.18
   2  -3   2    3.36    0.18
   2  -3   2    4.00    0.19
   2   3   2    3.62    0.19
  -2   3  -2    3.37    0.19
  -2   3  -2    3.79    0.20
   3  -3   2    1.38    0.16
  -3  -3  -2    1.29    0.10
   3  -3   2    1.90    0.17
   3  -3   2    1.31    0.15
  -3  -3  -2    1.38    0.10
   3  -3   2    1.10    0.13
   3   3   2    1.53    0.11
   3   3   2    1.50    0.15
   3   3   2    1.45    0.14
  -3   3  -2    1.32    0.15
   4  -3   2   93.78    2.46
   4  -3   2   92.82    2.41
  -4  -3  -2   93.10    2.36
   4  -3   2   91.83    2.44
  -4  -3  -2   97.05    2.36
   4  -3   2   92.23    2.43
   4   3   2   97.90    2.36
   4   3   2   94.96    2.46
   4   3   2   94.63    2.38
  -4   3  -2   87.96    2.43
   4   3   2   94.00    2.42
   5  -3   2    0.32    0.11
  -5  -3  -2    0.21    0.07
   5  -3   2    0.16    0.09
   5  -3   2    0.19    0.09
   5  -3   2    0.23    0.11
   5   3   2    0.22    0.09
   5   3   2    0.16    0.10
   5   3   2    0.18    0.10
   5   3   2    0.17    0.08
  -5   3  -2    0.14    0.09
   6  -3   2   -0.06    0.10
   6  -3   2    0.02    0.10
  -6  -3  -2    0.04    0.07
   6  -3   2    0.08    0.09
   6  -3   2    0.12    0.12
   6   3   2   -0.04    0.08
  -6   3  -2    0.00    0.09
   6   3   2    0.03    0.09
   6   3   2    0.03    0.10
   7  -3   2   25.22    0.78
   7  -3   2   22.70    0.83
   7  -3   2   23.73    0.83
   7  -3   2   23.27    0.86
   7   3   2   22.38    0.85
  -7   3  -2   23.94    0.82
   7   3   2   24.64    0.79
   7   3   2   22.99    0.81
   8  -3   2    0.00    0.13
   8  -3   2   -0.08    0.15
   8  -3   2    0.19    0.15
   8   3   2   -0.21    0.14
   8   3   2    0.00    0.12
  -8   3  -2   -0.01    0.12
   9  -3   2    0.23    0.17
   9  -3   2    0.08    0.17
   9  -3   2    0.13    0.19
   9   3   2    0.00    0.14
   9   3   2   -0.12    0.15
  -9   3  -2   -0.19    0.12
  10  -3   2    0.73    0.27
  10  -3   2    1.13    0.24
  10  -3   2    0.80    0.26
  10   3   2    1.07    0.26
  10   3   2    0.99    0.27
  11  -3   2    4.39    0.50
  11  -3   2    4.63    0.48
  11  -3   2    5.26    0.50
  11   3   2    4.88    0.52
  11   3   2    3.34    0.40
  12  -3   2    0.64    0.26
  12  -3   2    1.30    0.33
  12  -3   2    1.22    0.32
  12   3   2    1.24    0.32
  12   3   2    0.83    0.32
  13  -3   2    0.59    0.27
  13  -3   2    0.35    0.30
  13  -3   2    0.38    0.28
  13   3   2    0.57    0.31
  13   3   2    0.13    0.28
  14  -4  -2    2.43    0.41
  14  -4  -2    2.83    0.43
  14   4  -2    2.77    0.46
  14   4  -2    3.04    0.45
  13  -4  -2    1.80    0.36
  13  -4  -2    1.88    0.37
  13  -4  -2    2.18    0.46
  13   4  -2    2.46    0.39
  13   4  -2    1.36    0.34
  12  -4  -2    0.18    0.22
  12  -4  -2    0.18    0.23
  12  -4  -2    0.29    0.23
  12   4  -2    0.19    0.20
  12   4  -2   -0.14    0.20
  11  -4  -2    3.92    0.42
  11  -4  -2    4.15    0.42
  11  -4  -2    3.68    0.41
  11   4  -2    3.08    0.39
  11   4  -2    3.22    0.40
  11   4  -2    3.80    0.38
  10  -4  -2   -0.16    0.14
  10  -4  -2   -0.11    0.16
  10  -4  -2   -0.06    0.14
  10   4  -2    0.26    0.19
  10   4  -2    0.23    0.16
  10   4  -2   -0.16    0.14
   9  -4  -2    9.58    0.49
   9  -4  -2    9.08    0.49
   9  -4  -2    9.79    0.52
   9   4  -2    9.90    0.53
   9   4  -2    8.97    0.46
   9   4  -2    9.16    0.51
  -9   4   2    9.36    0.51
   8  -4  -2    2.75    0.27
   8  -4  -2    1.79    0.23
   8  -4  -2    2.52    0.28
   8  -4  -2    2.05    0.22
  -8   4   2    2.61    0.28
   8   4  -2    2.65    0.29
   8   4  -2    2.60    0.28
   8   4  -2    2.67    0.26
   7  -4  -2   28.60    0.98
   7  -4  -2   30.49    0.95
   7  -4  -2   30.27    0.94
   7  -4  -2   30.69    0.96
  -7  -4   2   30.18    0.90
  -7   4   2   31.65    1.00
   7   4  -2   31.74    0.96
   7   4  -2   30.53    0.98
   7   4  -2   29.95    0.98
   6  -4  -2   42.93    1.23
   6  -4  -2   42.10    1.19
  -6  -4   2   40.48    1.14
   6  -4  -2   41.83    1.18
   6  -4  -2   42.50    1.19
   6   4  -2   40.43    1.20
  -6   4   2   39.70    1.22
   6   4  -2   39.80    1.20
   6   4  -2   41.14    1.18
   5  -4  -2    5.93    0.28
   5  -4  -2    5.74    0.29
  -5  -4   2    5.86    0.25
   5  -4  -2    5.68    0.28
   5  -4  -2    5.75    0.31
   5   4  -2    5.92    0.28
  -5   4   2    5.75    0.31
   5   4  -2    5.28    0.28
   5   4  -2    6.13    0.30
   4  -4  -2   68.73    1.76
   4  -4  -2   71.04    1.76
   4  -4  -2   67.78    1.79
   4  -4  -2   64.45    1.79
  -4  -4   2   68.45    1.74
   4   4  -2   66.28    1.79
   4   4  -2   69.01    1.74
   4   4  -2   67.72    1.77
  -4   4   2   65.33    1.81
   4   4  -2   68.96    1.80
   3  -4  -2  354.81    8.72
  -3  -4   2  365.10    8.67
   3  -4  -2  353.24    8.71
   3   4  -2  350.21    8.71
   3   4  -2  368.54    8.72
   3   4  -2  362.97    8.67
  -3   4   2  348.73    8.73
   3   4  -2  337.93    8.68
   2  -4  -2   62.10    1.57
  -2  -4   2   61.96    1.53
   2  -4  -2   59.63    1.56
   2   4  -2   59.21    1.55
   2   4  -2   60.61    1.53
   2   4  -2   57.01    1.55
  -2   4   2   60.36    1.57
   1  -4  -2  178.82    4.38
  -1  -4   2  175.41    4.37
   1   4  -2  177.43    4.37
   1   4  -2  169.93    4.37
  -1   4   2  186.66    4.39
   0  -4   2   28.66    0.81
   0  -4  -2   30.87    0.79
   0  -4   2   30.65    0.82
   0   4   2   29.91    0.78
   0   4  -2   30.20    0.82
   0   4  -2   28.33    0.81
   1  -4   2   47.32    1.26
   1  -4   2   47.12    1.27
   1  -4   2   48.39    1.28
  -1  -4  -2   49.58    1.21
   1  -4   2   48.98    1.26
   1  -4   2   48.42    1.27
   1   4   2   48.94    1.20
  -1   4  -2   48.97    1.28
  -1   4  -2   45.54    1.26
  -1   4  -2   47.37    1.27
  -2  -4  -2    1.77    0.08
   2  -4   2    1.72    0.13
   2  -4   2    1.62    0.15
  -2  -4  -2    1.68    0.08
   2  -4   2    1.71    0.14
   2  -4   2    1.43    0.14
   2  -4   2    1.81    0.14
  -2   4  -2    1.72    0.14
  -2   4  -2    1.40    0.14
   2   4   2    1.66    0.14
   3  -4   2   46.99    1.28
  -3  -4  -2   46.69    1.19
  -3  -4  -2   47.34    1.19
   3  -4   2   46.26    1.27
   3  -4   2   47.58    1.24
   3  -4   2   46.28    1.30
   3  -4   2   46.37    1.28
  -3   4  -2   47.20    1.30
  -3   4  -2   46.34    1.29
   3   4   2   47.72    1.29
   3   4   2   46.79    1.25
   4  -4   2    3.66    0.22
   4  -4   2    3.82    0.25
   4  -4   2    3.75    0.23
   4  -4   2    3.75    0.18
   4  -4   2    3.64    0.24
  -4  -4  -2    3.68    0.16
  -4  -4  -2    3.69    0.16
   4   4   2    3.43    0.24
   4   4   2    3.76    0.17
   4   4   2    4.06    0.19
  -4   4  -2    3.98    0.25
   4   4   2    3.91    0.23
   5  -4   2   16.85    0.62
   5  -4   2   16.88    0.59
   5  -4   2   17.80    0.62
  -5  -4  -2   17.91    0.53
   5  -4   2   18.02    0.64
  -5  -4  -2   18.28    0.53
   5   4   2   18.66    0.57
   5   4   2   18.30    0.54
  -5   4  -2   17.49    0.63
   5   4   2   17.20    0.64
   5   4   2   17.75    0.61
   6  -4   2   20.59    0.73
   6  -4   2   19.45    0.73
   6  -4   2   21.50    0.73
   6  -4   2   21.07    0.69
   6   4   2   22.05    0.67
   6   4   2   19.60    0.74
   6   4   2   19.32    0.70
  -6   4  -2   21.10    0.73
   7  -4   2    0.32    0.13
   7  -4   2    0.15    0.14
   7  -4   2    0.36    0.14
   7  -4   2    0.55    0.17
   7   4   2    0.34    0.16
   7   4   2    0.27    0.11
   7   4   2    0.56    0.16
  -7   4  -2    0.33    0.14
   8  -4   2    0.10    0.17
   8  -4   2    0.02    0.15
   8  -4   2   -0.13    0.15
   8   4   2    0.03    0.14
  -8   4  -2    0.33    0.16
   8   4   2    0.35    0.18
   9  -4   2    0.91    0.23
   9  -4   2    0.87    0.22
   9  -4   2    0.63    0.22
   9   4   2    0.79    0.22
  -9   4  -2    0.95    0.22
   9   4   2    1.07    0.23
  10  -4   2    0.29    0.19
  10  -4   2    0.41    0.23
  10  -4   2    0.35    0.21
  10   4   2    0.14    0.19
  10   4   2    0.24    0.21
  11  -4   2    3.09    0.38
  11  -4   2    3.42    0.42
  11  -4   2    3.32    0.42
  11   4   2    3.61    0.43
  11   4   2    2.53    0.39
  12  -4   2    5.86    0.49
  12  -4   2    5.80    0.54
  12  -4   2    5.83    0.58
  12   4   2    6.61    0.58
  12   4   2    5.27    0.57
  13  -4   2   14.34    0.84
  13  -4   2   12.49    0.79
  13  -4   2   13.81    0.87
 -13   4  -2   13.57    0.87
  13   4   2   14.68    0.89
  13   4   2   13.59    0.81
  14  -5  -2    2.13    0.43
  14  -5  -2    2.15    0.42
  14   5  -2    1.26    0.38
  14   5  -2    2.03    0.40
  13  -5  -2    1.09    0.30
  13  -5  -2    0.97    0.32
  13   5  -2    1.10    0.30
  13   5  -2    0.47    0.29
  12  -5  -2    0.36    0.23
  12  -5  -2    0.49    0.25
  12  -5  -2    0.67    0.27
  12   5  -2    0.24    0.24
  12   5  -2    0.73    0.24
  11  -5  -2    4.37    0.43
  11  -5  -2    5.60    0.45
  11  -5  -2    4.40    0.44
  11   5  -2    4.63    0.46
  11   5  -2    4.96    0.46
  10  -5  -2    3.78    0.39
  10  -5  -2    3.36    0.35
  10  -5  -2    3.91    0.39
  10   5  -2    4.04    0.37
  10   5  -2    4.87    0.44
  10   5  -2    4.10    0.40
   9  -5  -2    3.40    0.34
   9  -5  -2    2.96    0.31
   9  -5  -2    4.33    0.32
   9  -5  -2    3.96    0.39
  -9   5   2    3.81    0.38
   9   5  -2    3.75    0.33
   9   5  -2    3.58    0.35
   9   5  -2    3.63    0.35
   8  -5  -2   23.94    0.89
   8  -5  -2   23.79    0.82
   8  -5  -2   23.71    0.84
   8  -5  -2   25.01    0.85
   8   5  -2   25.03    0.89
   8   5  -2   25.15    0.84
  -8   5   2   24.59    0.90
   8   5  -2   25.83    0.88
   7  -5  -2    3.32    0.27
   7  -5  -2    3.27    0.25
   7  -5  -2    3.04    0.25
   7  -5  -2    3.23    0.26
  -7  -5   2    3.35    0.33
  -7   5   2    3.20    0.28
   7   5  -2    3.59    0.28
   7   5  -2    3.44    0.27
   7   5  -2    3.63    0.25
   6  -5  -2    0.52    0.13
   6  -5  -2    0.47    0.13
   6  -5  -2    0.33    0.10
  -6  -5   2    0.38    0.09
   6  -5  -2    0.26    0.11
  -6   5   2    0.39    0.13
   6   5  -2    0.18    0.11
   6   5  -2    0.36    0.11
   6   5  -2    0.63    0.15
  -5  -5   2    7.70    0.30
   5  -5  -2    7.29    0.35
   5  -5  -2    7.37    0.35
   5  -5  -2    8.75    0.35
   5  -5  -2    8.24    0.34
   5  -5  -2    8.31    0.30
  -5  -5   2    8.82    0.30
   5   5  -2    8.04    0.35
   5   5  -2    7.81    0.33
  -5   5   2    8.28    0.38
   5   5  -2    8.37    0.31
  -5   5   2    8.32    0.34
   5   5  -2    7.40    0.35
  -4  -5   2   11.91    0.38
   4  -5  -2   10.97    0.44
   4  -5  -2   12.10    0.40
  -4  -5   2   11.89    0.40
   4  -5  -2   11.63    0.44
   4  -5  -2   12.32    0.41
   4   5  -2   11.59    0.44
   4   5  -2   11.95    0.39
  -4   5   2   11.43    0.45
  -4   5   2   13.99    0.42
   4   5  -2   12.57    0.42
   4   5  -2   11.49    0.43
   3  -5  -2   49.90    1.31
  -3  -5   2   49.62    1.30
  -3  -5   2   49.45    1.28
   3  -5  -2   47.39    1.32
   3  -5  -2   51.34    1.34
   3  -5  -2   49.59    1.34
   3   5  -2   50.65    1.28
  -3   5   2   51.26    1.34
   3   5  -2   47.32    1.29
   3   5  -2   49.63    1.32
  -3   5   2   47.55    1.35
   3   5  -2   48.95    1.33
   2  -5  -2    3.52    0.17
   2  -5  -2    3.33    0.19
  -2  -5   2    3.27    0.15
   2  -5  -2    3.40    0.18
   2   5  -2    3.34    0.17
  -2   5   2    2.98    0.19
   2   5  -2    3.34    0.16
  -1  -5   2   97.99    2.50
   1  -5  -2  103.50    2.52
  -1  -5   2  100.93    2.53
   1  -5  -2   97.81    2.52
   1  -5  -2  101.97    2.53
   1   5  -2  101.91    2.51
  -1   5   2   98.35    2.52
   1   5  -2   97.87    2.51
   1   5  -2   99.71    2.53
   1   5  -2  101.14    2.52
   0  -5   2    3.18    0.18
   0  -5   2    2.64    0.16
   0  -5   2    2.85    0.17
   0  -5   2    3.31    0.17
   0  -5  -2    3.07    0.17
   0  -5   2    3.19    0.17
   0  -5  -2    3.14    0.14
   0   5  -2    3.21    0.17
   0   5  -2    3.32    0.17
   0   5   2    3.14    0.14
   0   5  -2    3.17    0.17
   0   5  -2    3.15    0.17
   1  -5   2    6.18    0.25
   1  -5   2    5.81    0.25
   1  -5   2    5.71    0.25
  -1  -5  -2    6.02    0.25
   1  -5   2    6.56    0.25
  -1  -5  -2    6.52    0.20
  -1   5  -2    6.90    0.25
  -1   5  -2    6.45    0.26
   1   5   2    6.31    0.25
  -1   5  -2    5.72    0.25
   1   5   2    5.99    0.19
  -2  -5  -2    0.31    0.04
   2  -5   2    0.49    0.09
   2  -5   2    0.40    0.10
  -2  -5  -2    0.35    0.04
   2  -5   2    0.27    0.09
   2  -5   2    0.42    0.10
  -2  -5  -2    0.46    0.09
   2  -5   2    0.19    0.08
  -2   5  -2    0.16    0.09
   2   5   2    0.47    0.10
  -2   5  -2    0.24    0.09
   2   5   2    0.33    0.04
   3  -5   2   19.16    0.63
   3  -5   2   19.65    0.58
   3  -5   2   19.71    0.61
  -3  -5  -2   18.83    0.57
   3  -5   2   18.81    0.61
   3  -5   2   19.74    0.62
  -3  -5  -2   19.54    0.50
  -3  -5  -2   19.27    0.50
   3   5   2   19.23    0.58
  -3   5  -2   19.14    0.63
   3   5   2   18.74    0.62
  -3   5  -2   18.87    0.63
   4  -5   2    2.32    0.20
  -4  -5  -2    2.30    0.11
   4  -5   2    2.08    0.20
  -4  -5  -2    2.25    0.15
   4  -5   2    2.30    0.20
   4  -5   2    2.19    0.21
  -4  -5  -2    2.35    0.11
   4  -5   2    2.11    0.15
   4   5   2    2.67    0.15
   4   5   2    2.41    0.22
   4   5   2    2.16    0.17
  -4   5  -2    2.32    0.22
  -4   5  -2    2.42    0.21
   5  -5   2   18.13    0.64
  -5  -5  -2   17.34    0.50
   5  -5   2   17.17    0.61
   5  -5   2   18.14    0.61
   5  -5   2   17.75    0.64
   5  -5   2   17.62    0.54
  -5   5  -2   16.42    0.62
   5   5   2   17.61    0.55
   5   5   2   18.19    0.61
  -5   5  -2   16.10    0.62
   5   5   2   17.86    0.65
   6  -5   2   11.81    0.48
   6  -5   2   12.07    0.53
   6  -5   2   12.60    0.52
   6  -5   2   11.17    0.49
   6   5   2   11.51    0.49
  -6   5  -2   12.19    0.52
   6   5   2   12.06    0.53
   6   5   2   11.35    0.43
   7  -5   2    0.05    0.11
   7  -5   2    0.05    0.12
   7  -5   2   -0.19    0.11
   7  -5   2    0.05    0.11
   7   5   2   -0.12    0.10
   7   5   2   -0.05    0.12
  -7   5  -2    0.15    0.13
   8  -5   2    7.69    0.48
   8  -5   2    7.32    0.39
   8  -5   2    7.34    0.45
   8  -5   2    7.42    0.44
   8   5   2    6.18    0.41
  -8   5  -2    8.05    0.44
   8   5   2    7.42    0.46
   9  -5   2   26.56    1.00
   9  -5   2   26.43    1.03
   9  -5   2   26.72    1.00
   9   5   2   28.12    0.99
   9   5   2   26.27    1.03
  10  -5   2    3.86    0.42
  10  -5   2    4.43    0.42
  10  -5   2    3.78    0.42
  10   5   2    4.20    0.46
  10   5   2    3.55    0.40
  11  -5   2    1.75    0.31
  11  -5   2    1.41    0.35
  11  -5   2    1.66    0.33
 -11   5  -2    1.77    0.36
  11   5   2    1.59    0.33
  11   5   2    1.05    0.28
  12  -5   2    0.06    0.22
  12  -5   2   -0.02    0.25
  12  -5   2   -0.29    0.22
  12   5   2   -0.01    0.27
 -12   5  -2    0.02    0.25
  12   5   2   -0.30    0.18
  13  -5   2    0.47    0.28
  13  -5   2    0.74    0.33
  13  -5   2    0.84    0.35
  13   5   2    0.74    0.36
 -13   5  -2    0.45    0.34
  13   5   2    0.81    0.31
  13  -6  -2    2.50    0.41
  13  -6  -2    2.64    0.42
  13   6  -2    2.77    0.44
  13   6  -2    2.73    0.42
  12  -6  -2    1.38    0.31
  12  -6  -2    1.78    0.34
  12  -6  -2    1.19    0.32
  12   6  -2    1.40    0.31
 -12   6   2    1.26    0.46
  12   6  -2    1.09    0.30
  11  -6  -2    1.82    0.31
  11  -6  -2    2.58    0.38
  11  -6  -2    2.14    0.31
  11   6  -2    3.04    0.37
  11   6  -2    2.62    0.37
 -11   6   2    2.75    0.35
  10  -6  -2    2.49    0.32
  10  -6  -2    2.68    0.35
  10  -6  -2    2.48    0.32
 -10   6   2    3.23    0.35
  10   6  -2    2.54    0.35
  10   6  -2    2.90    0.36
   9  -6  -2    7.03    0.46
   9  -6  -2    6.25    0.41
   9  -6  -2    7.15    0.40
   9  -6  -2    6.62    0.43
  -9   6   2    5.96    0.40
  -9   6   2    6.04    0.50
   9   6  -2    7.16    0.45
   9   6  -2    6.38    0.45
   9   6  -2    6.69    0.39
   8  -6  -2    1.83    0.24
   8  -6  -2    1.74    0.24
   8  -6  -2    2.30    0.28
   8  -6  -2    2.44    0.26
  -8   6   2    1.98    0.25
  -8   6   2    2.24    0.29
   8   6  -2    1.57    0.24
   8   6  -2    2.26    0.26
   7  -6  -2    0.53    0.16
   7  -6  -2    0.44    0.14
   7  -6  -2    0.71    0.16
   7  -6  -2    0.54    0.15
  -7   6   2    0.76    0.16
   7   6  -2    0.50    0.15
  -7   6   2    0.48    0.17
   7   6  -2    0.61    0.13
   7   6  -2    0.44    0.16
   6  -6  -2   12.15    0.51
  -6  -6   2   11.97    0.42
   6  -6  -2   12.37    0.48
   6  -6  -2   13.01    0.48
   6  -6  -2   11.97    0.49
   6   6  -2   12.66    0.50
  -6   6   2   12.74    0.53
   6   6  -2   11.73    0.50
  -6   6   2   12.65    0.48
   6   6  -2   12.53    0.47
   5  -6  -2    0.43    0.12
   5  -6  -2    0.35    0.10
   5  -6  -2    0.26    0.11
   5  -6  -2    0.27    0.09
  -5  -6   2    0.34    0.08
   5  -6  -2    0.24    0.10
  -5  -6   2    0.37    0.09
   5   6  -2    0.25    0.10
   5   6  -2    0.30    0.11
   5   6  -2    0.38    0.10
  -5   6   2    0.34    0.12
  -5   6   2    0.23    0.09
   5   6  -2    0.26    0.08
   4  -6  -2   61.77    1.61
   4  -6  -2   60.95    1.65
   4  -6  -2   62.97    1.62
  -4  -6   2   62.33    1.60
  -4  -6   2   62.06    1.57
   4  -6  -2   62.29    1.60
   4  -6  -2   58.57    1.65
  -4   6   2   57.78    1.66
   4   6  -2   59.64    1.60
   4   6  -2   62.58    1.57
  -4   6   2   62.83    1.62
   4   6  -2   58.79    1.65
   4   6  -2   60.79    1.64
   3  -6  -2    7.95    0.28
  -3  -6   2    7.58    0.31
   3  -6  -2    7.70    0.31
  -3  -6   2    8.06    0.28
   3  -6  -2    7.81    0.33
   3  -6  -2    7.20    0.33
  -3   6   2    8.22    0.30
   3   6  -2    7.70    0.29
   3   6  -2    7.66    0.34
   3   6  -2    8.01    0.33
   3   6  -2    7.79    0.28
  -3   6   2    7.67    0.34
   2  -6  -2   65.03    1.66
   2  -6  -2   60.57    1.66
   2  -6  -2   65.10    1.64
  -2  -6   2   63.41    1.61
  -2  -6   2   64.99    1.65
  -2   6   2   62.38    1.66
   2   6  -2   59.49    1.64
   2   6  -2   63.72    1.66
   2   6  -2   60.27    1.61
   2   6  -2   63.79    1.61
   2   6  -2   63.96    1.66
  -1  -6   2    0.58    0.08
   1  -6  -2    0.47    0.09
  -1  -6   2    0.85    0.10
  -1  -6   2    0.68    0.11
   1  -6  -2    0.89    0.11
   1  -6  -2    0.59    0.10
   1   6  -2    0.59    0.09
   1   6  -2    0.55    0.09
   1   6  -2    0.71    0.10
  -1   6   2    0.75    0.10
   1   6  -2    0.64    0.09
   1   6  -2    0.70    0.09
   0  -6  -2    1.92    0.14
   0  -6   2    1.94    0.14
   0  -6  -2    2.09    0.15
   0  -6   2    1.69    0.13
   0  -6   2    1.53    0.13
   0  -6   2    1.65    0.13
   0  -6   2    1.71    0.14
   0  -6  -2    1.86    0.12
   0   6  -2    1.98    0.14
   0   6   2    1.95    0.12
   0   6   2    1.95    0.15
   0   6  -2    1.85    0.14
   0   6  -2    1.88    0.16
   0   6  -2    1.87    0.14
   1  -6   2    0.04    0.07
  -1  -6  -2    0.15    0.08
   1  -6   2    0.05    0.07
   1  -6   2    0.16    0.08
   1  -6   2    0.02    0.07
  -1  -6  -2    0.06    0.04
  -1   6  -2   -0.02    0.06
   1   6   2    0.14    0.04
   1   6   2    0.14    0.08
  -1   6  -2    0.00    0.07
  -1   6  -2   -0.03    0.07
  -2  -6  -2    8.25    0.32
  -2  -6  -2    8.28    0.22
   2  -6   2    8.08    0.34
   2  -6   2    7.37    0.31
   2  -6   2    7.80    0.34
   2  -6   2    8.72    0.33
   2  -6   2    8.03    0.34
   2   6   2    8.33    0.32
  -2   6  -2    7.49    0.34
   2   6   2    8.40    0.34
  -2   6  -2    8.47    0.34
   2   6   2    8.28    0.22
   3  -6   2    1.35    0.17
   3  -6   2    1.21    0.14
  -3  -6  -2    1.49    0.14
   3  -6   2    1.49    0.18
   3  -6   2    1.36    0.16
   3  -6   2    0.98    0.14
   3   6   2    1.22    0.17
   3   6   2    1.09    0.13
  -3   6  -2    1.37    0.17
  -3   6  -2    1.30    0.17
   4  -6   2    0.54    0.12
   4  -6   2    0.20    0.10
   4  -6   2    0.36    0.11
  -4  -6  -2    0.55    0.09
  -4  -6  -2    0.49    0.05
   4  -6   2    0.38    0.11
   4  -6   2    0.58    0.10
  -4  -6  -2    0.33    0.04
  -4   6  -2    0.33    0.11
   4   6   2    0.53    0.11
   4   6   2    0.31    0.12
  -4   6  -2    0.51    0.13
  -5  -6  -2   15.86    0.52
   5  -6   2   14.45    0.57
   5  -6   2   15.39    0.49
   5  -6   2   15.17    0.56
   5  -6   2   15.39    0.56
   5  -6   2   14.89    0.58
  -5   6  -2   14.28    0.58
   5   6   2   15.33    0.51
   5   6   2   16.04    0.55
   5   6   2   14.56    0.59
  -5   6  -2   15.71    0.59
   6  -6   2    7.90    0.42
   6  -6   2    7.59    0.38
   6  -6   2    7.40    0.40
   6  -6   2    7.48    0.38
  -6   6  -2    7.67    0.41
   6   6   2    7.40    0.37
  -6   6  -2    6.96    0.39
   6   6   2    7.52    0.41
   7  -6   2    2.57    0.30
   7  -6   2    2.44    0.29
   7  -6   2    2.71    0.29
   7  -6   2    2.19    0.25
  -7   6  -2    1.64    0.23
   7   6   2    2.09    0.28
  -7   6  -2    2.41    0.29
   7   6   2    2.19    0.24
   8  -6   2    3.93    0.39
   8  -6   2    3.60    0.29
   8  -6   2    2.31    0.29
   8  -6   2    3.26    0.34
   8   6   2    3.27    0.33
  -8   6  -2    3.28    0.35
  -8   6  -2    2.87    0.32
   8   6   2    3.51    0.36
   9  -6   2   -0.05    0.16
   9  -6   2    0.21    0.16
   9  -6   2   -0.10    0.16
   9   6   2    0.00    0.14
  -9   6  -2   -0.31    0.14
   9   6   2   -0.02    0.19
  10  -6   2    0.61    0.24
  10  -6   2    0.69    0.25
  10  -6   2    0.45    0.21
 -10   6  -2    0.57    0.23
  10   6   2    0.41    0.21
  10   6   2    0.47    0.24
  11  -6   2    0.45    0.23
  11  -6   2    0.14    0.20
  11  -6   2   -0.37    0.18
  11   6   2    0.12    0.22
  11   6   2   -0.17    0.19
 -11   6  -2   -0.07    0.20
  12  -6   2   22.62    1.04
  12  -6   2   23.39    1.09
  12  -6   2   25.08    1.07
  12   6   2   26.50    1.17
  12   6   2   23.02    1.04
 -12   6  -2   23.42    1.10
  13  -6   2    0.14    0.26
  13  -6   2   -0.47    0.27
  13  -6   2    0.18    0.27
  13   6   2   -0.30    0.24
  13   6   2    0.51    0.31
 -13   6  -2    0.34    0.32
  13  -7  -2    0.40    0.25
  13  -7  -2    0.34    0.27
  13   7  -2    0.07    0.25
  13   7  -2    0.57    0.27
  12  -7  -2    0.27    0.23
  12  -7  -2    1.36    0.33
  12   7  -2    1.36    0.32
  12   7  -2    1.11    0.31
  11  -7  -2    6.88    0.50
  11  -7  -2    6.92    0.51
  11  -7  -2    6.70    0.50
  11   7  -2    7.90    0.54
  11   7  -2    6.98    0.52
 -11   7   2    7.35    0.51
  10  -7  -2    0.40    0.19
  10  -7  -2    0.56    0.21
  10  -7  -2    0.46    0.21
 -10   7   2    0.82    0.22
  10   7  -2    0.42    0.21
  10   7  -2    0.65    0.21
   9  -7  -2   -0.04    0.14
   9  -7  -2   -0.10    0.12
   9  -7  -2    0.22    0.15
   9  -7  -2    0.01    0.13
  -9   7   2   -0.19    0.14
   9   7  -2    0.31    0.18
   9   7  -2    0.13    0.16
   8  -7  -2    6.67    0.42
   8  -7  -2    5.63    0.36
   8  -7  -2    5.59    0.36
   8  -7  -2    5.86    0.37
   8   7  -2    5.92    0.37
   8   7  -2    5.87    0.39
  -8   7   2    6.09    0.42
   8   7  -2    5.47    0.40
  -8   7   2    4.74    0.35
   7  -7  -2    6.15    0.35
   7  -7  -2    5.90    0.34
   7  -7  -2    6.27    0.39
   7  -7  -2    5.66    0.33
  -7   7   2    5.89    0.34
   7   7  -2    6.08    0.38
   7   7  -2    6.04    0.32
   7   7  -2    5.56    0.35
  -7   7   2    5.59    0.38
   6  -7  -2    3.44    0.27
   6  -7  -2    3.58    0.24
   6  -7  -2    3.96    0.27
   6  -7  -2    4.12    0.27
   6  -7  -2    4.18    0.25
   6   7  -2    3.80    0.26
   6   7  -2    3.40    0.28
   6   7  -2    3.69    0.23
  -6   7   2    3.84    0.29
  -6   7   2    3.82    0.26
   5  -7  -2    0.03    0.09
   5  -7  -2   -0.18    0.07
   5  -7  -2   -0.03    0.07
   5  -7  -2    0.15    0.09
  -5  -7   2    0.07    0.06
   5  -7  -2   -0.02    0.08
  -5  -7   2    0.00    0.07
   5   7  -2    0.13    0.07
   5   7  -2    0.09    0.08
  -5   7   2    0.04    0.08
  -5   7   2   -0.07    0.10
   5   7  -2    0.05    0.08
   5   7  -2   -0.05    0.09
  -4  -7   2   38.07    1.00
   4  -7  -2   38.41    1.06
  -4  -7   2   37.73    1.05
   4  -7  -2   36.42    1.10
   4  -7  -2   37.55    1.09
   4  -7  -2   37.56    1.06
   4  -7  -2   38.85    1.04
   4   7  -2   35.41    1.07
   4   7  -2   38.83    1.04
   4   7  -2   38.37    1.01
  -4   7   2   38.65    1.06
   4   7  -2   37.32    1.10
  -4   7   2   37.08    1.12
  -3  -7   2   89.53    2.22
   3  -7  -2   80.12    2.21
   3  -7  -2   82.22    2.24
   3  -7  -2   87.29    2.22
  -3  -7   2   88.00    2.16
   3  -7  -2   87.36    2.16
  -3   7   2   88.42    2.20
   3   7  -2   82.57    2.24
   3   7  -2   86.15    2.18
   3   7  -2   85.40    2.22
   3   7  -2   86.80    2.16
  -3   7   2   83.81    2.25
  -2  -7   2  239.40    5.89
   2  -7  -2  244.66    5.91
  -2  -7   2  235.16    5.85
  -2  -7   2  238.57    5.85
   2  -7  -2  242.12    5.90
   2  -7  -2  250.29    5.87
  -2  -7   2  239.18    5.85
   2   7  -2  235.99    5.85
   2   7  -2  242.11    5.84
  -2   7   2  226.85    5.89
   2   7  -2  237.44    5.91
   2   7  -2  233.62    5.85
  -2   7   2  239.27    5.86
   2   7  -2  226.04    5.87
  -1  -7   2   17.66    0.56
  -1  -7   2   17.10    0.51
   1  -7  -2   17.05    0.53
  -1  -7   2   17.40    0.53
   1  -7  -2   17.69    0.56
   1   7  -2   16.94    0.52
  -1   7   2   16.77    0.52
   1   7  -2   16.95    0.56
   1   7  -2   17.60    0.54
   1   7  -2   17.30    0.52
  -1   7   2   16.82    0.53
   0  -7  -2   31.31    0.84
   0  -7  -2   32.13    0.90
   0  -7   2   30.92    0.89
   0  -7   2   30.77    0.88
   0  -7  -2   31.44    0.86
   0  -7   2   32.27    0.87
   0   7  -2   29.38    0.89
   0   7  -2   31.63    0.87
   0   7   2   31.29    0.84
   0   7   2   30.97    0.87
   0   7  -2   30.01    0.87
  -1  -7  -2    1.12    0.09
   1  -7   2    0.82    0.13
   1  -7   2    0.98    0.14
  -1  -7  -2    0.98    0.13
   1  -7   2    1.00    0.15
   1  -7   2    0.89    0.13
  -1   7  -2    0.94    0.13
  -1   7  -2    1.15    0.16
   1   7   2    1.10    0.13
   1   7   2    1.00    0.08
  -1   7  -2    1.03    0.13
  -2  -7  -2    1.39    0.15
   2  -7   2    1.34    0.16
   2  -7   2    1.38    0.16
   2  -7   2    1.37    0.15
   2  -7   2    1.49    0.15
  -2   7  -2    1.41    0.16
   2   7   2    0.96    0.13
  -2   7  -2    1.37    0.16
   2   7   2    1.60    0.13
   3  -7   2   65.94    1.78
   3  -7   2   65.89    1.74
   3  -7   2   66.57    1.78
  -3  -7  -2   67.08    1.73
   3  -7   2   66.15    1.75
   3  -7   2   67.77    1.78
   3   7   2   63.95    1.78
  -3   7  -2   62.99    1.78
  -3   7  -2   65.96    1.78
   3   7   2   66.14    1.72
   4  -7   2    3.49    0.21
  -4  -7  -2    3.71    0.21
   4  -7   2    3.85    0.25
   4  -7   2    3.95    0.26
   4  -7   2    3.59    0.24
   4  -7   2    3.08    0.23
   4   7   2    3.58    0.22
  -4   7  -2    3.67    0.25
  -4   7  -2    3.69    0.26
   4   7   2    3.44    0.24
  -5  -7  -2    0.55    0.10
   5  -7   2    0.52    0.14
   5  -7   2    0.41    0.13
   5  -7   2    0.42    0.12
   5  -7   2    0.53    0.10
   5  -7   2    0.90    0.16
   5   7   2    0.53    0.12
  -5   7  -2    0.33    0.12
  -5   7  -2    0.42    0.13
   5   7   2    0.67    0.16
   6  -7   2    3.72    0.27
   6  -7   2    3.60    0.27
   6  -7   2    3.92    0.29
   6  -7   2    3.27    0.28
   6   7   2    3.38    0.31
  -6   7  -2    2.58    0.27
   6   7   2    3.81    0.27
  -6   7  -2    3.94    0.30
   7  -7   2    6.09    0.37
   7  -7   2    6.29    0.40
   7  -7   2    6.42    0.40
   7  -7   2    6.13    0.41
  -7   7  -2    6.65    0.41
  -7   7  -2    6.96    0.41
   7   7   2    6.50    0.41
   7   7   2    6.51    0.38
   8  -7   2    2.52    0.32
   8  -7   2    3.21    0.32
   8  -7   2    3.15    0.31
   8  -7   2    2.74    0.33
   8   7   2    3.38    0.37
  -8   7  -2    3.18    0.36
   8   7   2    3.13    0.32
   9  -7   2    0.08    0.19
   9  -7   2    0.34    0.19
   9  -7   2    0.19    0.19
   9   7   2   -0.09    0.17
  -9   7  -2    0.02    0.19
   9   7   2    0.19    0.17
  10  -7   2    7.16    0.51
  10  -7   2    5.99    0.47
  10  -7   2    6.07    0.48
  10   7   2    6.56    0.54
  10   7   2    6.66    0.46
 -10   7  -2    5.51    0.48
  11  -7   2   -0.05    0.22
  11  -7   2    0.08    0.25
  11  -7   2    0.30    0.21
  11   7   2    0.26    0.21
  11   7   2    0.18    0.24
 -11   7  -2   -0.02    0.24
  12  -7   2    3.26    0.45
  12  -7   2    4.01    0.47
  12  -7   2    3.54    0.49
 -12   7  -2    4.59    0.55
  12   7   2    2.85    0.41
  12   7   2    3.44    0.49
  13  -8  -2    4.15    0.48
  13  -8  -2    3.24    0.45
  13   8  -2    2.74    0.43
  13   8  -2    3.53    0.50
  12  -8  -2    0.14    0.21
  12  -8  -2    0.13    0.21
  12   8  -2    0.10    0.24
  12   8  -2   -0.34    0.22
  11  -8  -2    1.52    0.33
  11  -8  -2    1.39    0.28
  11  -8  -2    1.44    0.29
 -11   8   2    1.28    0.32
  11   8  -2    1.04    0.28
  11   8  -2    1.19    0.28
  10  -8  -2   -0.07    0.16
  10  -8  -2   -0.10    0.15
  10  -8  -2    0.23    0.18
  10   8  -2    0.18    0.19
 -10   8   2    0.02    0.17
  10   8  -2    0.12    0.18
   9  -8  -2    4.35    0.35
   9  -8  -2    4.76    0.39
   9  -8  -2    4.62    0.37
   9  -8  -2    4.99    0.37
  -9   8   2    4.91    0.38
   9   8  -2    4.69    0.40
   9   8  -2    4.34    0.36
   8  -8  -2    9.09    0.47
   8  -8  -2    9.47    0.46
   8  -8  -2    8.27    0.44
   8  -8  -2    7.98    0.47
   8   8  -2    9.03    0.48
  -8   8   2    8.32    0.45
  -8   8   2    8.59    0.51
   8   8  -2    8.29    0.47
   7  -8  -2    7.94    0.40
   7  -8  -2    7.90    0.44
   7  -8  -2    7.83    0.40
   7  -8  -2    7.52    0.41
  -7   8   2    6.93    0.39
   7   8  -2    7.57    0.44
   7   8  -2    6.86    0.40
  -7   8   2    7.50    0.44
   6  -8  -2    0.63    0.13
   6  -8  -2    0.68    0.15
   6  -8  -2    0.36    0.15
   6  -8  -2    0.46    0.14
   6  -8  -2    0.71    0.12
   6   8  -2    0.74    0.16
  -6   8   2    0.44    0.15
   6   8  -2    0.75    0.13
  -6   8   2    0.63    0.15
   6   8  -2    0.64    0.16
   5  -8  -2    8.84    0.40
  -5  -8   2    8.92    0.31
   5  -8  -2    9.58    0.39
   5  -8  -2    8.79    0.37
   5  -8  -2    8.55    0.36
  -5  -8   2    9.82    0.37
   5  -8  -2    8.74    0.41
   5   8  -2    9.03    0.40
  -5   8   2    9.10    0.38
   5   8  -2    8.26    0.41
   5   8  -2    9.19    0.35
  -5   8   2    8.80    0.42
   4  -8  -2   67.52    1.71
  -4  -8   2   64.99    1.74
   4  -8  -2   66.16    1.77
   4  -8  -2   60.40    1.77
  -4  -8   2   66.44    1.66
   4  -8  -2   64.61    1.74
  -4   8   2   64.91    1.73
   4   8  -2   62.30    1.78
   4   8  -2   65.35    1.76
   4   8  -2   65.54    1.70
  -4   8   2   64.79    1.80
   4   8  -2   68.10    1.67
  -3  -8   2   79.79    2.03
   3  -8  -2   81.05    2.06
   3  -8  -2   80.33    2.00
  -3  -8   2   77.49    2.05
   3  -8  -2   77.94    2.09
   3  -8  -2   78.90    2.06
  -3  -8   2   76.47    1.99
   3   8  -2   77.12    2.09
   3   8  -2   75.67    1.98
  -3   8   2   79.19    2.04
  -3   8   2   78.26    2.09
   3   8  -2   78.13    2.06
   3   8  -2   79.75    1.99
   3   8  -2   78.58    2.01
   2  -8  -2    2.14    0.16
  -2  -8   2    2.23    0.15
  -2  -8   2    2.40    0.16
   2  -8  -2    1.72    0.18
   2  -8  -2    2.42    0.20
  -2  -8   2    2.15    0.15
  -2  -8   2    2.25    0.19
   2   8  -2    1.96    0.15
  -2   8   2    1.87    0.17
   2   8  -2    2.12    0.15
   2   8  -2    2.37    0.19
   2   8  -2    2.17    0.17
   2   8  -2    2.31    0.16
  -2   8   2    2.01    0.19
  -1  -8   2    0.52    0.10
   1  -8  -2    0.51    0.11
   1  -8  -2    0.32    0.10
  -1  -8   2    0.51    0.12
  -1  -8   2    0.46    0.09
   1   8  -2    0.48    0.10
   1   8  -2    0.53    0.10
   1   8  -2    0.50    0.11
  -1   8   2    0.64    0.11
   0  -8   2   25.67    0.75
   0  -8  -2   25.55    0.70
   0  -8   2   25.63    0.76
   0  -8   2   24.95    0.72
   0  -8  -2   24.00    0.72
   0   8   2   24.71    0.70
   0   8  -2   24.16    0.73
   0   8  -2   24.51    0.76
   0   8   2   25.26    0.73
   0   8  -2   23.52    0.73
   1  -8   2   75.16    1.94
  -1  -8  -2   76.86    1.91
  -1  -8  -2   75.61    1.86
   1  -8   2   72.80    1.96
   1  -8   2   72.44    1.93
  -1  -8  -2   75.86    1.96
   1  -8   2   70.59    1.95
   1   8   2   75.44    1.95
  -1   8  -2   74.12    1.93
  -1   8  -2   74.09    1.96
  -1   8  -2   72.46    1.96
   1   8   2   75.70    1.87
   2  -8   2    0.31    0.11
   2  -8   2    0.22    0.08
   2  -8   2    0.46    0.12
   2  -8   2    0.16    0.09
  -2  -8  -2    0.42    0.11
   2   8   2    0.12    0.09
   2   8   2    0.26    0.03
  -2   8  -2    0.33    0.12
   2   8   2    0.31    0.08
  -2   8  -2    0.40    0.10
  -2   8  -2    0.33    0.12
   3  -8   2   50.10    1.43
   3  -8   2   51.04    1.42
   3  -8   2   48.14    1.39
  -3  -8  -2   52.71    1.39
   3  -8   2   50.73    1.39
   3   8   2   52.28    1.36
   3   8   2   50.30    1.43
  -3   8  -2   49.84    1.44
  -3   8  -2   52.00    1.44
  -4  -8  -2   12.69    0.45
   4  -8   2   12.48    0.45
   4  -8   2   12.45    0.50
   4  -8   2   11.71    0.49
   4  -8   2   12.43    0.47
   4  -8   2   12.26    0.49
  -4   8  -2   11.55    0.50
   4   8   2   12.43    0.50
   4   8   2   12.84    0.45
  -4   8  -2   12.55    0.51
  -5  -8  -2    6.79    0.30
   5  -8   2    6.08    0.35
   5  -8   2    6.47    0.31
   5  -8   2    6.46    0.37
   5  -8   2    6.61    0.36
   5  -8   2    6.26    0.35
  -5   8  -2    6.66    0.37
   5   8   2    6.42    0.36
   5   8   2    6.81    0.33
  -5   8  -2    6.34    0.37
   6  -8   2    0.51    0.14
   6  -8   2    0.61    0.17
   6  -8   2    0.46    0.15
   6  -8   2    0.67    0.18
  -6   8  -2    0.81    0.19
   6   8   2    0.37    0.16
   6   8   2    0.55    0.14
  -6   8  -2    0.14    0.13
   7  -8   2    3.84    0.36
   7  -8   2    2.86    0.29
   7  -8   2    3.74    0.33
   7  -8   2    3.17    0.32
  -7   8  -2    3.12    0.33
  -7   8  -2    3.88    0.36
   7   8   2    4.10    0.38
   7   8   2    2.86    0.28
   8  -8   2    0.15    0.17
   8  -8   2    0.58    0.18
   8  -8   2    0.22    0.18
   8  -8   2    0.82    0.21
   8   8   2    0.34    0.15
  -8   8  -2    0.24    0.19
   8   8   2    0.17    0.18
   9  -8   2    0.35    0.19
   9  -8   2    0.02    0.18
   9  -8   2    0.14    0.19
  -9   8  -2    0.23    0.21
   9   8   2   -0.08    0.17
   9   8   2    0.00    0.15
  10  -8   2    0.43    0.23
  10  -8   2    0.92    0.27
  10  -8   2    0.80    0.25
 -10   8  -2    1.44    0.29
  10   8   2    1.50    0.27
  10   8   2    0.89    0.29
  11  -8   2    0.84    0.28
  11  -8   2    1.35    0.31
  11  -8   2    0.49    0.26
  11   8   2    0.55    0.26
 -11   8  -2    0.58    0.28
  11   8   2    1.04    0.32
  12  -8   2    0.71    0.29
  12  -8   2    0.38    0.28
  12  -8   2    0.19    0.26
  12   8   2    0.31    0.29
 -12   8  -2    0.68    0.31
  12   8   2    0.45    0.27
  13  -9  -2    0.51    0.27
  13  -9  -2    0.41    0.27
  13   9  -2    0.16    0.27
  13   9  -2   -0.19    0.23
  12  -9  -2    2.07    0.39
  12  -9  -2    1.83    0.33
  12   9  -2    2.02    0.36
  12   9  -2    2.30    0.38
  11  -9  -2    0.11    0.18
  11  -9  -2    0.14    0.20
  11   9  -2    0.18    0.21
  11   9  -2    0.29    0.23
  10  -9  -2    1.75    0.28
  10  -9  -2    1.27    0.27
  10  -9  -2    1.75    0.29
  10  -9  -2    2.00    0.29
 -10   9   2    2.33    0.31
  10   9  -2    1.29    0.28
  10   9  -2    1.98    0.32
   9  -9  -2   -0.09    0.14
   9  -9  -2    0.34    0.18
   9  -9  -2    0.38    0.20
   9  -9  -2    0.02    0.14
   9   9  -2    0.13    0.17
   9   9  -2    0.27    0.20
  -9   9   2    0.45    0.18
   8  -9  -2    6.74    0.42
   8  -9  -2    6.65    0.41
   8  -9  -2    7.33    0.42
   8  -9  -2    8.01    0.46
   8   9  -2    6.75    0.44
   8   9  -2    7.43    0.43
  -8   9   2    7.50    0.42
   7  -9  -2   30.67    1.04
   7  -9  -2   30.93    1.00
   7  -9  -2   30.67    1.02
   7  -9  -2   31.56    0.99
  -7   9   2   31.09    1.07
   7   9  -2   29.92    1.04
   7   9  -2   32.33    1.03
  -7   9   2   30.61    1.00
   6  -9  -2   22.70    0.79
   6  -9  -2   21.82    0.75
   6  -9  -2   23.05    0.73
   6  -9  -2   22.29    0.79
   6  -9  -2   22.91    0.72
  -6   9   2   23.17    0.83
   6   9  -2   20.31    0.75
  -6   9   2   21.23    0.74
   6   9  -2   21.63    0.79
   5  -9  -2    0.59    0.12
   5  -9  -2    0.35    0.12
  -5  -9   2    0.37    0.11
   5  -9  -2    0.25    0.12
   5  -9  -2    0.39    0.11
   5   9  -2    0.45    0.12
   5   9  -2    0.36    0.09
  -5   9   2    0.27    0.12
  -5   9   2    0.45    0.12
   5   9  -2    0.46    0.14
   4  -9  -2    0.13    0.08
   4  -9  -2    0.24    0.11
  -4  -9   2    0.22    0.07
   4  -9  -2    0.18    0.09
   4  -9  -2    0.13    0.10
  -4  -9   2    0.28    0.10
  -4   9   2    0.18    0.11
   4   9  -2    0.29    0.10
   4   9  -2    0.05    0.07
   4   9  -2    0.23    0.07
   4   9  -2    0.15    0.11
  -4   9   2    0.21    0.10
   3  -9  -2    9.69    0.41
  -3  -9   2    9.93    0.34
   3  -9  -2    9.46    0.40
  -3  -9   2    9.66    0.33
   3  -9  -2   10.14    0.39
  -3  -9   2   10.26    0.40
   3  -9  -2    9.65    0.34
  -3   9   2    9.85    0.38
   3   9  -2    9.69    0.33
   3   9  -2    9.87    0.34
  -3   9   2    9.79    0.42
   3   9  -2   10.47    0.35
   3   9  -2    9.82    0.42
   3   9  -2    9.63    0.39
   2  -9  -2   40.63    1.12
  -2  -9   2   40.75    1.17
   2  -9  -2   40.77    1.18
   2  -9  -2   41.80    1.18
  -2  -9   2   42.15    1.13
  -2  -9   2   42.04    1.11
   2   9  -2   41.24    1.12
   2   9  -2   41.25    1.15
   2   9  -2   40.73    1.19
  -2   9   2   41.18    1.17
   2   9  -2   42.72    1.12
   2   9  -2   41.73    1.11
  -2   9   2   40.44    1.14
   1  -9  -2    6.38    0.30
  -1  -9   2    6.07    0.26
   1  -9  -2    5.91    0.30
  -1  -9   2    6.44    0.28
  -1  -9   2    6.46    0.31
  -1   9   2    6.11    0.28
   1   9  -2    6.39    0.31
   1   9  -2    6.36    0.27
  -1   9   2    6.29    0.28
   1   9  -2    6.58    0.29
   0  -9  -2    0.37    0.10
   0  -9   2    0.47    0.10
   0  -9  -2    0.34    0.12
   0  -9  -2    0.39    0.08
   0  -9   2    0.23    0.10
   0  -9   2    0.33    0.10
   0   9  -2    0.11    0.11
   0   9  -2    0.30    0.10
   0   9  -2    0.31    0.10
   0   9   2    0.33    0.09
   0   9   2    0.42    0.11
   1  -9   2   41.47    1.17
   1  -9   2   42.12    1.17
  -1  -9  -2   44.02    1.10
  -1  -9  -2   43.00    1.20
   1  -9   2   39.62    1.19
  -1  -9  -2   44.20    1.15
   1  -9   2   40.80    1.20
  -1   9  -2   41.31    1.17
   1   9   2   42.44    1.11
  -1   9  -2   42.66    1.20
   1   9   2   44.07    1.20
  -1   9  -2   42.87    1.21
   2  -9   2  104.59    2.71
   2  -9   2  107.40    2.70
  -2  -9  -2  105.42    2.63
   2  -9   2  102.73    2.73
   2  -9   2  100.39    2.71
  -2  -9  -2  106.27    2.57
  -2  -9  -2  107.33    2.72
  -2   9  -2  105.34    2.70
   2   9   2  107.69    2.64
  -2   9  -2  106.31    2.74
  -2   9  -2  100.16    2.73
   2   9   2  106.08    2.57
   2   9   2  103.63    2.73
   3  -9   2    1.71    0.18
   3  -9   2    1.78    0.18
  -3  -9  -2    1.72    0.18
   3  -9   2    1.87    0.20
   3  -9   2    1.91    0.19
  -3   9  -2    1.87    0.20
   3   9   2    1.91    0.15
   3   9   2    1.66    0.19
  -3   9  -2    1.48    0.19
  -4  -9  -2    3.98    0.24
   4  -9   2    4.22    0.27
   4  -9   2    4.16    0.24
   4  -9   2    3.97    0.27
   4  -9   2    4.17    0.26
   4   9   2    3.76    0.27
  -4   9  -2    4.00    0.29
   4   9   2    4.07    0.24
  -4   9  -2    4.78    0.30
   5  -9   2    0.47    0.16
   5  -9   2    0.45    0.15
   5  -9   2    0.25    0.10
   5  -9   2    0.31    0.13
   5  -9   2    0.45    0.14
  -5  -9  -2    0.49    0.11
   5   9   2    0.32    0.12
   5   9   2    0.33    0.13
  -5   9  -2    0.60    0.16
  -5   9  -2    0.32    0.14
   6  -9   2    3.83    0.34
   6  -9   2    2.95    0.30
   6  -9   2    2.59    0.29
   6  -9   2    3.83    0.30
  -6   9  -2    2.59    0.29
  -6   9  -2    3.70    0.32
   6   9   2    3.27    0.26
   6   9   2    2.54    0.30
   7  -9   2    0.98    0.23
   7  -9   2    1.10    0.21
   7  -9   2    1.09    0.21
   7  -9   2    1.00    0.22
  -7   9  -2    0.89    0.22
   7   9   2    1.01    0.19
  -7   9  -2    1.20    0.23
   7   9   2    0.82    0.21
   8  -9   2    0.36    0.18
   8  -9   2    0.56    0.20
   8  -9   2    0.84    0.23
   8  -9   2    0.43    0.18
   8   9   2    0.47    0.19
   8   9   2    0.56    0.18
  -8   9  -2    0.43    0.20
   9  -9   2    0.01    0.17
   9  -9   2   -0.12    0.14
   9  -9   2   -0.08    0.15
   9  -9   2    0.21    0.20
  -9   9  -2    0.06    0.18
   9   9   2    0.19    0.19
  10  -9   2    1.10    0.27
  10  -9   2    0.96    0.27
  10  -9   2    1.53    0.32
  10   9   2    1.61    0.28
  10   9   2    1.15    0.30
 -10   9  -2    1.33    0.29
  11  -9   2    2.18    0.40
  11  -9   2    2.13    0.37
  11  -9   2    2.42    0.37
  11   9   2    1.52    0.31
 -11   9  -2    2.73    0.42
  11   9   2    1.79    0.37
  12  -9   2    2.01    0.40
  12  -9   2    1.53    0.38
  12  -9   2    1.89    0.37
  12   9   2    2.73    0.41
  12   9   2    2.09    0.45
 -12   9  -2    2.31    0.41
  13 -10  -2   -0.04    0.28
  13 -10  -2   -0.02    0.25
  13  10  -2    0.02    0.25
  13  10  -2   -0.14    0.25
  12 -10  -2    0.29    0.24
  12 -10  -2    0.19    0.22
  12  10  -2    0.04    0.24
  12  10  -2    0.33    0.25
  11 -10  -2    0.03    0.19
  11 -10  -2    0.13    0.21
  11  10  -2    0.11    0.20
  11  10  -2   -0.06    0.19
  10 -10  -2    2.09    0.29
  10 -10  -2    1.75    0.31
  10 -10  -2    1.95    0.30
  10 -10  -2    1.88    0.30
  10  10  -2    1.65    0.32
  10  10  -2    2.17    0.34
 -10  10   2    1.80    0.35
   9 -10  -2    0.47    0.17
   9 -10  -2    0.44    0.20
   9 -10  -2    0.62    0.19
   9 -10  -2    0.20    0.18
  -9  10   2    0.38    0.19
   9  10  -2    0.39    0.20
   9  10  -2    0.54    0.20
   8 -10  -2    0.08    0.15
   8 -10  -2    0.40    0.16
   8 -10  -2    0.20    0.15
   8 -10  -2    0.07    0.15
  -8  10   2    0.18    0.14
   8  10  -2   -0.13    0.13
   8  10  -2    0.03    0.13
   7 -10  -2    6.38    0.37
   7 -10  -2    6.20    0.38
   7 -10  -2    6.39    0.36
   7 -10  -2    5.95    0.39
  -7  10   2    6.31    0.41
   7  10  -2    6.36    0.42
  -7  10   2    5.49    0.36
   7  10  -2    6.06    0.37
   6 -10  -2   14.03    0.53
   6 -10  -2   13.46    0.59
   6 -10  -2   14.54    0.53
   6 -10  -2   14.66    0.60
  -6 -10   2   15.04    0.60
  -6  10   2   13.47    0.61
   6  10  -2   14.47    0.61
  -6  10   2   13.97    0.56
   6  10  -2   13.66    0.56
   5 -10  -2   27.12    0.85
   5 -10  -2   28.17    0.83
   5 -10  -2   26.65    0.90
   5 -10  -2   26.98    0.89
  -5 -10   2   26.79    0.84
   5  10  -2   26.24    0.86
  -5  10   2   27.34    0.86
   5  10  -2   26.97    0.91
  -5  10   2   27.46    0.93
   4 -10  -2   26.02    0.84
  -4 -10   2   25.36    0.80
   4 -10  -2   24.40    0.80
   4 -10  -2   24.65    0.80
  -4 -10   2   24.57    0.70
   4 -10  -2   25.66    0.75
   4  10  -2   26.07    0.81
   4  10  -2   27.19    0.83
  -4  10   2   25.15    0.79
   4  10  -2   24.56    0.74
  -4  10   2   25.37    0.85
   4  10  -2   24.50    0.83
  -3 -10   2   56.29    1.52
  -3 -10   2   55.66    1.44
   3 -10  -2   57.41    1.44
   3 -10  -2   53.80    1.52
   3 -10  -2   53.68    1.49
   3 -10  -2   53.01    1.53
   3  10  -2   55.22    1.43
   3  10  -2   53.80    1.44
   3  10  -2   55.83    1.51
   3  10  -2   52.25    1.54
   3  10  -2   56.92    1.44
  -3  10   2   53.97    1.49
  -3  10   2   52.67    1.53
  -2 -10   2    1.20    0.16
   2 -10  -2    1.80    0.19
  -2 -10   2    1.69    0.14
  -2 -10   2    1.80    0.16
   2 -10  -2    1.21    0.16
   2 -10  -2    1.60    0.15
   2 -10  -2    1.81    0.15
  -2  10   2    1.75    0.18
   2  10  -2    1.34    0.14
  -2  10   2    1.66    0.13
   2  10  -2    1.63    0.14
   2  10  -2    1.69    0.17
   2  10  -2    1.86    0.20
  -2  10   2    1.91    0.18
   1 -10  -2   21.19    0.68
  -1 -10   2   19.67    0.68
   1 -10  -2   20.40    0.60
   1 -10  -2   21.45    0.70
  -1 -10   2   21.40    0.66
  -1 -10   2   22.75    0.64
   1  10  -2   20.15    0.69
   1  10  -2   21.39    0.66
   1  10  -2   20.96    0.65
  -1  10   2   21.51    0.67
  -1  10   2   21.25    0.66
   0 -10   2   28.88    0.81
   0 -10   2   28.57    0.84
   0 -10  -2   27.12    0.81
   0 -10  -2   27.08    0.85
   0 -10   2   26.70    0.85
   0  10  -2   28.33    0.83
   0  10   2   27.13    0.78
   0  10   2   25.77    0.82
   0  10  -2   27.02    0.81
   0  10  -2   26.81    0.85
   1 -10   2    0.11    0.08
  -1 -10  -2    0.11    0.10
   1 -10   2    0.19    0.10
  -1 -10  -2    0.11    0.06
   1 -10   2    0.15    0.09
  -1 -10  -2    0.03    0.07
   1 -10   2    0.10    0.08
  -1  10  -2    0.06    0.08
   1  10   2    0.08    0.08
   1  10   2    0.33    0.08
   1  10   2    0.24    0.06
  -1  10  -2   -0.04    0.09
  -1  10  -2    0.27    0.09
   2 -10   2    7.88    0.35
   2 -10   2    7.65    0.37
   2 -10   2    7.72    0.36
  -2 -10  -2    7.77    0.36
  -2 -10  -2    8.08    0.25
   2 -10   2    7.70    0.34
  -2 -10  -2    8.42    0.30
   2  10   2    8.08    0.24
   2  10   2    8.12    0.30
  -2  10  -2    8.35    0.35
  -2  10  -2    7.92    0.38
  -2  10  -2    7.76    0.38
   2  10   2    8.20    0.37
   3 -10   2    2.20    0.22
   3 -10   2    2.25    0.22
  -3 -10  -2    2.55    0.21
   3 -10   2    2.78    0.25
   3 -10   2    2.34    0.22
   3  10   2    2.18    0.22
   3  10   2    2.74    0.18
  -3  10  -2    2.08    0.22
  -3  10  -2    2.41    0.24
   4 -10   2    3.18    0.27
   4 -10   2    4.16    0.28
  -4 -10  -2    3.83    0.24
   4 -10   2    3.79    0.25
   4 -10   2    3.28    0.24
  -4  10  -2    3.70    0.29
   4  10   2    3.35    0.27
   4  10   2    3.75    0.23
  -4  10  -2    3.23    0.27
   5 -10   2   22.51    0.75
  -5 -10  -2   23.05    0.74
   5 -10   2   23.70    0.82
   5 -10   2   23.73    0.83
   5 -10   2   23.57    0.82
   5 -10   2   22.56    0.78
  -5  10  -2   23.01    0.84
   5  10   2   22.18    0.82
  -5  10  -2   22.66    0.82
   5  10   2   23.88    0.77
   6 -10   2    0.80    0.19
   6 -10   2    1.25    0.21
   6 -10   2    1.21    0.22
   6 -10   2    1.10    0.21
   6  10   2    1.10    0.19
  -6  10  -2    0.92    0.19
   6  10   2    1.29    0.24
  -6  10  -2    1.33    0.22
   7 -10   2    0.34    0.17
   7 -10   2    0.35    0.17
   7 -10   2    0.08    0.16
   7 -10   2    0.24    0.16
   7  10   2    0.20    0.13
   7  10   2   -0.07    0.16
  -7  10  -2    0.30    0.19
   8 -10   2    2.21    0.30
   8 -10   2    1.49    0.28
   8 -10   2    2.79    0.34
   8 -10   2    2.05    0.28
   8  10   2    2.14    0.28
  -8  10  -2    1.86    0.30
   8  10   2    1.88    0.31
   9 -10   2    0.42    0.20
   9 -10   2    0.59    0.24
   9 -10   2    0.69    0.25
   9 -10   2    1.06    0.24
   9  10   2    0.63    0.20
   9  10   2    0.60    0.24
  -9  10  -2    0.29    0.22
  10 -10   2   -0.07    0.20
  10 -10   2    0.12    0.20
  10 -10   2   -0.21    0.18
  10  10   2   -0.19    0.21
 -10  10  -2   -0.03    0.21
  10  10   2   -0.08    0.18
  11 -10   2    1.52    0.34
  11 -10   2    1.33    0.31
  11 -10   2    1.20    0.33
 -11  10  -2    0.96    0.32
  11  10   2    1.45    0.37
  11  10   2    1.18    0.30
  12 -10   2    0.00    0.25
  12 -10   2   -0.21    0.26
  12 -10   2    0.28    0.30
  12  10   2    0.12    0.26
  12  10   2    0.25    0.30
 -12  10  -2    0.27    0.30
  13 -11  -2    1.12    0.34
  13 -11  -2    1.13    0.34
  13  11  -2    1.52    0.36
  13  11  -2    0.86    0.35
  12 -11  -2    0.91    0.30
  12  11  -2    0.30    0.26
  12  11  -2    0.27    0.26
  11 -11  -2    2.09    0.35
  11 -11  -2    1.52    0.30
  11 -11  -2    1.50    0.32
  11  11  -2    2.24    0.37
  11  11  -2    1.52    0.32
  10 -11  -2    5.42    0.52
  10 -11  -2    5.49    0.45
  10 -11  -2    4.49    0.43
  10  11  -2    5.08    0.46
  10  11  -2    6.20    0.51
   9 -11  -2    0.37    0.21
   9 -11  -2    0.04    0.17
   9 -11  -2    0.05    0.17
   9 -11  -2    0.15    0.16
   9  11  -2    0.21    0.20
   9  11  -2    0.08    0.16
   8 -11  -2    0.02    0.16
   8 -11  -2    0.04    0.14
   8 -11  -2    0.19    0.15
   8 -11  -2    0.14    0.15
  -8  11   2    0.14    0.14
   8  11  -2   -0.15    0.14
   8  11  -2   -0.05    0.14
   7 -11  -2    1.94    0.27
   7 -11  -2    2.51    0.30
   7 -11  -2    2.24    0.25
  -7  11   2    1.89    0.24
   7  11  -2    2.04    0.28
  -7  11   2    1.88    0.27
   7  11  -2    2.14    0.26
   6 -11  -2    0.13    0.11
   6 -11  -2   -0.11    0.12
   6 -11  -2    0.26    0.12
  -6 -11   2    0.14    0.11
   6 -11  -2    0.22    0.15
   6  11  -2    0.28    0.16
   6  11  -2    0.08    0.12
  -6  11   2    0.23    0.16
  -6  11   2    0.11    0.13
  -5 -11   2    7.87    0.38
   5 -11  -2    7.87    0.39
   5 -11  -2    7.58    0.41
   5 -11  -2    7.48    0.37
   5 -11  -2    8.02    0.35
  -5  11   2    8.51    0.39
  -5  11   2    8.29    0.45
   5  11  -2    7.47    0.39
   5  11  -2    7.25    0.42
  -4 -11   2    8.87    0.40
   4 -11  -2    8.44    0.43
   4 -11  -2    9.08    0.35
   4 -11  -2    8.22    0.39
   4 -11  -2    8.95    0.40
   4  11  -2    8.38    0.39
  -4  11   2    9.00    0.43
   4  11  -2    9.07    0.44
  -4  11   2    8.49    0.39
  -3 -11   2    7.12    0.35
   3 -11  -2    6.85    0.32
   3 -11  -2    7.12    0.28
   3 -11  -2    7.04    0.35
  -3 -11   2    7.29    0.29
   3 -11  -2    6.34    0.36
  -3  11   2    7.46    0.28
  -3  11   2    6.84    0.33
   3  11  -2    6.41    0.32
   3  11  -2    6.62    0.36
  -3  11   2    6.82    0.35
   3  11  -2    7.07    0.28
   3  11  -2    7.36    0.29
   2 -11  -2    2.69    0.16
  -2 -11   2    2.62    0.19
   2 -11  -2    2.31    0.23
  -2 -11   2    2.90    0.22
   2 -11  -2    2.47    0.17
  -2 -11   2    2.70    0.17
   2 -11  -2    2.98    0.23
  -2  11   2    2.91    0.16
   2  11  -2    2.90    0.18
   2  11  -2    2.84    0.23
   2  11  -2    2.60    0.17
  -2  11   2    2.55    0.20
  -2  11   2    2.72    0.22
   2  11  -2    3.15    0.21
  -1 -11   2    3.18    0.19
  -1 -11   2    3.03    0.24
  -1 -11   2    2.93    0.21
   1 -11  -2    3.07    0.17
   1 -11  -2    3.36    0.24
   1 -11  -2    2.94    0.22
   1  11  -2    3.25    0.21
  -1  11   2    3.15    0.21
  -1  11   2    3.10    0.22
   1  11  -2    2.96    0.23
   1  11  -2    3.04    0.20
   0 -11  -2    7.40    0.33
   0 -11   2    7.52    0.34
   0 -11   2    7.23    0.35
   0 -11  -2    7.03    0.35
   0 -11   2    8.05    0.32
   0  11   2    7.02    0.33
   0  11   2    7.70    0.30
   0  11  -2    7.57    0.37
   0  11  -2    7.18    0.33
   0  11  -2    7.68    0.33
   1 -11   2    2.68    0.22
  -1 -11  -2    2.29    0.17
  -1 -11  -2    2.42    0.15
   1 -11   2    2.35    0.19
   1 -11   2    2.37    0.19
   1 -11   2    2.21    0.21
  -1 -11  -2    2.66    0.24
  -1  11  -2    2.41    0.19
   1  11   2    2.44    0.22
   1  11   2    2.26    0.14
  -1  11  -2    2.48    0.24
   1  11   2    2.57    0.15
  -1  11  -2    2.22    0.21
   2 -11   2   36.25    1.11
   2 -11   2   35.48    1.10
   2 -11   2   36.77    1.08
   2 -11   2   37.08    1.07
  -2 -11  -2   35.78    1.09
  -2 -11  -2   38.44    1.02
   2  11   2   39.00    1.02
   2  11   2   35.70    1.10
  -2  11  -2   34.67    1.10
  -2  11  -2   38.34    1.13
  -2  11  -2   37.04    1.07
   3 -11   2    1.13    0.16
  -3 -11  -2    1.10    0.16
   3 -11   2    1.07    0.17
   3 -11   2    0.71    0.13
   3 -11   2    0.94    0.16
   3  11   2    1.13    0.13
  -3  11  -2    0.88    0.14
   3  11   2    1.13    0.18
  -3  11  -2    1.04    0.18
  -3  11  -2    1.08    0.19
   4 -11   2   15.55    0.59
  -4 -11  -2   15.95    0.58
   4 -11   2   15.96    0.59
   4 -11   2   15.79    0.63
   4 -11   2   15.08    0.61
   4  11   2   16.43    0.56
   4  11   2   15.23    0.62
  -4  11  -2   16.09    0.65
  -4  11  -2   16.87    0.64
   5 -11   2    1.72    0.23
   5 -11   2    1.82    0.24
   5 -11   2    2.36    0.23
  -5 -11  -2    2.08    0.21
   5 -11   2    1.76    0.23
   5  11   2    1.80    0.24
  -5  11  -2    2.41    0.27
  -5  11  -2    2.09    0.28
   5  11   2    2.54    0.24
   6 -11   2    0.94    0.19
   6 -11   2    1.33    0.24
   6 -11   2    1.08    0.20
  -6  11  -2    1.11    0.21
   6  11   2    0.87    0.16
  -6  11  -2    1.26    0.24
   6  11   2    0.95    0.21
   7 -11   2    0.74    0.22
   7 -11   2    0.63    0.20
   7 -11   2    0.81    0.21
   7 -11   2    0.58    0.20
  -7  11  -2    0.82    0.22
   7  11   2    0.42    0.15
   7  11   2    0.72    0.21
   8 -11   2    6.95    0.47
   8 -11   2    6.68    0.46
   8 -11   2    6.03    0.45
   8 -11   2    5.97    0.47
   8  11   2    7.19    0.49
  -8  11  -2    7.53    0.50
   8  11   2    6.72    0.43
   9 -11   2    0.28    0.21
   9 -11   2    0.30    0.21
   9 -11   2    0.29    0.19
   9 -11   2    0.64    0.24
   9  11   2   -0.17    0.15
  -9  11  -2    0.00    0.22
   9  11   2    0.19    0.22
  10 -11   2    7.72    0.56
  10 -11   2    7.54    0.58
  10 -11   2    8.33    0.54
  10 -11   2    7.31    0.55
  10  11   2    7.68    0.61
 -10  11  -2    6.84    0.57
  10  11   2    6.52    0.50
  11 -11   2    0.61    0.27
  11 -11   2    0.24    0.25
  11 -11   2    0.61    0.29
  11  11   2    0.45    0.25
  11  11   2    0.15    0.28
 -11  11  -2    0.44    0.28
  12 -11   2    0.67    0.34
  12 -11   2    0.42    0.31
  12 -11   2    0.68    0.31
 -12  11  -2    0.70    0.34
  12  11   2    0.68    0.30
  12  11   2    0.37    0.27
  12 -12  -2    4.87    0.57
  12  12  -2    5.41    0.58
  12  12  -2    6.42    0.60
  11 -12  -2   -0.01    0.21
  11 -12  -2   -0.01    0.19
  11 -12  -2    0.32    0.24
  11  12  -2    0.02    0.22
  11  12  -2   -0.12    0.22
  10 -12  -2    1.26    0.28
  10 -12  -2    0.94    0.24
  10 -12  -2    1.30    0.29
  10  12  -2    0.52    0.25
  10  12  -2    1.39    0.28
   9 -12  -2    1.67    0.26
   9 -12  -2    2.06    0.31
   9 -12  -2    2.00    0.31
   9  12  -2    2.03    0.31
   9  12  -2    1.71    0.30
   8 -12  -2    1.80    0.29
   8 -12  -2    1.61    0.26
   8 -12  -2    2.02    0.26
   8  12  -2    2.11    0.28
  -8  12   2    2.02    0.27
   8  12  -2    1.43    0.28
   7 -12  -2    0.36    0.16
   7 -12  -2    0.03    0.14
   7 -12  -2    0.22    0.16
   7  12  -2    0.17    0.14
   7  12  -2    0.19    0.18
  -7  12   2    0.34    0.16
   6 -12  -2   23.12    0.86
   6 -12  -2   23.98    0.88
  -6 -12   2   26.26    0.83
   6 -12  -2   24.39    0.80
  -6  12   2   24.16    0.84
   6  12  -2   23.84    0.89
  -6  12   2   23.61    0.90
   6  12  -2   24.60    0.85
   5 -12  -2    6.18    0.32
   5 -12  -2    6.90    0.40
  -5 -12   2    6.84    0.36
   5 -12  -2    6.74    0.38
   5 -12  -2    6.93    0.37
   5  12  -2    6.46    0.41
  -5  12   2    6.47    0.36
   5  12  -2    6.02    0.35
  -5  12   2    5.68    0.38
  -4 -12   2    6.39    0.35
   4 -12  -2    6.24    0.34
   4 -12  -2    6.33    0.29
   4 -12  -2    6.07    0.34
   4 -12  -2    5.96    0.35
   4  12  -2    5.92    0.38
  -4  12   2    5.98    0.33
  -4  12   2    6.27    0.38
   4  12  -2    6.01    0.34
  -3 -12   2    2.58    0.24
   3 -12  -2    1.92    0.22
   3 -12  -2    2.13    0.23
  -3 -12   2    1.78    0.17
   3 -12  -2    1.82    0.19
  -3  12   2    1.87    0.20
   3  12  -2    2.26    0.25
  -3  12   2    2.29    0.24
   3  12  -2    1.75    0.19
   2 -12  -2    0.15    0.08
  -2 -12   2    0.16    0.09
  -2 -12   2   -0.12    0.09
   2 -12  -2    0.04    0.09
   2 -12  -2   -0.03    0.09
  -2 -12   2    0.11    0.08
   2  12  -2    0.17    0.08
  -2  12   2    0.08    0.10
   2  12  -2    0.10    0.08
   2  12  -2    0.11    0.08
  -2  12   2    0.11    0.09
   2  12  -2    0.05    0.11
   1 -12  -2   56.48    1.55
   1 -12  -2   55.44    1.45
   1 -12  -2   56.08    1.58
  -1 -12   2   54.19    1.57
  -1 -12   2   56.98    1.49
  -1 -12   2   56.12    1.53
   1  12  -2   55.25    1.51
   1  12  -2   53.07    1.57
  -1  12   2   55.17    1.52
   1  12  -2   54.66    1.52
  -1  12   2   56.49    1.54
   0 -12  -2    5.75    0.32
   0 -12   2    5.25    0.31
   0 -12   2    5.15    0.26
   0 -12   2    5.42    0.30
   0 -12  -2    4.70    0.27
   0  12   2    5.69    0.30
   0  12  -2    5.26    0.28
   0  12  -2    5.30    0.29
   0  12   2    5.33    0.26
   0  12  -2    4.82    0.30
   1 -12   2    1.12    0.15
   1 -12   2    0.78    0.15
   1 -12   2    0.68    0.15
  -1 -12  -2    0.82    0.15
  -1 -12  -2    0.74    0.12
   1  12   2    0.92    0.11
  -1  12  -2    0.75    0.16
   1  12   2    1.01    0.17
  -1  12  -2    0.89    0.14
  -1  12  -2    0.85    0.15
  -2 -12  -2    0.21    0.08
   2 -12   2    0.00    0.10
   2 -12   2    0.14    0.11
  -2 -12  -2    0.06    0.10
   2 -12   2    0.24    0.11
   2 -12   2    0.08    0.09
  -2  12  -2    0.07    0.10
  -2  12  -2    0.12    0.10
   2  12   2   -0.04    0.09
  -2  12  -2   -0.07    0.08
   3 -12   2    0.20    0.11
   3 -12   2    0.22    0.12
   3 -12   2    0.14    0.11
  -3 -12  -2    0.06    0.11
   3 -12   2    0.25    0.13
  -3  12  -2    0.18    0.12
  -3  12  -2    0.26    0.11
   3  12   2    0.23    0.10
   3  12   2    0.28    0.12
  -3  12  -2    0.10    0.12
   4 -12   2    0.72    0.15
  -4 -12  -2    1.06    0.17
   4 -12   2    0.86    0.19
   4 -12   2    0.97    0.18
   4 -12   2    1.13    0.18
   4  12   2    1.11    0.16
  -4  12  -2    0.77    0.18
  -4  12  -2    0.99    0.21
   4  12   2    0.82    0.18
   5 -12   2    9.87    0.47
   5 -12   2   10.33    0.51
   5 -12   2    9.99    0.51
  -5 -12  -2   10.64    0.46
   5  12   2    9.73    0.50
   5  12   2   10.14    0.44
  -5  12  -2    9.31    0.51
  -5  12  -2    9.31    0.49
   6 -12   2    7.75    0.46
   6 -12   2    7.20    0.45
   6 -12   2    7.27    0.41
   6  12   2    7.26    0.40
  -6  12  -2    7.39    0.46
   6  12   2    6.89    0.45
   7 -12   2    3.02    0.35
   7 -12   2    3.49    0.36
   7 -12   2    3.47    0.34
  -7  12  -2    3.15    0.35
   7  12   2    3.70    0.38
   7  12   2    4.55    0.33
   8 -12   2    0.21    0.18
   8 -12   2   -0.19    0.16
   8 -12   2   -0.02    0.18
   8 -12   2    0.17    0.18
   8  12   2    0.05    0.18
   8  12   2   -0.04    0.14
  -8  12  -2    0.00    0.19
   9 -12   2    0.45    0.21
   9 -12   2    0.37    0.22
   9 -12   2    0.80    0.25
   9 -12   2    0.51    0.26
   9  12   2    0.54    0.26
   9  12   2    0.61    0.21
  -9  12  -2    0.58    0.27
  10 -12   2    0.10    0.21
  10 -12   2    0.44    0.23
  10 -12   2    0.05    0.25
  10 -12   2    0.08    0.24
 -10  12  -2    0.30    0.26
  10  12   2    0.61    0.24
  10  12   2    0.35    0.25
  11 -12   2    0.16    0.27
  11 -12   2   -0.14    0.25
  11 -12   2    0.21    0.25
  11  12   2    0.02    0.21
  11  12   2    0.11    0.26
 -11  12  -2   -0.28    0.26
  12 -13  -2    0.57    0.32
  12  13  -2    0.39    0.28
  12  13  -2   -0.23    0.25
  11 -13  -2    0.45    0.25
  11 -13  -2    0.13    0.22
  11  13  -2   -0.09    0.23
  11  13  -2    0.06    0.23
  10 -13  -2    2.07    0.34
  10 -13  -2    2.18    0.34
  10  13  -2    3.09    0.39
  10  13  -2    2.13    0.37
   9 -13  -2   -0.14    0.17
   9 -13  -2    0.38    0.22
   9  13  -2   -0.06    0.17
   9  13  -2    0.00    0.20
   8 -13  -2    0.07    0.16
   8 -13  -2    0.05    0.16
   8  13  -2    0.22    0.17
  -8  13   2   -0.09    0.16
   8  13  -2    0.05    0.18
   7 -13  -2   -0.19    0.15
   7 -13  -2   -0.11    0.16
   7  13  -2    0.06    0.16
   7  13  -2   -0.07    0.13
  -7  13   2   -0.05    0.14
  -6 -13   2    2.01    0.24
   6 -13  -2    2.17    0.28
   6 -13  -2    2.10    0.24
   6 -13  -2    2.04    0.26
   6  13  -2    2.12    0.28
   6  13  -2    2.41    0.26
  -6  13   2    1.92    0.25
  -6  13   2    1.57    0.26
   5 -13  -2    7.36    0.44
   5 -13  -2    7.57    0.40
  -5 -13   2    7.20    0.39
   5 -13  -2    6.69    0.39
   5  13  -2    7.04    0.42
  -5  13   2    7.60    0.45
  -5  13   2    7.06    0.39
   5  13  -2    6.95    0.39
   4 -13  -2    3.01    0.25
  -4 -13   2    3.32    0.27
   4 -13  -2    3.64    0.29
   4 -13  -2    3.38    0.28
  -4  13   2    2.92    0.29
   4  13  -2    3.81    0.34
   4  13  -2    3.03    0.27
  -4  13   2    3.50    0.27
   3 -13  -2   27.18    0.91
   3 -13  -2   26.81    0.84
   3 -13  -2   28.08    0.92
  -3 -13   2   27.97    0.91
  -3  13   2   26.54    0.87
   3  13  -2   26.05    0.92
  -3  13   2   27.30    0.91
   3  13  -2   27.53    0.87
  -2 -13   2    0.48    0.15
   2 -13  -2    0.51    0.14
  -2 -13   2    0.50    0.12
   2 -13  -2    0.44    0.11
   2 -13  -2    0.70    0.16
   2  13  -2    0.44    0.12
  -2  13   2    0.39    0.13
  -2  13   2    0.46    0.13
   2  13  -2    0.79    0.17
   2  13  -2    0.55    0.11
  -1 -13   2   11.03    0.45
  -1 -13   2   11.02    0.48
  -1 -13   2   11.27    0.41
   1 -13  -2   11.17    0.46
   1 -13  -2   11.21    0.49
  -1  13   2   11.07    0.44
  -1  13   2   10.95    0.46
   1  13  -2   11.30    0.44
   1  13  -2   11.68    0.45
   1  13  -2   11.46    0.50
   0 -13   2   10.26    0.41
   0 -13   2   11.16    0.48
   0 -13  -2   10.87    0.44
   0 -13  -2   10.32    0.47
   0 -13   2   10.03    0.45
   0  13  -2   10.81    0.48
   0  13  -2   10.48    0.44
   0  13   2   10.56    0.40
   0  13  -2   10.29    0.42
   0  13   2   11.34    0.46
  -1 -13  -2    0.51    0.14
   1 -13   2    0.59    0.15
   1 -13   2    0.38    0.13
   1 -13   2    0.12    0.10
  -1 -13  -2    0.32    0.10
  -1  13  -2    0.32    0.13
  -1  13  -2    0.23    0.10
  -1  13  -2    0.27    0.12
   1  13   2    0.31    0.12
   2 -13   2    0.23    0.11
  -2 -13  -2    0.09    0.11
   2 -13   2    0.10    0.10
   2 -13   2    0.03    0.11
   2 -13   2    0.14    0.10
  -2  13  -2    0.02    0.11
  -2  13  -2   -0.02    0.09
   2  13   2    0.03    0.12
  -2  13  -2   -0.03    0.11
   3 -13   2   24.11    0.84
   3 -13   2   25.97    0.88
   3 -13   2   25.29    0.82
   3 -13   2   23.27    0.82
  -3 -13  -2   23.89    0.83
  -3  13  -2   23.59    0.85
   3  13   2   26.11    0.87
  -3  13  -2   26.15    0.88
  -3  13  -2   23.87    0.81
   4 -13   2    2.30    0.25
  -4 -13  -2    3.39    0.27
   4 -13   2    3.02    0.28
   4 -13   2    3.49    0.33
   4 -13   2    2.83    0.30
  -4  13  -2    3.36    0.32
  -4  13  -2    2.41    0.28
  -4  13  -2    2.95    0.28
   4  13   2    2.89    0.31
  -5 -13  -2   -0.02    0.11
   5 -13   2   -0.10    0.12
   5 -13   2   -0.12    0.12
   5 -13   2   -0.12    0.10
   5 -13   2    0.05    0.14
   5  13   2    0.10    0.15
  -5  13  -2   -0.08    0.14
  -5  13  -2    0.05    0.13
   6 -13   2    0.02    0.14
   6 -13   2    0.11    0.15
   6 -13   2    0.18    0.17
   6  13   2    0.05    0.15
  -6  13  -2   -0.21    0.14
   7 -13   2    3.69    0.39
   7 -13   2    4.83    0.39
   7 -13   2    4.61    0.43
  -7  13  -2    4.26    0.41
   7  13   2    4.19    0.41
   8 -13   2    1.14    0.29
   8 -13   2    1.20    0.25
   8 -13   2    1.06    0.25
  -8  13  -2    1.10    0.28
   8  13   2    1.49    0.32
   9 -13   2    0.24    0.21
   9 -13   2   -0.12    0.19
   9 -13   2    0.08    0.19
   9  13   2    0.03    0.19
  -9  13  -2   -0.30    0.21
  10 -13   2    0.42    0.25
  10 -13   2    0.74    0.27
  10 -13   2    0.75    0.28
  10  13   2    0.35    0.29
 -10  13  -2    0.46    0.27
  11 -13   2    0.01    0.26
  11 -13   2    0.10    0.25
  11  13   2    0.75    0.32
 -11  13  -2    0.04    0.26
  12 -14  -2    3.77    0.53
  12  14  -2    3.93    0.55
  12  14  -2    4.60    0.52
  11 -14  -2    0.58    0.29
  11 -14  -2    0.63    0.26
  11  14  -2    0.25    0.24
  11  14  -2   -0.06    0.25
  10 -14  -2    1.54    0.33
  10 -14  -2    2.10    0.35
  10  14  -2    1.58    0.30
  10  14  -2    1.31    0.31
   9 -14  -2    0.08    0.22
   9 -14  -2   -0.18    0.18
   9  14  -2    0.06    0.18
   9  14  -2    0.03    0.22
   8 -14  -2    9.06    0.55
   8 -14  -2    8.30    0.51
   8  14  -2    8.64    0.57
   8  14  -2    7.97    0.50
   7 -14  -2    1.22    0.24
   7 -14  -2    1.63    0.27
  -7  14   2    1.08    0.23
   7  14  -2    1.31    0.28
   7  14  -2    1.16    0.22
   6 -14  -2    6.80    0.42
  -6 -14   2    7.05    0.41
   6 -14  -2    6.78    0.44
   6 -14  -2    6.59    0.40
  -6  14   2    6.18    0.39
   6  14  -2    6.75    0.46
   6  14  -2    7.00    0.41
   5 -14  -2   15.80    0.66
   5 -14  -2   14.84    0.62
  -5 -14   2   15.25    0.63
   5 -14  -2   15.48    0.63
  -5  14   2   15.41    0.62
  -5  14   2   14.87    0.66
   5  14  -2   16.20    0.62
   5  14  -2   14.57    0.67
  -4 -14   2    9.60    0.47
   4 -14  -2    9.68    0.47
   4 -14  -2   10.53    0.46
   4 -14  -2    9.92    0.50
   4  14  -2   10.10    0.46
   4  14  -2    9.24    0.50
  -4  14   2   10.56    0.48
  -4  14   2   10.22    0.50
  -3 -14   2   52.91    1.56
   3 -14  -2   53.71    1.49
   3 -14  -2   53.20    1.56
   3 -14  -2   51.54    1.56
  -3  14   2   52.45    1.56
   3  14  -2   54.71    1.52
   3  14  -2   53.36    1.59
  -3  14   2   52.48    1.52
   2 -14  -2    1.18    0.19
  -2 -14   2    1.31    0.20
  -2 -14   2    1.89    0.20
   2 -14  -2    1.37    0.19
   2  14  -2    1.48    0.21
   2  14  -2    1.41    0.18
  -2  14   2    1.65    0.22
  -2  14   2    1.90    0.22
   1 -14  -2    0.17    0.11
  -1 -14   2   -0.04    0.12
   1 -14  -2   -0.07    0.11
  -1 -14   2    0.08    0.10
   1  14  -2   -0.09    0.11
  -1  14   2    0.11    0.10
   1  14  -2   -0.07    0.09
  -1  14   2    0.01    0.10
   0 -14  -2   15.56    0.62
   0 -14   2   14.89    0.62
   0 -14   2   14.89    0.54
   0 -14  -2   16.51    0.58
   0 -14   2   15.89    0.60
   0  14  -2   15.44    0.63
   0  14   2   15.41    0.60
   0  14  -2   15.56    0.58
   0  14  -2   15.13    0.56
  -1 -14  -2    5.28    0.30
   1 -14   2    5.94    0.35
   1 -14   2    5.00    0.34
  -1 -14  -2    5.14    0.33
   1 -14   2    5.75    0.30
   1  14   2    4.77    0.32
  -1  14  -2    5.50    0.32
  -1  14  -2    5.90    0.32
  -1  14  -2    4.52    0.34
   2 -14   2    0.41    0.15
  -2 -14  -2    0.01    0.11
   2 -14   2    0.27    0.13
   2 -14   2    0.17    0.12
   2 -14   2   -0.01    0.11
   2  14   2    0.03    0.12
  -2  14  -2    0.18    0.15
  -2  14  -2    0.10    0.11
  -2  14  -2    0.10    0.11
  -3 -14  -2    6.95    0.38
   3 -14   2    5.89    0.38
   3 -14   2    6.66    0.36
   3 -14   2    6.42    0.37
   3 -14   2    6.16    0.38
   3  14   2    6.31    0.39
  -3  14  -2    6.13    0.38
  -3  14  -2    6.30    0.35
  -3  14  -2    6.30    0.40
  -4 -14  -2    0.53    0.16
   4 -14   2    0.43    0.17
   4 -14   2    0.57    0.16
   4 -14   2    0.55    0.16
   4 -14   2    0.53    0.19
  -4  14  -2    0.60    0.15
  -4  14  -2    0.44    0.17
   4  14   2    0.81    0.20
  -4  14  -2    0.52    0.17
   5 -14   2    1.65    0.25
   5 -14   2    2.34    0.27
   5 -14   2    2.38    0.30
  -5 -14  -2    2.11    0.25
   5 -14   2    2.41    0.27
  -5  14  -2    1.85    0.27
  -5  14  -2    2.18    0.26
   5  14   2    1.78    0.28
   6 -14   2   15.15    0.64
   6 -14   2   14.70    0.67
   6 -14   2   14.85    0.68
   6  14   2   15.10    0.70
  -6  14  -2   14.35    0.69
   7 -14   2    0.06    0.16
   7 -14   2    0.25    0.19
   7 -14   2    0.39    0.20
   7  14   2   -0.04    0.16
  -7  14  -2   -0.02    0.19
   8 -14   2    1.12    0.29
   8 -14   2    1.14    0.26
   8 -14   2    1.25    0.27
   8  14   2    1.40    0.31
  -8  14  -2    1.02    0.27
   9 -14   2    0.34    0.22
   9 -14   2    0.29    0.24
   9 -14   2   -0.04    0.20
  -9  14  -2   -0.43    0.20
   9  14   2    0.09    0.21
  10 -14   2   12.75    0.75
  10 -14   2   13.01    0.78
  10 -14   2   12.77    0.73
  10  14   2   13.86    0.83
 -10  14  -2   13.11    0.77
  11 -14   2    1.30    0.34
  11 -14   2    1.61    0.36
  11  14   2    1.32    0.40
 -11  14  -2    1.28    0.35
  11 -15  -2    0.12    0.23
  11 -15  -2    0.30    0.27
  11  15  -2    0.17    0.23
  11  15  -2    0.49    0.30
  10 -15  -2   -0.16    0.22
  10 -15  -2    0.03    0.23
  10  15  -2    0.30    0.25
  10  15  -2   -0.01    0.21
   9 -15  -2    5.08    0.51
   9 -15  -2    5.49    0.51
   9  15  -2    5.91    0.55
   9  15  -2    4.63    0.44
   8 -15  -2    0.02    0.16
   8 -15  -2    0.10    0.19
   8  15  -2    0.26    0.20
   8  15  -2   -0.01    0.16
   7 -15  -2    3.28    0.38
   7 -15  -2    3.67    0.37
   7  15  -2    4.06    0.38
  -7  15   2    3.77    0.36
   7  15  -2    2.67    0.35
  -6 -15   2    0.15    0.15
   6 -15  -2   -0.09    0.12
   6 -15  -2   -0.11    0.15
   6 -15  -2   -0.15    0.14
   6  15  -2    0.17    0.18
   6  15  -2    0.08    0.15
  -6  15   2   -0.01    0.14
   5 -15  -2    5.97    0.41
   5 -15  -2    6.11    0.38
  -5 -15   2    6.46    0.39
   5 -15  -2    5.43    0.37
  -5  15   2    6.26    0.38
   5  15  -2    5.43    0.41
  -5  15   2    5.15    0.39
   5  15  -2    6.38    0.38
  -4 -15   2    0.07    0.13
   4 -15  -2    0.41    0.16
   4 -15  -2    0.51    0.16
   4 -15  -2    0.46    0.17
  -4  15   2    0.20    0.15
  -4  15   2    0.50    0.16
   4  15  -2    0.19    0.15
   4  15  -2    0.28    0.14
  -3 -15   2    0.43    0.15
   3 -15  -2    0.29    0.16
   3 -15  -2    0.55    0.18
  -3  15   2    0.20    0.13
   3  15  -2    0.39    0.14
  -3  15   2    0.49    0.17
   3  15  -2    0.34    0.16
  -2 -15   2   58.87    1.70
   2 -15  -2   56.48    1.69
   2 -15  -2   57.85    1.68
  -2 -15   2   59.65    1.62
  -2  15   2   56.38    1.66
   2  15  -2   56.13    1.71
  -2  15   2   58.50    1.66
   2  15  -2   59.44    1.63
   1 -15  -2    4.13    0.32
  -1 -15   2    3.69    0.31
  -1 -15   2    3.39    0.26
   1 -15  -2    3.88    0.29
  -1  15   2    3.14    0.27
   1  15  -2    3.60    0.26
   1  15  -2    3.03    0.30
  -1  15   2    3.25    0.26
   0 -15  -2    1.88    0.21
   0 -15   2    2.02    0.26
   0 -15   2    1.99    0.21
   0 -15  -2    1.99    0.25
   0 -15   2    1.76    0.23
   0  15  -2    1.89    0.25
   0  15   2    2.44    0.26
   0  15  -2    1.69    0.21
   0  15  -2    2.40    0.24
   1 -15   2    3.88    0.30
   1 -15   2    4.05    0.35
  -1 -15  -2    3.81    0.26
   1 -15   2    3.07    0.25
  -1 -15  -2    3.52    0.29
  -1  15  -2    3.69    0.27
   1  15   2    3.91    0.31
  -1  15  -2    4.04    0.33
  -1  15  -2    3.98    0.30
  -2 -15  -2    6.54    0.38
   2 -15   2    5.99    0.35
   2 -15   2    5.70    0.38
   2 -15   2    6.07    0.38
   2 -15   2    5.54    0.33
  -2  15  -2    6.16    0.34
  -2  15  -2    6.96    0.41
   2  15   2    5.26    0.36
  -2  15  -2    6.07    0.38
   3 -15   2   13.45    0.61
   3 -15   2   14.00    0.60
   3 -15   2   14.48    0.57
  -3 -15  -2   13.75    0.60
   3 -15   2   13.82    0.58
  -3  15  -2   14.77    0.64
  -3  15  -2   15.20    0.64
   3  15   2   13.56    0.61
  -3  15  -2   14.06    0.57
  -4 -15  -2   -0.04    0.13
   4 -15   2    0.39    0.16
   4 -15   2    0.21    0.16
   4 -15   2    0.33    0.14
   4 -15   2    0.26    0.15
  -4  15  -2    0.27    0.14
   4  15   2    0.22    0.16
  -4  15  -2    0.05    0.14
  -4  15  -2    0.17    0.16
   5 -15   2    1.41    0.25
   5 -15   2    1.42    0.26
  -5 -15  -2    1.18    0.21
   5 -15   2    1.52    0.24
   5 -15   2    1.28    0.23
   5  15   2    1.42    0.27
  -5  15  -2    1.52    0.23
  -5  15  -2    0.87    0.22
   6 -15   2    8.53    0.52
   6 -15   2    7.97    0.47
   6 -15   2    7.69    0.50
  -6  15  -2    8.82    0.54
   6  15   2    8.35    0.53
  -6  15  -2    9.12    0.48
   7 -15   2    0.16    0.20
   7 -15   2   -0.06    0.17
   7 -15   2   -0.01    0.19
   7  15   2   -0.04    0.17
  -7  15  -2   -0.14    0.20
   8 -15   2    7.48    0.55
   8 -15   2    7.13    0.54
   8 -15   2    6.79    0.50
  -8  15  -2    6.79    0.54
   8  15   2    6.99    0.54
   9 -15   2    4.96    0.49
   9 -15   2    5.21    0.51
   9 -15   2    4.38    0.51
   9  15   2    4.00    0.48
  -9  15  -2    4.25    0.48
  10 -15   2    0.05    0.23
  10 -15   2    0.48    0.26
  10 -15   2   -0.26    0.21
  10  15   2   -0.38    0.24
 -10  15  -2   -0.15    0.25
  11 -15   2    2.96    0.48
  11 -15   2    3.65    0.47
  11 -15   2    2.91    0.45
  11  15   2    4.06    0.56
 -11  15  -2    3.10    0.51
  11 -16  -2    0.17    0.26
  11 -16  -2    0.31    0.28
  11  16  -2    0.49    0.29
  11  16  -2    1.26    0.31
  10 -16  -2   -0.02    0.22
  10 -16  -2   -0.34    0.19
  10  16  -2    0.39    0.28
  10  16  -2   -0.25    0.20
   9 -16  -2    0.70    0.26
   9 -16  -2    0.48    0.26
   9  16  -2    0.45    0.25
   9  16  -2    0.83    0.26
   8 -16  -2    2.01    0.32
   8 -16  -2    2.51    0.36
   8  16  -2    2.96    0.41
   8  16  -2    2.27    0.32
   7 -16  -2    0.26    0.19
   7 -16  -2    0.30    0.21
   7  16  -2    0.18    0.17
   7  16  -2    0.07    0.19
   6 -16  -2    2.00    0.27
   6 -16  -2    2.33    0.31
  -6 -16   2    2.41    0.29
   6 -16  -2    2.09    0.29
   6  16  -2    1.86    0.31
  -6  16   2    2.08    0.28
   6  16  -2    2.39    0.29
   5 -16  -2    2.28    0.28
  -5 -16   2    2.44    0.29
   5 -16  -2    1.98    0.30
   5 -16  -2    1.79    0.25
  -5  16   2    1.90    0.27
   5  16  -2    2.27    0.26
   5  16  -2    1.75    0.30
  -4 -16   2   -0.12    0.13
   4 -16  -2    0.07    0.13
   4 -16  -2   -0.01    0.14
   4 -16  -2    0.09    0.16
  -4  16   2    0.12    0.14
  -4  16   2   -0.19    0.13
   4  16  -2   -0.05    0.11
   4  16  -2   -0.19    0.12
   3 -16  -2    4.32    0.34
  -3 -16   2    4.50    0.34
   3 -16  -2    4.99    0.37
   3  16  -2    4.83    0.33
  -3  16   2    4.80    0.35
   3  16  -2    4.28    0.36
  -3  16   2    5.16    0.35
   2 -16  -2    0.12    0.16
  -2 -16   2    0.05    0.11
   2 -16  -2   -0.02    0.14
  -2 -16   2    0.07    0.15
   2  16  -2   -0.13    0.11
  -2  16   2    0.20    0.13
  -2  16   2    0.01    0.12
   2  16  -2   -0.02    0.15
   1 -16  -2   12.55    0.55
   1 -16  -2   12.81    0.58
  -1 -16   2   10.68    0.56
  -1 -16   2   12.03    0.52
  -1  16   2   12.82    0.55
   1  16  -2   12.31    0.51
   1  16  -2   12.96    0.58
   0 -16   2    6.49    0.41
   0 -16  -2    6.87    0.37
   0 -16   2    6.87    0.39
   0 -16  -2    6.46    0.41
   0  16  -2    7.18    0.37
   0  16   2    6.90    0.41
   0  16  -2    7.45    0.43
   0  16  -2    6.87    0.37
  -1 -16  -2    0.09    0.16
   1 -16   2    0.12    0.14
   1 -16   2    0.02    0.14
  -1 -16  -2    0.42    0.14
   1 -16   2    0.19    0.12
   1  16   2    0.44    0.16
  -1  16  -2    0.11    0.13
  -1  16  -2    0.19    0.13
  -1  16  -2    0.40    0.18
   2 -16   2    3.18    0.33
   2 -16   2    2.95    0.28
  -2 -16  -2    3.40    0.33
   2 -16   2    3.18    0.33
  -2  16  -2    2.89    0.31
  -2  16  -2    2.91    0.27
   2  16   2    2.53    0.28
  -2  16  -2    3.22    0.31
   3 -16   2    8.95    0.46
   3 -16   2    9.24    0.51
   3 -16   2    9.31    0.50
  -3 -16  -2    9.53    0.50
   3 -16   2    9.76    0.46
   3  16   2    9.97    0.52
  -3  16  -2   10.17    0.47
  -3  16  -2    9.03    0.51
  -3  16  -2   10.20    0.54
   4 -16   2   14.53    0.67
   4 -16   2   14.08    0.59
   4 -16   2   12.67    0.60
   4 -16   2   12.99    0.60
  -4 -16  -2   13.15    0.60
   4  16   2   13.73    0.64
  -4  16  -2   13.35    0.58
  -4  16  -2   12.75    0.63
   5 -16   2    4.50    0.35
  -5 -16  -2    3.96    0.34
   5 -16   2    4.93    0.40
   5 -16   2    4.23    0.35
   5 -16   2    3.80    0.38
  -5  16  -2    3.83    0.36
   5  16   2    3.35    0.37
  -5  16  -2    4.36    0.43
   6 -16   2    4.40    0.41
   6 -16   2    4.04    0.42
   6 -16   2    4.62    0.40
  -6  16  -2    3.21    0.34
  -6  16  -2    4.16    0.42
   6  16   2    4.42    0.45
   7 -16   2    0.06    0.20
   7 -16   2   -0.16    0.16
   7 -16   2    0.11    0.20
  -7  16  -2    0.13    0.16
  -7  16  -2   -0.16    0.19
   7  16   2    0.13    0.19
   8 -16   2    0.84    0.28
   8 -16   2    0.34    0.24
   8 -16   2    0.96    0.27
   8  16   2    0.56    0.28
  -8  16  -2    0.91    0.30
   9 -16   2    0.95    0.30
   9 -16   2    0.34    0.25
   9 -16   2    0.68    0.29
   9  16   2    0.74    0.27
  -9  16  -2    1.04    0.33
  10 -16   2    2.52    0.43
  10 -16   2    2.23    0.37
  10 -16   2    2.02    0.38
  10  16   2    2.67    0.47
 -10  16  -2    2.23    0.42
  11 -17  -2    0.12    0.27
  11 -17  -2    0.56    0.30
  11  17  -2   -0.04    0.25
  11  17  -2   -0.21    0.28
  10 -17  -2    0.28    0.27
  10 -17  -2    0.48    0.27
  10  17  -2    0.45    0.24
  10  17  -2    0.58    0.29
   9 -17  -2    0.56    0.26
   9 -17  -2    0.42    0.24
   9  17  -2   -0.37    0.23
   9  17  -2    0.57    0.23
   8 -17  -2    0.43    0.22
   8 -17  -2    0.70    0.27
   8  17  -2    0.33    0.25
   8  17  -2    0.50    0.21
   7 -17  -2    1.40    0.27
   7 -17  -2    0.66    0.24
   7  17  -2    1.05    0.26
   7  17  -2    1.17    0.25
   6 -17  -2    0.18    0.18
   6 -17  -2    0.25    0.17
  -6 -17   2   -0.04    0.16
   6 -17  -2    0.05    0.16
   6  17  -2   -0.11    0.16
   6  17  -2   -0.01    0.16
   5 -17  -2    9.03    0.50
   5 -17  -2    8.54    0.54
   5 -17  -2    9.17    0.48
  -5 -17   2    8.40    0.50
  -5  17   2    8.82    0.49
   5  17  -2    8.65    0.54
   5  17  -2    8.70    0.47
   4 -17  -2    2.13    0.29
   4 -17  -2    2.36    0.31
  -4 -17   2    1.84    0.27
  -4  17   2    2.42    0.29
   4  17  -2    2.25    0.26
  -4  17   2    3.19    0.33
   4  17  -2    2.22    0.30
   3 -17  -2   16.99    0.73
   3 -17  -2   18.83    0.76
  -3 -17   2   18.00    0.75
  -3  17   2   18.66    0.73
   3  17  -2   17.13    0.75
  -3  17   2   18.97    0.73
   3  17  -2   17.13    0.68
   2 -17  -2    2.64    0.30
   2 -17  -2    2.84    0.31
  -2 -17   2    3.14    0.34
   2  17  -2    3.03    0.28
   2  17  -2    2.54    0.30
  -2  17   2    2.35    0.27
   1 -17  -2    4.45    0.40
   1 -17  -2    3.87    0.32
  -1 -17   2    4.57    0.38
  -1 -17   2    3.79    0.30
  -1  17   2    3.84    0.32
   1  17  -2    4.53    0.31
   1  17  -2    4.36    0.36
   0 -17   2    2.17    0.29
   0 -17  -2    2.32    0.25
   0 -17   2    2.18    0.27
   0 -17  -2    2.65    0.31
   0  17  -2    2.08    0.28
   0  17  -2    2.23    0.24
   0  17   2    1.85    0.26
   1 -17   2   -0.26    0.13
   1 -17   2    0.07    0.12
  -1 -17  -2   -0.19    0.12
  -1  17  -2    0.11    0.13
  -1  17  -2    0.03    0.13
  -1  17  -2   -0.10    0.15
   1  17   2   -0.12    0.13
  -2 -17  -2    1.77    0.26
   2 -17   2    1.85    0.27
   2 -17   2    2.16    0.29
   2 -17   2    2.41    0.26
  -2  17  -2    1.66    0.24
   2  17   2    1.89    0.26
  -2  17  -2    2.14    0.25
  -2  17  -2    2.23    0.30
   3 -17   2    2.92    0.35
  -3 -17  -2    2.90    0.31
   3 -17   2    2.45    0.31
   3 -17   2    2.49    0.27
   3 -17   2    2.42    0.27
  -3  17  -2    2.71    0.32
  -3  17  -2    3.16    0.29
   3  17   2    2.21    0.29
  -3  17  -2    2.75    0.34
   4 -17   2    3.80    0.39
  -4 -17  -2    4.81    0.38
   4 -17   2    4.96    0.38
   4 -17   2    3.98    0.35
   4 -17   2    4.48    0.38
  -4  17  -2    4.04    0.35
   4  17   2    4.67    0.40
  -4  17  -2    4.62    0.43
   5 -17   2    1.00    0.26
  -5 -17  -2    1.11    0.22
   5 -17   2    0.43    0.20
   5 -17   2    0.88    0.23
   5 -17   2    1.16    0.24
   5  17   2    0.96    0.24
  -5  17  -2    0.84    0.23
   6 -17   2    0.74    0.26
   6 -17   2    1.24    0.27
   6 -17   2    0.91    0.23
   6  17   2    0.75    0.23
  -6  17  -2    0.66    0.20
  -6  17  -2    1.05    0.26
   7 -17   2    4.45    0.45
   7 -17   2    4.30    0.47
   7 -17   2    3.60    0.39
  -7  17  -2    3.68    0.44
  -7  17  -2    4.13    0.40
   7  17   2    4.80    0.50
   8 -17   2    0.14    0.25
   8 -17   2    0.26    0.21
   8 -17   2    0.32    0.24
  -8  17  -2   -0.15    0.18
  -8  17  -2    0.28    0.20
   8  17   2    0.06    0.21
   9 -17   2    2.63    0.42
   9 -17   2    2.71    0.40
   9 -17   2    2.66    0.42
  -9  17  -2    2.26    0.39
   9  17   2    2.21    0.42
  10 -17   2    5.87    0.61
  10 -17   2    4.60    0.55
 -10  17  -2    4.36    0.53
  10  17   2    4.61    0.57
  10 -18  -2   -0.23    0.24
  10 -18  -2    0.16    0.27
  10  18  -2    0.24    0.28
   9 -18  -2   -0.07    0.20
   9 -18  -2    0.02    0.24
   9  18  -2   -0.15    0.25
   8 -18  -2    1.39    0.32
   8 -18  -2    0.93    0.28
   8  18  -2    1.47    0.34
   7 -18  -2   -0.03    0.20
   7 -18  -2   -0.06    0.17
   7  18  -2   -0.09    0.21
   6 -18  -2    1.12    0.25
  -6 -18   2    0.87    0.27
   6 -18  -2    0.70    0.21
   6 -18  -2    0.72    0.25
   6  18  -2    0.77    0.33
   6  18  -2    0.76    0.26
   5 -18  -2    3.20    0.38
  -5 -18   2    3.39    0.37
   5  18  -2    3.14    0.39
   4 -18  -2   -0.10    0.16
  -4 -18   2    0.13    0.17
   4 -18  -2    0.09    0.16
  -4  18   2    0.27    0.17
   4  18  -2    0.13    0.18
   4  18  -2   -0.07    0.20
   3 -18  -2    0.90    0.24
  -3 -18   2    0.63    0.20
   3 -18  -2    1.03    0.22
  -3  18   2    0.65    0.19
  -3  18   2    0.72    0.24
   3  18  -2    0.73    0.21
   2 -18  -2    1.56    0.27
   2 -18  -2    1.45    0.25
  -2 -18   2    1.25    0.26
  -2  18   2    1.53    0.24
   2  18  -2    1.23    0.24
   1 -18  -2    3.11    0.33
  -1 -18   2    3.77    0.33
  -1 -18   2    3.75    0.38
   1 -18  -2    3.34    0.31
   1  18  -2    3.04    0.34
  -1  18   2    3.39    0.35
   0 -18   2    7.20    0.43
   0 -18  -2    6.87    0.40
   0 -18   2    7.42    0.48
   0 -18  -2    7.05    0.46
   0  18  -2    7.30    0.46
   0  18   2    7.07    0.44
  -1 -18  -2    9.57    0.54
   1 -18   2    8.97    0.53
   1 -18   2    9.74    0.52
   1  18   2   10.50    0.54
  -1  18  -2    9.00    0.53
   2 -18   2    0.04    0.17
   2 -18   2    0.13    0.16
  -2 -18  -2   -0.16    0.16
   2  18   2    0.16    0.17
  -2  18  -2    0.08    0.14
  -2  18  -2    0.06    0.18
   3 -18   2    0.51    0.21
   3 -18   2    0.32    0.16
  -3 -18  -2    0.57    0.20
   3 -18   2    0.34    0.19
   3  18   2    0.13    0.16
  -3  18  -2    0.57    0.21
   4 -18   2    1.43    0.26
   4 -18   2    1.56    0.30
  -4 -18  -2    1.11    0.23
   4 -18   2    0.66    0.21
   4 -18   2    0.95    0.35
   4  18   2    1.00    0.25
  -4  18  -2    0.75    0.26
   5 -18   2    0.09    0.16
   5 -18   2   -0.12    0.16
   5 -18   2    0.00    0.18
  -5 -18  -2   -0.06    0.16
  -5  18  -2    0.27    0.22
   5  18   2   -0.04    0.18
   6 -18   2    2.06    0.31
   6 -18   2    2.11    0.34
  -6  18  -2    2.87    0.39
   6  18   2    2.69    0.37
   7 -18   2    1.08    0.30
   7 -18   2    0.58    0.25
  -7  18  -2    1.17    0.30
   7  18   2    1.50    0.34
   8 -18   2    1.77    0.34
   8 -18   2    3.60    0.46
   8  18   2    3.26    0.46
  -8  18  -2    3.46    0.45
   9 -18   2    1.09    0.32
   9 -18   2    0.95    0.33
   9  18   2    0.39    0.31
  -9  18  -2    0.15    0.29
  10 -19  -2    1.07    0.34
  10 -19  -2    1.04    0.34
  10  19  -2    0.47    0.31
   9 -19  -2    0.04    0.24
   9 -19  -2   -0.18    0.25
   9  19  -2    0.10    0.26
   8 -19  -2    3.54    0.42
   8 -19  -2    4.29    0.50
   8  19  -2    2.58    0.40
   7 -19  -2    0.84    0.29
   7  19  -2    0.82    0.27
  -6 -19   2    7.38    0.79
   6 -19  -2    6.59    0.49
   6 -19  -2    6.09    0.50
   6  19  -2    6.88    0.55
   5 -19  -2    2.04    0.31
  -5 -19   2    2.87    0.35
   5 -19  -2    2.15    0.32
   5  19  -2    1.85    0.34
   4 -19  -2    0.37    0.21
   4 -19  -2    0.48    0.20
  -4 -19   2    0.01    0.17
   4  19  -2    0.29    0.21
   3 -19  -2    3.34    0.36
   3 -19  -2    3.02    0.37
  -3 -19   2    2.63    0.33
   3  19  -2    2.29    0.33
  -3  19   2    2.28    0.30
  -2 -19   2    0.07    0.16
   2 -19  -2    0.20    0.17
   2 -19  -2    0.11    0.18
   2  19  -2   -0.08    0.17
  -2  19   2    0.29    0.18
   1 -19  -2    5.21    0.44
   1 -19  -2    6.04    0.41
  -1 -19   2    5.50    0.43
  -1 -19   2    6.21    0.40
   1  19  -2    5.20    0.44
  -1  19   2    6.26    0.43
   0 -19   2    5.53    0.42
   0 -19  -2    5.04    0.36
   0 -19   2    4.85    0.38
   0 -19  -2    4.89    0.40
   0  19   2    5.69    0.41
   0  19  -2    5.15    0.43
   1 -19   2    1.00    0.23
   1 -19   2    1.15    0.24
  -1 -19  -2    0.65    0.21
   1  19   2    0.76    0.21
  -1  19  -2    1.13    0.27
   2 -19   2   21.14    0.88
   2 -19   2   21.26    0.89
  -2 -19  -2   21.82    0.89
  -2  19  -2   22.45    0.91
   2  19   2   23.49    0.90
  -3 -19  -2    3.13    0.36
   3 -19   2    2.89    0.36
   3 -19   2    3.16    0.38
   3  19   2    2.53    0.33
  -3  19  -2    2.72    0.37
   4 -19   2    0.71    0.22
   4 -19   2    0.64    0.26
  -4 -19  -2    0.73    0.22
   4 -19   2    0.81    0.23
  -4  19  -2    1.00    0.27
   4  19   2    0.67    0.24
  -5 -19  -2    1.19    0.26
   5 -19   2    0.92    0.25
   5 -19   2    1.10    0.30
   5 -19   2    0.62    0.22
  -5  19  -2    1.30    0.31
   5  19   2    0.83    0.26
   6 -19   2    0.64    0.25
   6 -19   2    0.75    0.26
  -6  19  -2    0.66    0.27
   6  19   2    0.58    0.26
   7 -19   2    0.09    0.20
   7 -19   2    0.84    0.28
   7  19   2   -0.27    0.22
  -7  19  -2    0.31    0.25
   8 -19   2   13.66    0.79
   8 -19   2   14.06    0.80
  -8  19  -2   13.74    0.81
   8  19   2   14.94    0.85
   9 -19   2    0.87    0.31
   9 -19   2    0.26    0.30
  -9  19  -2    0.52    0.30
   9  19   2    1.14    0.38
   9 -20  -2    0.27    0.27
   9 -20  -2    0.20    0.25
   9  20  -2    0.39    0.30
   8 -20  -2    0.47    0.28
   8  20  -2    0.50    0.29
   7 -20  -2    4.17    0.49
   7  20  -2    5.01    0.55
   6 -20  -2    0.29    0.23
   6 -20  -2    0.27    0.21
   6  20  -2    0.31    0.25
   5 -20  -2    0.65    0.24
  -5 -20   2    0.65    0.25
   5 -20  -2    0.56    0.23
   5  20  -2    1.12    0.28
  -4 -20   2    1.39    0.29
   4 -20  -2    1.27    0.26
   4 -20  -2    1.40    0.29
  -4  20   2    1.49    0.28
   4  20  -2    1.65    0.32
   3 -20  -2    0.86    0.24
  -3 -20   2    1.54    0.30
   3 -20  -2    0.82    0.22
  -3  20   2    1.09    0.25
   3  20  -2    1.49    0.31
  -2 -20   2    0.54    0.23
   2 -20  -2    0.82    0.25
   2 -20  -2    0.99    0.22
  -2  20   2    0.46    0.19
   2  20  -2    0.61    0.24
   1 -20  -2   -0.03    0.16
  -1 -20   2    0.39    0.22
   1 -20  -2    0.01    0.20
   1  20  -2    0.11    0.19
  -1  20   2    0.06    0.18
   0 -20  -2    1.65    0.30
   0 -20   2    1.19    0.24
   0 -20   2    1.22    0.28
   0  20   2    0.99    0.24
   0  20  -2    0.96    0.25
  -1 -20  -2    0.29    0.19
   1 -20   2   -0.13    0.17
   1 -20   2    0.43    0.19
  -1  20  -2   -0.05    0.17
   1  20   2    0.05    0.16
   2 -20   2   11.81    0.62
  -2 -20  -2   10.83    0.61
   2 -20   2   11.82    0.63
  -2  20  -2   12.56    0.66
   2  20   2   12.18    0.63
  -3 -20  -2    1.23    0.27
   3 -20   2    1.22    0.28
   3 -20   2    1.26    0.27
  -3  20  -2    0.63    0.24
   3  20   2    0.97    0.27
  -4 -20  -2   -0.27    0.17
   4 -20   2    0.00    0.20
   4 -20   2   -0.32    0.16
  -4  20  -2    0.27    0.22
   4  20   2   -0.13    0.18
  -5 -20  -2    1.31    0.27
   5 -20   2    1.20    0.27
   5 -20   2    1.00    0.29
   5 -20   2    0.64    0.24
   5  20   2    1.20    0.31
  -5  20  -2    0.77    0.29
   6 -20   2   -0.23    0.20
   6 -20   2    0.03    0.23
   6  20   2    0.18    0.22
  -6  20  -2   -0.11    0.22
   7 -20   2    1.80    0.36
   7 -20   2    2.21    0.38
  -7  20  -2    1.47    0.34
   7  20   2    1.62    0.37
   8 -20   2    0.75    0.29
   8 -20   2    0.74    0.32
   8  20   2    0.80    0.30
  -8  20  -2    0.47    0.27
   9 -21  -2   -0.18    0.26
   9  21  -2   -0.40    0.22
   8 -21  -2    0.49    0.29
   8  21  -2    0.38    0.31
   7 -21  -2    0.15    0.25
   7  21  -2    0.18    0.25
   6 -21  -2    0.39    0.22
   6 -21  -2    0.51    0.25
   6  21  -2    0.45    0.25
   5 -21  -2    9.91    0.64
  -5 -21   2    9.49    0.61
   5 -21  -2    9.43    0.62
   5  21  -2    9.35    0.65
   4 -21  -2    5.26    0.51
   4 -21  -2    5.06    0.50
  -4 -21   2    5.30    0.49
   4  21  -2    4.97    0.51
   3 -21  -2   -0.01    0.21
   3 -21  -2   -0.25    0.17
  -3 -21   2   -0.17    0.17
  -3  21   2    0.11    0.18
   3  21  -2    0.37    0.21
   2 -21  -2    0.60    0.22
  -2 -21   2    0.64    0.23
   2 -21  -2    0.44    0.21
  -2  21   2    0.62    0.22
   2  21  -2    1.24    0.29
  -1 -21   2   -0.28    0.18
   1 -21  -2    0.18    0.18
   1 -21  -2   -0.06    0.17
  -1  21   2    0.06    0.17
   1  21  -2   -0.12    0.19
   0 -21   2    0.43    0.21
   0 -21   2    0.80    0.22
   0 -21  -2    0.32    0.20
   0  21  -2    0.46    0.23
   0  21   2    0.40    0.22
  -1 -21  -2    2.90    0.38
   1 -21   2    3.18    0.38
   1 -21   2    2.68    0.33
  -1  21  -2    3.17    0.41
   1  21   2    2.91    0.38
   2 -21   2    0.13    0.20
  -2 -21  -2    0.34    0.20
   2 -21   2   -0.14    0.16
   2  21   2    0.02    0.17
  -2  21  -2    0.07    0.21
   3 -21   2    4.00    0.44
   3 -21   2    3.91    0.43
  -3 -21  -2    3.58    0.43
  -3  21  -2    3.76    0.44
   3  21   2    3.23    0.39
   4 -21   2   -0.05    0.21
  -4 -21  -2   -0.05    0.19
   4 -21   2   -0.23    0.18
   4  21   2    0.29    0.21
  -4  21  -2    0.08    0.22
  -5 -21  -2    0.08    0.20
   5 -21   2   -0.05    0.19
   5 -21   2    0.34    0.26
  -5  21  -2   -0.03    0.22
   5  21   2    0.02    0.23
   6 -21   2    0.85    0.44
   6 -21   2    1.70    0.36
   6  21   2    1.62    0.37
  -6  21  -2    1.27    0.34
   7 -21   2   22.97    1.07
   7 -21   2   21.93    1.02
  -7  21  -2   24.08    1.07
   7  21   2   24.00    1.11
   8 -21   2    0.56    0.31
   8 -21   2    0.46    0.29
   8  21   2    0.75    0.34
  -8  21  -2    0.63    0.30
   8 -22  -2    1.81    0.41
   8  22  -2    2.08    0.44
   7 -22  -2    1.48    0.34
   7  22  -2    1.50    0.36
   6 -22  -2    3.45    0.45
   6 -22  -2    3.27    0.44
   6  22  -2    3.51    0.48
  -5 -22   2    2.26    0.36
   5 -22  -2    1.94    0.34
   5 -22  -2    2.88    0.43
   5  22  -2    1.96    0.37
  -4 -22   2    5.33    0.52
   4 -22  -2    5.99    0.56
   4 -22  -2    4.54    0.48
   4  22  -2    5.38    0.55
   3 -22  -2    4.27    0.47
  -3 -22   2    4.96    0.50
   3 -22  -2    3.92    0.44
   3  22  -2    4.48    0.51
  -3  22   2    4.22    0.61
   2 -22  -2    0.15    0.19
  -2 -22   2   -0.01    0.19
   2 -22  -2    0.50    0.23
  -2  22   2   -0.30    0.16
   2  22  -2    0.05    0.22
   1 -22  -2    0.08    0.19
  -1 -22   2   -0.16    0.17
  -1  22   2   -0.20    0.17
   1  22  -2    0.21    0.22
   0 -22   2    1.31    0.28
   0 -22   2    0.48    0.25
   0 -22  -2    1.34    0.30
   0  22   2    0.69    0.25
   0  22  -2    0.83    0.26
  -1 -22  -2    2.27    0.36
   1 -22   2    1.59    0.29
   1 -22   2    2.57    0.39
  -1  22  -2    2.35    0.35
   1  22   2    2.01    0.34
   2 -22   2    1.37    0.30
  -2 -22  -2    0.95    0.27
   2 -22   2    1.30    0.30
  -2  22  -2    1.29    0.30
   2  22   2    1.34    0.29
   3 -22   2    8.32    0.60
  -3 -22  -2    9.15    0.62
   3 -22   2    8.78    0.61
  -3  22  -2    8.56    0.61
   3  22   2    8.91    0.61
   4 -22   2    0.09    0.19
  -4 -22  -2    0.18    0.21
   4 -22   2    0.09    0.24
  -4  22  -2    0.14    0.24
   4  22   2    0.06    0.23
  -5 -22  -2    0.22    0.33
   5 -22   2    0.16    0.26
   5 -22   2    0.10    0.22
  -5  22  -2    0.05    0.21
   5  22   2    0.09    0.24
   6 -22   2    0.08    0.26
  -6  22  -2    0.52    0.30
   6  22   2    0.18    0.28
   7 -22   2   -0.17    0.23
  -7  22  -2   -0.18    0.26
   7  22   2   -0.01    0.27
   7 -23  -2    1.99    0.42
   7  23  -2    1.79    0.41
   6 -23  -2    0.91    0.31
   6 -23  -2    0.64    0.26
   6  23  -2    0.80    0.30
  -5 -23   2   -0.21    0.22
   5 -23  -2    0.76    0.28
   5 -23  -2    0.62    0.27
   5  23  -2    0.64    0.29
   4 -23  -2    2.28    0.38
   4 -23  -2    2.36    0.40
  -4 -23   2    1.84    0.35
   4  23  -2    2.84    0.41
   3 -23  -2    0.68    0.27
  -3 -23   2    0.00    0.24
   3 -23  -2    0.11    0.21
   3  23  -2    0.02    0.24
   2 -23  -2    1.88    0.32
   2 -23  -2    1.99    0.35
  -2 -23   2    2.29    0.39
  -2  23   2    2.07    0.35
   2  23  -2    2.45    0.40
  -1 -23   2    0.02    0.24
   1 -23  -2    0.37    0.23
   1  23  -2    0.46    0.26
  -1  23   2    0.26    0.22
   0 -23   2    8.17    0.62
   0 -23  -2    8.18    0.58
   0  23   2    8.41    0.58
   0  23  -2    8.32    0.59
  -1 -23  -2    0.07    0.23
   1 -23   2   -0.31    0.22
   1 -23   2    0.52    0.24
   1  23   2    0.27    0.22
  -1  23  -2    0.21    0.24
  -2 -23  -2    4.67    0.50
   2 -23   2    4.91    0.50
   2 -23   2    4.69    0.50
  -2  23  -2    4.30    0.48
   2  23   2    5.55    0.55
  -3 -23  -2    3.09    0.44
   3 -23   2    3.00    0.44
   3 -23   2    2.71    0.40
   3  23   2    2.27    0.38
  -3  23  -2    3.56    0.47
   4 -23   2    0.13    0.24
   4 -23   2    0.40    0.26
  -4 -23  -2    0.05    0.22
   4  23   2    0.41    0.25
  -4  23  -2    0.13    0.26
   5 -23   2    0.42    0.27
   5 -23   2    0.09    0.24
  -5  23  -2    0.43    0.31
   5  23   2    0.05    0.27
   6 -23   2    1.53    0.39
  -6  23  -2    1.31    0.37
   6  23   2    1.60    0.37
   6 -24  -2    0.06    0.23
   6 -24  -2    0.27    0.27
   6  24  -2    0.17    0.25
   5 -24  -2    2.03    0.40
   5 -24  -2    1.68    0.36
  -5 -24   2    2.21    0.41
   5  24  -2    2.34    0.44
  -4 -24   2    3.20    0.45
   4 -24  -2    3.97    0.50
   4 -24  -2    2.78    0.42
   4  24  -2    3.34    0.48
   3 -24  -2    0.18    0.25
   3 -24  -2    0.76    0.28
  -3 -24   2    0.91    0.31
   3  24  -2    0.49    0.27
  -2 -24   2    0.70    0.30
   2 -24  -2    0.27    0.23
   2 -24  -2    0.38    0.25
   2  24  -2    0.55    0.27
   1 -24  -2    1.40    0.33
  -1 -24   2    0.71    0.32
  -1  24   2    1.45    0.30
   1  24  -2    1.27    0.32
   0 -24  -2    3.13    0.43
   0 -24   2    3.70    0.49
   0  24  -2    3.13    0.42
   0  24   2    2.03    0.35
   1 -24   2    1.15    0.28
  -1 -24  -2    1.20    0.34
   1 -24   2    1.41    0.33
  -1  24  -2    1.48    0.35
   1  24   2    1.03    0.30
   2 -24   2    0.03    0.24
   2 -24   2   -0.10    0.22
  -2 -24  -2    0.05    0.24
  -2  24  -2    0.17    0.25
   2  24   2   -0.15    0.20
   3 -24   2    0.10    0.22
  -3 -24  -2   -0.13    0.24
   3 -24   2    0.27    0.26
   3  24   2   -0.01    0.24
  -3  24  -2    0.08    0.28
   4 -24   2    0.24    0.26
  -4 -24  -2   -0.05    0.24
   4 -24   2    0.14    0.26
   4  24   2   -0.09    0.21
  -4  24  -2    0.10    0.26
   5 -24   2    4.69    0.54
   5 -24   2    5.23    0.55
   5  24   2    5.43    0.59
  -5  24  -2    4.43    0.54
   5 -25  -2    0.59    0.30
   5 -25  -2    0.78    0.33
  -5 -25   2    1.17    0.33
   5  25  -2    0.96    0.35
  -4 -25   2   -0.09    0.27
   4 -25  -2   -0.14    0.28
   4 -25  -2    0.25    0.27
   4  25  -2    0.45    0.27
  -3 -25   2    0.18    0.25
   3 -25  -2   -0.66    0.21
   3 -25  -2    0.11    0.23
   3  25  -2   -0.40    0.21
   2 -25  -2    0.75    0.29
  -2 -25   2    0.68    0.32
   2  25  -2    1.49    0.36
   1 -25  -2   -0.06    0.25
  -1 -25   2   -0.38    0.26
   1  25  -2    0.14    0.25
   0 -25  -2   -0.08    0.23
   0 -25   2    0.02    0.25
   0  25   2    0.35    0.25
   0  25  -2    0.25    0.25
  -1 -25  -2    0.70    0.32
   1 -25   2    0.46    0.27
  -1  25  -2    0.37    0.26
   1  25   2    0.79    0.28
   2 -25   2    2.59    0.43
   2 -25   2    2.66    0.47
  -2 -25  -2    1.65    0.37
   2  25   2    2.25    0.40
  -2  25  -2    1.81    0.41
   3 -25   2    1.21    0.34
   3 -25   2    1.08    0.35
  -3 -25  -2    0.94    0.35
  -3  25  -2    1.13    0.36
   3  25   2    1.66    0.38
   4 -25   2    0.52    0.30
   4 -25   2    0.25    0.30
  -4 -25  -2    0.61    0.30
   4  25   2    0.36    0.28
  -4  25  -2    0.46    0.31
  -4 -26   2    0.38    0.31
   4 -26  -2    0.65    0.32
   4 -26  -2    0.24    0.29
   4  26  -2   -0.26    0.27
   3 -26  -2    0.58    0.31
  -3 -26   2    0.29    0.29
   3 -26  -2   -0.01    0.29
   3  26  -2    0.75    0.32
   2 -26  -2    0.75    0.33
  -2 -26   2    1.01    0.35
   2  26  -2    1.18    0.38
   1 -26  -2    0.26    0.30
  -1 -26   2    0.05    0.30
   1  26  -2    0.10    0.27
   0 -26   2    1.03    0.36
   0 -26  -2    0.82    0.36
   0  26  -2    1.54    0.38
  -1 -26  -2   -0.01    0.25
   1 -26   2    0.57    0.30
  -1  26  -2    0.11    0.30
   1  26   2    0.80    0.29
  -2 -26  -2    0.99    0.35
   2 -26   2    1.60    0.37
   2 -26   2    1.69    0.41
   2  26   2    2.07    0.41
  -2  26  -2    0.87    0.33
   3 -26   2    1.27    0.35
   3 -26   2    1.95    0.41
  -3 -26  -2    2.18    0.43
   3  26   2    0.98    0.36
  -3  26  -2    1.32    0.38
  -1 -27   2    0.62    0.34
   1 -27  -2    0.42    0.35
   1  27  -2    0.78    0.34
   0 -27   2    6.76    0.69
   0 -27  -2    5.33    0.62
   0  27  -2    4.52    0.56
  14   0  -3    0.19    0.25
  14   0  -3   -0.20    0.25
  13   0  -3    9.52    0.65
  13   0  -3    8.49    0.61
  13   0  -3    7.68    0.59
  12   0  -3    0.18    0.21
  12   0  -3    0.06    0.19
  12   0  -3   -0.11    0.19
  11   0  -3    0.46    0.20
  11   0  -3    0.29    0.18
  11   0  -3    0.60    0.22
  10   0  -3    0.08    0.16
  10   0  -3    0.03    0.16
  10   0  -3    0.08    0.17
   9   0  -3   33.07    1.09
  -9   0   3   32.31    1.07
   9   0  -3   32.72    1.10
   9   0  -3   32.63    1.09
   8   0  -3    0.07    0.12
   8   0  -3    0.04    0.11
  -8   0   3   -0.08    0.12
   8   0  -3    0.02    0.11
  -7   0   3   53.06    1.49
   7   0  -3   53.03    1.42
   7   0  -3   51.09    1.47
   7   0  -3   52.55    1.49
   7   0  -3   50.22    1.50
   6   0  -3   -0.04    0.09
  -6   0   3    0.05    0.09
   6   0  -3   -0.07    0.07
   6   0  -3    0.10    0.08
   6   0  -3    0.09    0.10
   5   0  -3    1.99    0.16
  -5   0   3    1.87    0.19
   5   0  -3    1.64    0.16
   5   0  -3    1.65    0.17
   5   0  -3    1.88    0.19
   4   0  -3   -0.06    0.08
   4   0  -3    0.03    0.08
  -4   0   3   -0.02    0.09
   4   0  -3    0.10    0.07
   4   0  -3    0.06    0.07
   3   0  -3   15.02    0.47
   3   0  -3   15.51    0.47
   3   0  -3   16.47    0.50
   3   0  -3   16.47    0.54
  -3   0   3   15.39    0.49
   2   0  -3   -0.04    0.06
   2   0  -3    0.03    0.06
  -2   0   3   -0.05    0.06
   1   0  -3    0.51    0.08
  -1   0   3    0.73    0.09
   0   0  -3   -0.07    0.06
   0   0   3   -0.03    0.06
   1   0   3   10.42    0.34
  -1   0  -3   10.08    0.34
  -1   0  -3   10.67    0.34
  -2   0  -3   -0.07    0.05
   2   0   3    0.01    0.06
   2   0   3    0.25    0.07
  -2   0  -3   -0.06    0.05
   2   0   3   -0.04    0.05
   2   0   3   -0.05    0.06
   2   0   3   -0.05    0.06
  -3   0  -3    0.70    0.11
   3   0   3    0.63    0.10
   3   0   3    0.66    0.12
   3   0   3    0.49    0.13
   3   0   3    0.73    0.12
  -4   0  -3   -0.07    0.06
   4   0   3   -0.06    0.09
   4   0   3    0.01    0.06
   4   0   3    0.05    0.07
   4   0   3    0.01    0.08
   5   0   3   51.63    1.36
   5   0   3   50.10    1.42
   5   0   3   51.39    1.41
  -5   0  -3   49.11    1.39
   5   0   3   50.00    1.46
   6   0   3   -0.09    0.10
   6   0   3    0.02    0.09
  -6   0  -3   -0.10    0.07
   6   0   3    0.13    0.13
   7   0   3    0.06    0.10
   7   0   3    0.09    0.13
   7   0   3    0.08    0.14
  -7   0  -3   -0.04    0.10
   8   0   3    0.03    0.11
   8   0   3    0.09    0.14
   8   0   3    0.07    0.17
   9   0   3   17.42    0.73
   9   0   3   17.27    0.79
   9   0   3   19.04    0.78
  10   0   3    0.00    0.19
  10   0   3    0.32    0.19
  10   0   3    0.20    0.18
  11   0   3    0.68    0.25
  11   0   3    0.60    0.28
  12   0   3    0.42    0.28
  12   0   3    0.11    0.26
  13   0   3    0.20    0.32
  13   0   3    0.11    0.27
  14  -1  -3   -0.01    0.24
  14  -1  -3    0.05    0.26
  14   1  -3   -0.11    0.24
  14   1  -3    0.18    0.26
  13  -1  -3    0.13    0.23
  13  -1  -3   -0.11    0.18
  13   1  -3    0.30    0.26
  13   1  -3    0.28    0.24
  13   1  -3    0.31    0.23
  12  -1  -3    0.11    0.19
  12  -1  -3    0.05    0.18
  12  -1  -3    0.18    0.20
  12   1  -3    0.09    0.17
  12   1  -3   -0.24    0.19
  12   1  -3   -0.36    0.18
  11  -1  -3    0.72    0.22
  11  -1  -3    1.05    0.26
  11  -1  -3    0.89    0.23
  11   1  -3    1.20    0.27
  11   1  -3    0.73    0.23
  11   1  -3    1.05    0.25
  10  -1  -3    3.29    0.35
  10  -1  -3    2.57    0.32
  10  -1  -3    2.58    0.33
 -10   1   3    2.74    0.32
  10   1  -3    2.78    0.33
  10   1  -3    2.55    0.30
  10   1  -3    2.92    0.34
   9  -1  -3   19.95    0.77
   9  -1  -3   20.68    0.77
   9  -1  -3   19.73    0.78
  -9  -1   3   19.55    0.74
  -9   1   3   20.15    0.77
   9   1  -3   20.02    0.76
   9   1  -3   19.71    0.76
   9   1  -3   19.70    0.77
   8  -1  -3    1.62    0.23
   8  -1  -3    2.34    0.26
  -8  -1   3    1.91    0.22
   8  -1  -3    2.54    0.26
   8  -1  -3    2.15    0.34
   8   1  -3    2.57    0.26
   8   1  -3    2.10    0.24
  -8   1   3    2.00    0.24
   8   1  -3    1.87    0.24
   7  -1  -3   10.09    0.41
  -7  -1   3   10.31    0.44
   7  -1  -3   10.34    0.47
   7  -1  -3   10.33    0.44
   7  -1  -3   10.05    0.45
   7   1  -3   10.49    0.39
  -7   1   3   10.96    0.47
   7   1  -3    9.98    0.44
   7   1  -3   10.37    0.45
   7   1  -3    9.72    0.45
  -6  -1   3    6.91    0.33
   6  -1  -3    6.86    0.33
   6  -1  -3    7.08    0.32
   6  -1  -3    7.27    0.35
   6  -1  -3    7.61    0.31
   6   1  -3    7.05    0.35
   6   1  -3    7.12    0.29
  -6   1   3    6.98    0.35
   6   1  -3    6.86    0.32
   6   1  -3    6.42    0.33
   5  -1  -3    7.93    0.31
   5  -1  -3    8.19    0.32
   5  -1  -3    7.65    0.34
   5  -1  -3    7.51    0.32
  -5  -1   3    7.81    0.34
   5   1  -3    7.08    0.32
   5   1  -3    7.66    0.34
   5   1  -3    7.35    0.29
   5   1  -3    7.30    0.33
  -5   1   3    7.63    0.35
   4  -1  -3   31.54    0.88
   4  -1  -3   31.09    0.90
   4  -1  -3   30.13    0.87
  -4  -1   3   31.78    0.89
   4   1  -3   30.89    0.88
  -4   1   3   30.68    0.90
   4   1  -3   31.66    0.90
   4   1  -3   31.91    0.86
   4   1  -3   30.53    0.86
  -3  -1   3    0.04    0.07
   3  -1  -3    0.17    0.06
   3  -1  -3    0.19    0.07
   3  -1  -3    0.13    0.08
   3   1  -3    0.12    0.07
   3   1  -3    0.13    0.07
  -3   1   3    0.08    0.08
   3   1  -3    0.25    0.08
  -2  -1   3   12.15    0.39
   2  -1  -3   11.31    0.42
   2  -1  -3   12.08    0.42
   2  -1  -3   11.63    0.39
  -2   1   3   12.09    0.40
   2   1  -3   12.29    0.39
   2   1  -3   11.79    0.39
  -1  -1   3    0.73    0.09
   1  -1  -3    0.69    0.09
   1   1  -3    0.62    0.09
  -1   1   3    0.64    0.08
   0  -1  -3    8.62    0.29
   0  -1   3    8.59    0.30
   0   1   3    9.31    0.30
   0   1  -3    9.02    0.30
   1  -1   3  110.09    2.86
   1  -1   3  115.25    2.86
  -1  -1  -3  114.67    2.85
   1  -1   3  116.82    2.89
  -1  -1  -3  116.98    2.85
   1   1   3  114.11    2.85
  -1   1  -3  112.30    2.86
  -1   1  -3  114.73    2.86
  -2  -1  -3    4.80    0.20
  -2  -1  -3    4.10    0.19
   2  -1   3    4.00    0.20
   2  -1   3    4.65    0.25
   2  -1   3    4.41    0.20
   2  -1   3    4.18    0.21
   2  -1   3    4.69    0.22
  -2   1  -3    4.39    0.23
  -2   1  -3    4.34    0.21
   2   1   3    4.30    0.21
   2   1   3    4.21    0.19
   2   1   3    5.13    0.20
   2   1   3    4.18    0.20
   3  -1   3   -0.09    0.07
  -3  -1  -3    0.02    0.07
   3  -1   3    0.07    0.08
  -3  -1  -3    0.11    0.08
   3  -1   3    0.09    0.09
   3  -1   3    0.08    0.11
   3   1   3    0.15    0.09
   3   1   3    0.04    0.08
   3   1   3    0.13    0.09
   3   1   3    0.28    0.12
  -3   1  -3    0.01    0.08
   3   1   3    0.05    0.07
   4  -1   3    8.36    0.35
   4  -1   3    8.43    0.33
   4  -1   3    8.46    0.38
  -4  -1  -3    8.97    0.34
   4  -1   3    8.31    0.36
   4   1   3    8.74    0.34
   4   1   3    8.54    0.38
   4   1   3    8.48    0.31
  -4   1  -3    9.12    0.36
   4   1   3    8.69    0.36
   5  -1   3    9.15    0.39
  -5  -1  -3    9.11    0.36
   5  -1   3    9.15    0.40
   5  -1   3    8.52    0.35
   5  -1   3    8.62    0.42
   5   1   3    9.43    0.33
   5   1   3    9.42    0.38
   5   1   3    9.00    0.39
   5   1   3    9.07    0.43
  -5   1  -3    8.78    0.38
   6  -1   3    0.15    0.11
   6  -1   3    0.07    0.10
   6  -1   3    0.05    0.14
  -6  -1  -3    0.07    0.09
   6  -1   3   -0.01    0.08
   6   1   3    0.11    0.10
   6   1   3    0.33    0.15
  -6   1  -3    0.26    0.11
   6   1   3    0.01    0.10
   7  -1   3    0.45    0.15
   7  -1   3    0.02    0.15
  -7  -1  -3    0.12    0.10
   7  -1   3   -0.21    0.10
  -7   1  -3    0.14    0.11
   7   1   3   -0.13    0.14
   7   1   3   -0.07    0.10
   7   1   3   -0.08    0.10
   8  -1   3   13.53    0.61
   8  -1   3   13.82    0.65
   8  -1   3   14.15    0.62
  -8   1  -3   15.58    0.68
   8   1   3   12.93    0.60
   8   1   3   14.27    0.59
   8   1   3   13.88    0.67
   9  -1   3    4.80    0.39
   9  -1   3    4.91    0.39
   9  -1   3    4.28    0.43
   9   1   3    4.78    0.42
   9   1   3    4.23    0.35
   9   1   3    4.75    0.46
  10  -1   3    0.11    0.21
  10  -1   3    0.11    0.16
  10  -1   3   -0.14    0.22
  10   1   3    0.25    0.20
  10   1   3   -0.13    0.16
  10   1   3    0.14    0.20
  11  -1   3    2.26    0.39
  11  -1   3    2.76    0.36
  11  -1   3    3.17    0.42
  11   1   3    2.80    0.38
  11   1   3    3.65    0.48
  12  -1   3    0.50    0.31
  12  -1   3    0.83    0.30
  12   1   3    0.16    0.24
  12   1   3    0.37    0.30
  13  -1   3    0.66    0.34
  13  -1   3    0.67    0.30
  13   1   3    0.45    0.32
  13   1   3    0.84    0.36
  14  -2  -3    0.14    0.23
  14  -2  -3    0.34    0.26
  14   2  -3    0.69    0.33
  13  -2  -3    1.94    0.37
  13  -2  -3    1.95    0.36
  13   2  -3    2.05    0.36
  13   2  -3    3.07    0.41
  13   2  -3    2.47    0.40
  12  -2  -3    0.01    0.20
  12  -2  -3   -0.16    0.19
  12  -2  -3   -0.14    0.18
  12   2  -3   -0.03    0.18
  12   2  -3    0.03    0.21
  12   2  -3    0.18    0.22
  11  -2  -3    0.35    0.20
  11  -2  -3    0.11    0.19
  11  -2  -3    0.06    0.19
  11   2  -3    0.21    0.20
  11   2  -3    0.37    0.22
  10  -2  -3    1.32    0.25
  10  -2  -3    1.62    0.28
  10  -2  -3    1.72    0.26
  10   2  -3    1.36    0.25
 -10   2   3    1.65    0.27
  10   2  -3    1.46    0.25
  10   2  -3    1.52    0.26
   9  -2  -3    0.33    0.16
   9  -2  -3    0.35    0.17
   9  -2  -3    0.03    0.13
   9   2  -3    0.26    0.16
   9   2  -3    0.22    0.15
   9   2  -3   -0.04    0.16
  -9   2   3    0.06    0.14
   8  -2  -3   17.20    0.70
   8  -2  -3   18.55    0.64
   8  -2  -3   17.59    0.68
   8  -2  -3   17.17    0.66
  -8  -2   3   18.66    0.66
   8   2  -3   17.95    0.68
   8   2  -3   17.60    0.68
  -8   2   3   18.98    0.71
   8   2  -3   18.33    0.69
   7  -2  -3   18.36    0.68
   7  -2  -3   18.56    0.65
   7  -2  -3   17.99    0.63
   7  -2  -3   18.34    0.62
  -7  -2   3   18.79    0.64
  -7   2   3   17.40    0.66
   7   2  -3   17.51    0.65
   7   2  -3   18.44    0.67
   7   2  -3   18.51    0.66
  -6  -2   3   13.45    0.48
   6  -2  -3   12.37    0.46
   6  -2  -3   11.54    0.46
   6  -2  -3   13.12    0.46
   6  -2  -3   12.64    0.50
   6   2  -3   12.13    0.48
   6   2  -3   12.03    0.47
   6   2  -3   12.31    0.49
  -6   2   3   13.10    0.50
   6   2  -3   13.26    0.43
  -5  -2   3    0.23    0.10
   5  -2  -3    0.34    0.11
   5  -2  -3    0.45    0.11
   5  -2  -3    0.56    0.12
   5  -2  -3    0.42    0.10
   5   2  -3    0.57    0.12
   5   2  -3    0.37    0.11
   5   2  -3    0.52    0.09
   5   2  -3    0.29    0.10
  -5   2   3    0.38    0.12
   4  -2  -3    5.71    0.28
   4  -2  -3    6.01    0.26
   4  -2  -3    6.32    0.28
  -4  -2   3    6.09    0.27
   4   2  -3    6.21    0.27
   4   2  -3    6.33    0.29
  -4   2   3    5.69    0.29
   4   2  -3    6.67    0.25
   3  -2  -3   -0.01    0.07
  -3  -2   3   -0.04    0.06
   3  -2  -3    0.19    0.07
   3   2  -3    0.01    0.07
  -3   2   3    0.40    0.09
   3   2  -3    0.12    0.07
   3   2  -3    0.14    0.06
  -2  -2   3  109.73    2.74
   2  -2  -3  107.23    2.75
   2  -2  -3  107.13    2.74
   2  -2  -3  106.15    2.75
   2   2  -3  111.83    2.75
   2   2  -3  113.76    2.75
   2   2  -3  112.84    2.74
  -2   2   3  106.74    2.75
   1  -2  -3   22.22    0.61
  -1  -2   3   20.35    0.60
  -1   2   3   21.19    0.60
   1   2  -3   21.12    0.60
   0  -2   3   17.21    0.52
   0  -2  -3   17.84    0.50
   0   2  -3   17.55    0.52
   0   2  -3   17.67    0.52
   0   2   3   17.15    0.50
   1  -2   3    0.48    0.08
   1  -2   3    0.43    0.08
   1  -2   3    0.39    0.07
   1  -2   3    0.50    0.08
  -1  -2  -3    0.33    0.06
   1  -2   3    0.43    0.08
   1  -2   3    0.39    0.08
  -1   2  -3    0.41    0.08
   1   2   3    0.37    0.07
  -1   2  -3    0.43    0.08
  -1   2  -3    0.41    0.08
   2  -2   3    1.85    0.15
  -2  -2  -3    1.51    0.12
   2  -2   3    1.96    0.16
  -2  -2  -3    1.79    0.12
   2  -2   3    1.69    0.14
   2   2   3    1.63    0.14
  -2   2  -3    1.63    0.14
   2   2   3    1.89    0.13
   2   2   3    1.61    0.12
   3  -2   3   39.39    1.14
   3  -2   3   39.78    1.13
   3  -2   3   40.32    1.11
   3  -2   3   39.52    1.12
  -3  -2  -3   39.88    1.08
  -3  -2  -3   41.61    1.08
   3  -2   3   42.18    1.12
   3   2   3   41.23    1.09
   3   2   3   40.76    1.11
  -3   2  -3   39.93    1.13
   3   2   3   40.42    1.14
   3   2   3   40.65    1.08
   4  -2   3   15.02    0.53
   4  -2   3   15.55    0.53
  -4  -2  -3   15.58    0.49
   4  -2   3   15.65    0.51
   4  -2   3   15.63    0.56
   4   2   3   14.56    0.52
  -4   2  -3   15.21    0.53
   4   2   3   15.51    0.50
   4   2   3   15.19    0.55
  -5  -2  -3   18.96    0.60
   5  -2   3   19.36    0.69
   5  -2   3   19.22    0.66
   5  -2   3   18.37    0.61
   5  -2   3   19.16    0.65
   5   2   3   20.04    0.66
   5   2   3   18.60    0.68
  -5   2  -3   19.54    0.65
   5   2   3   19.25    0.62
   6  -2   3   15.31    0.62
  -6  -2  -3   14.01    0.51
   6  -2   3   14.77    0.58
   6  -2   3   15.05    0.53
   6  -2   3   14.32    0.57
   6   2   3   15.13    0.54
   6   2   3   14.74    0.57
   6   2   3   14.47    0.60
  -6   2  -3   14.77    0.56
   7  -2   3    4.37    0.31
   7  -2   3    4.14    0.32
   7  -2   3    4.16    0.38
   7   2   3    3.83    0.28
   7   2   3    3.51    0.34
  -7   2  -3    3.52    0.29
   7   2   3    4.23    0.32
   8  -2   3   11.59    0.58
   8  -2   3   12.59    0.62
   8  -2   3   12.39    0.56
  -8   2  -3   11.55    0.54
   8   2   3   11.20    0.61
   8   2   3   12.48    0.58
   8   2   3   12.55    0.55
   9  -2   3   16.26    0.77
   9  -2   3   17.86    0.76
   9  -2   3   17.49    0.74
   9   2   3   17.05    0.75
   9   2   3   18.04    0.80
   9   2   3   17.81    0.74
  10  -2   3    2.26    0.32
  10  -2   3    3.01    0.37
  10  -2   3    2.19    0.36
  10   2   3    2.84    0.36
  10   2   3    2.93    0.38
  11  -2   3    2.37    0.35
  11  -2   3    2.36    0.38
  11  -2   3    2.23    0.38
  11   2   3    1.31    0.31
  11   2   3    2.23    0.37
  12  -2   3    6.85    0.61
  12  -2   3    6.66    0.55
  12  -2   3    6.87    0.59
  12   2   3    5.38    0.59
  12   2   3    7.45    0.58
  13  -2   3    0.85    0.30
  13  -2   3    0.79    0.32
  13   2   3    0.34    0.33
  13   2   3    0.63    0.33
  14  -3  -3   -0.09    0.26
  14  -3  -3    0.38    0.28
  14   3  -3    0.14    0.29
  14   3  -3    0.13    0.24
  13  -3  -3    2.07    0.37
  13  -3  -3    2.37    0.39
  13   3  -3    2.02    0.36
  13   3  -3    2.16    0.40
  12  -3  -3    1.74    0.49
  12  -3  -3    1.84    0.34
  12  -3  -3    1.79    0.31
  12   3  -3    1.88    0.34
  12   3  -3    1.91    0.31
  12   3  -3    2.05    0.34
  11  -3  -3    1.88    0.30
  11  -3  -3    2.41    0.35
  11  -3  -3    2.60    0.33
  11   3  -3    2.56    0.32
  11   3  -3    2.18    0.31
  11   3  -3    2.37    0.33
  10  -3  -3   -0.27    0.15
  10  -3  -3   -0.24    0.13
  10  -3  -3   -0.05    0.15
  10   3  -3   -0.08    0.12
  10   3  -3    0.01    0.17
  10   3  -3    0.21    0.18
   9  -3  -3    4.40    0.34
   9  -3  -3    3.95    0.32
   9  -3  -3    4.18    0.35
  -9   3   3    4.69    0.35
   9   3  -3    4.02    0.37
   9   3  -3    4.68    0.34
   9   3  -3    4.35    0.35
   8  -3  -3    2.51    0.24
   8  -3  -3    2.34    0.27
   8  -3  -3    1.94    0.23
   8  -3  -3    2.19    0.24
  -8  -3   3    2.36    0.23
   8   3  -3    2.40    0.27
   8   3  -3    2.03    0.25
  -8   3   3    2.62    0.28
   8   3  -3    1.97    0.25
   7  -3  -3    0.15    0.10
   7  -3  -3    0.21    0.12
   7  -3  -3    0.11    0.11
  -7  -3   3    0.12    0.10
   7  -3  -3    0.06    0.10
   7   3  -3    0.11    0.11
   7   3  -3    0.18    0.11
  -7   3   3    0.00    0.11
   7   3  -3    0.05    0.11
   6  -3  -3   26.60    0.83
  -6  -3   3   28.32    0.84
   6  -3  -3   27.81    0.84
   6  -3  -3   27.79    0.83
   6  -3  -3   27.84    0.88
   6   3  -3   25.97    0.85
   6   3  -3   27.22    0.85
   6   3  -3   26.76    0.85
   6   3  -3   28.11    0.77
  -6   3   3   26.87    0.88
  -5  -3   3   94.59    2.36
   5  -3  -3   93.50    2.38
   5  -3  -3   88.74    2.40
   5  -3  -3   94.07    2.32
   5  -3  -3   91.94    2.36
   5  -3  -3   94.93    2.35
   5   3  -3   90.41    2.38
  -5   3   3   86.17    2.40
   5   3  -3   93.47    2.31
   5   3  -3   90.19    2.37
   5   3  -3   87.22    2.38
   4  -3  -3   17.84    0.57
  -4  -3   3   15.98    0.53
  -4  -3   3   16.62    0.52
   4  -3  -3   16.98    0.53
   4  -3  -3   17.36    0.56
   4  -3  -3   17.03    0.52
   4   3  -3   17.16    0.54
  -4   3   3   17.37    0.58
  -4   3   3   16.87    0.51
   4   3  -3   16.64    0.55
   4   3  -3   17.89    0.55
  -3  -3   3   29.94    0.84
   3  -3  -3   29.74    0.84
   3  -3  -3   29.24    0.86
  -3  -3   3   30.77    0.84
   3  -3  -3   30.83    0.87
   3   3  -3   31.03    0.86
  -3   3   3   30.45    0.88
   3   3  -3   31.91    0.85
   3   3  -3   31.39    0.85
  -3   3   3   29.48    0.84
   3   3  -3   30.79    0.86
  -2  -3   3   26.16    0.73
   2  -3  -3   26.82    0.75
   2  -3  -3   25.31    0.73
   2  -3  -3   26.47    0.73
   2  -3  -3   25.69    0.74
  -2  -3   3   24.93    0.72
  -2   3   3   25.62    0.74
   2   3  -3   26.86    0.73
  -2   3   3   26.21    0.73
   2   3  -3   25.99    0.73
   2   3  -3   26.26    0.73
  -1  -3   3   21.87    0.64
   1  -3  -3   22.54    0.64
   1  -3  -3   22.08    0.64
  -1  -3   3   23.43    0.64
   1  -3  -3   23.07    0.65
  -1  -3   3   22.39    0.64
   1   3  -3   22.70    0.63
   1   3  -3   22.82    0.64
   1   3  -3   22.33    0.64
  -1   3   3   22.32    0.64
  -1   3   3   22.65    0.65
   0  -3  -3   13.91    0.42
   0  -3   3   13.68    0.44
   0  -3   3   13.93    0.44
   0  -3   3   14.34    0.43
   0  -3   3   13.81    0.44
   0  -3  -3   14.38    0.44
   0  -3   3   14.71    0.44
   0   3  -3   14.06    0.45
   0   3   3   14.11    0.44
   0   3   3   13.57    0.42
   0   3  -3   14.21    0.44
   0   3  -3   14.44    0.43
   1  -3   3   28.40    0.84
   1  -3   3   30.10    0.84
   1  -3   3   30.50    0.84
   1  -3   3   30.83    0.84
   1  -3   3   31.60    0.83
  -1  -3  -3   29.61    0.79
  -1  -3  -3   30.13    0.83
   1  -3   3   28.99    0.83
   1   3   3   29.78    0.79
  -1   3  -3   30.59    0.84
  -1   3  -3   29.30    0.84
   1   3   3   29.64    0.83
  -2  -3  -3    8.84    0.28
   2  -3   3    8.38    0.33
   2  -3   3    8.54    0.33
   2  -3   3    7.87    0.31
   2  -3   3    8.37    0.31
  -2  -3  -3    8.30    0.28
   2  -3   3    8.89    0.33
  -2  -3  -3    8.26    0.30
   2   3   3    8.37    0.29
  -2   3  -3    8.60    0.33
   2   3   3    8.13    0.30
   2   3   3    8.16    0.32
  -2   3  -3    7.94    0.32
   2   3   3    8.41    0.28
  -3  -3  -3   91.66    2.32
   3  -3   3   90.64    2.38
   3  -3   3   90.60    2.37
   3  -3   3   96.23    2.39
   3  -3   3   90.80    2.40
   3  -3   3   94.48    2.34
  -3  -3  -3   93.68    2.32
  -3  -3  -3   91.40    2.33
   3   3   3   89.09    2.39
   3   3   3   93.59    2.33
   3   3   3   91.07    2.33
  -3   3  -3   91.63    2.40
   3   3   3   93.07    2.36
   4  -3   3   81.74    2.09
  -4  -3  -3   82.55    2.09
   4  -3   3   79.80    2.19
  -4  -3  -3   83.43    2.09
   4  -3   3   78.49    2.16
   4  -3   3   81.85    2.14
  -4  -3  -3   86.30    2.09
   4  -3   3   80.55    2.17
   4   3   3   82.05    2.14
   4   3   3   81.20    2.19
   4   3   3   84.06    2.11
  -4   3  -3   78.46    2.16
   4   3   3   85.03    2.10
   5  -3   3    2.81    0.25
   5  -3   3    2.33    0.24
   5  -3   3    3.00    0.23
   5  -3   3    2.52    0.19
  -5  -3  -3    2.39    0.16
   5   3   3    2.58    0.25
   5   3   3    2.70    0.19
   5   3   3    2.28    0.21
  -5   3  -3    2.54    0.24
   6  -3   3    5.43    0.29
   6  -3   3    5.44    0.32
   6  -3   3    4.92    0.35
   6  -3   3    5.24    0.32
  -6  -3  -3    5.67    0.29
   6   3   3    5.43    0.29
  -6   3  -3    5.57    0.33
   6   3   3    5.23    0.32
   6   3   3    5.23    0.34
   7  -3   3   53.37    1.62
   7  -3   3   54.49    1.55
   7  -3   3   54.67    1.63
   7  -3   3   52.78    1.65
   7   3   3   57.23    1.57
   7   3   3   55.74    1.66
  -7   3  -3   58.64    1.63
   7   3   3   54.72    1.61
   8  -3   3    8.57    0.48
   8  -3   3    8.60    0.47
   8  -3   3    8.28    0.51
   8   3   3    8.74    0.48
   8   3   3    9.71    0.55
  -8   3  -3    9.44    0.48
   8   3   3    9.35    0.49
   9  -3   3    0.16    0.18
   9  -3   3    0.11    0.17
   9  -3   3    0.31    0.18
   9   3   3    0.03    0.14
   9   3   3    0.22    0.19
  10  -3   3    2.46    0.37
  10  -3   3    2.50    0.36
  10  -3   3    1.49    0.29
  10   3   3    1.87    0.35
  10   3   3    1.61    0.30
  11  -3   3    0.27    0.26
  11  -3   3    0.27    0.22
  11  -3   3    0.05    0.20
  11   3   3    0.11    0.22
  11   3   3   -0.03    0.24
  12  -3   3    3.40    0.46
  12  -3   3    2.93    0.41
  12  -3   3    4.45    0.54
  12   3   3    3.62    0.49
  12   3   3    2.91    0.43
  13  -3   3    0.50    0.28
  13  -3   3   -0.04    0.24
  13  -3   3    0.19    0.31
  13   3   3    0.07    0.26
  13   3   3    0.35    0.34
 -13   3  -3   -0.08    0.32
  14  -4  -3    0.75    0.28
  14  -4  -3    0.38    0.28
  14   4  -3    0.12    0.27
  14   4  -3    0.78    0.31
  13  -4  -3    0.65    0.28
  13  -4  -3    0.61    0.27
  13   4  -3    0.34    0.26
  13   4  -3    0.74    0.29
  12  -4  -3    5.45    0.50
  12  -4  -3    5.71    0.55
  12   4  -3    5.66    0.52
  12   4  -3    4.93    0.50
  11  -4  -3    0.39    0.20
  11  -4  -3    0.21    0.21
  11  -4  -3    0.53    0.24
  11   4  -3    0.18    0.19
  11   4  -3    0.34    0.18
  11   4  -3    0.54    0.22
  10  -4  -3    0.07    0.16
  10  -4  -3   -0.11    0.17
  10  -4  -3    0.15    0.17
  10   4  -3    0.36    0.20
  10   4  -3    0.31    0.17
  10   4  -3   -0.06    0.15
   9  -4  -3    5.72    0.37
   9  -4  -3    6.19    0.38
   9  -4  -3    5.33    0.39
  -9   4   3    6.23    0.42
   9   4  -3    5.47    0.37
   9   4  -3    6.26    0.41
   9   4  -3    6.39    0.43
   8  -4  -3   33.92    1.04
   8  -4  -3   31.06    1.03
   8  -4  -3   33.19    1.02
   8  -4  -3   32.19    1.08
   8   4  -3   31.60    1.04
   8   4  -3   33.08    1.07
   8   4  -3   32.32    1.06
  -8   4   3   32.53    1.08
  -7  -4   3    0.46    0.12
   7  -4  -3    0.21    0.11
   7  -4  -3    0.41    0.13
   7  -4  -3    0.30    0.12
   7  -4  -3    0.13    0.12
   7   4  -3    0.35    0.13
  -7   4   3    0.23    0.13
   7   4  -3    0.38    0.14
   7   4  -3    0.10    0.11
   6  -4  -3   10.00    0.39
   6  -4  -3    9.72    0.44
   6  -4  -3    9.70    0.34
   6  -4  -3    8.77    0.39
   6  -4  -3    9.82    0.40
  -6  -4   3    9.44    0.38
   6   4  -3    9.30    0.41
   6   4  -3    9.37    0.41
   6   4  -3    9.54    0.41
  -6   4   3    9.86    0.44
  -5  -4   3   57.64    1.47
  -5  -4   3   57.64    1.50
   5  -4  -3   56.20    1.51
   5  -4  -3   59.06    1.50
   5  -4  -3   56.86    1.48
   5  -4  -3   55.09    1.56
   5  -4  -3   55.23    1.54
  -5   4   3   53.31    1.56
   5   4  -3   56.20    1.53
   5   4  -3   55.82    1.54
   5   4  -3   55.29    1.54
   5   4  -3   56.61    1.49
   4  -4  -3   20.72    0.62
   4  -4  -3   22.24    0.66
   4  -4  -3   21.21    0.67
   4  -4  -3   20.42    0.62
  -4  -4   3   22.15    0.63
  -4  -4   3   21.91    0.64
   4  -4  -3   20.99    0.68
  -4   4   3   19.95    0.68
   4   4  -3   21.15    0.67
  -4   4   3   20.68    0.61
   4   4  -3   21.42    0.66
   4   4  -3   21.15    0.65
  -3  -4   3  185.12    4.62
   3  -4  -3  183.72    4.63
   3  -4  -3  179.82    4.65
  -3  -4   3  186.50    4.62
   3  -4  -3  192.88    4.65
  -3   4   3  183.66    4.67
   3   4  -3  195.16    4.63
   3   4  -3  184.11    4.63
   3   4  -3  187.22    4.64
   3   4  -3  188.17    4.64
  -2  -4   3   45.31    1.22
   2  -4  -3   45.37    1.21
   2  -4  -3   44.63    1.22
   2  -4  -3   45.69    1.23
  -2  -4   3   47.78    1.25
  -2  -4   3   45.79    1.21
  -2   4   3   46.89    1.22
   2   4  -3   45.44    1.21
   2   4  -3   46.08    1.21
   2   4  -3   44.67    1.21
   2   4  -3   46.23    1.21
  -2   4   3   45.30    1.23
  -1  -4   3   15.52    0.49
   1  -4  -3   15.51    0.48
   1  -4  -3   16.19    0.50
   1  -4  -3   15.25    0.48
  -1  -4   3   16.17    0.48
  -1  -4   3   15.09    0.48
  -1  -4   3   17.17    0.49
  -1   4   3   15.70    0.48
   1   4  -3   15.47    0.48
  -1   4   3   16.04    0.50
   1   4  -3   15.95    0.48
   1   4  -3   16.12    0.48
   1   4  -3   15.95    0.48
   0  -4   3   22.17    0.63
   0  -4   3   21.26    0.64
   0  -4   3   21.14    0.64
   0  -4   3   22.10    0.64
   0  -4  -3   22.41    0.61
   0  -4   3   22.51    0.63
   0   4  -3   22.86    0.68
   0   4  -3   21.20    0.63
   0   4  -3   21.77    0.64
   0   4   3   21.15    0.64
   0   4  -3   21.69    0.63
   0   4   3   22.07    0.61
  -1  -4  -3   56.73    1.50
   1  -4   3   60.64    1.51
  -1  -4  -3   58.25    1.46
   1  -4   3   56.14    1.51
   1  -4   3   57.24    1.52
   1  -4   3   59.09    1.52
   1  -4   3   57.18    1.51
   1   4   3   56.80    1.50
  -1   4  -3   58.36    1.53
   1   4   3   56.91    1.50
  -1   4  -3   56.73    1.52
   1   4   3   58.01    1.46
  -2  -4  -3   43.20    1.16
   2  -4   3   42.53    1.17
  -2  -4  -3   43.41    1.11
   2  -4   3   44.80    1.19
   2  -4   3   42.83    1.19
  -2  -4  -3   42.31    1.11
   2  -4   3   44.33    1.17
   2  -4   3   43.54    1.19
  -2   4  -3   41.63    1.19
   2   4   3   42.64    1.14
  -2   4  -3   42.62    1.20
   2   4   3   44.13    1.18
   2   4   3   43.47    1.11
   3  -4   3   15.20    0.53
  -3  -4  -3   15.93    0.45
  -3  -4  -3   15.88    0.48
   3  -4   3   15.19    0.49
  -3  -4  -3   15.88    0.45
   3  -4   3   14.87    0.53
   3  -4   3   15.76    0.53
   3  -4   3   15.69    0.53
   3   4   3   14.97    0.53
   3   4   3   14.91    0.49
  -3   4  -3   14.75    0.53
  -3   4  -3   15.41    0.54
   4  -4   3    1.70    0.15
   4  -4   3    2.04    0.21
   4  -4   3    1.86    0.20
   4  -4   3    1.67    0.17
   4  -4   3    1.48    0.16
  -4  -4  -3    1.79    0.13
  -4  -4  -3    1.79    0.14
  -4  -4  -3    2.11    0.13
   4   4   3    1.50    0.15
   4   4   3    1.75    0.14
  -4   4  -3    2.04    0.20
   4   4   3    1.59    0.19
   5  -4   3   31.14    1.00
   5  -4   3   29.99    0.96
   5  -4   3   31.75    0.98
  -5  -4  -3   32.91    0.88
   5  -4   3   31.26    0.95
   5   4   3   32.02    0.95
   5   4   3   32.49    0.91
   5   4   3   30.96    1.00
  -5   4  -3   31.82    0.99
   6  -4   3    0.98    0.18
   6  -4   3    1.01    0.19
   6  -4   3    1.10    0.19
   6  -4   3    0.87    0.15
  -6   4  -3    0.99    0.17
   6   4   3    0.75    0.15
   6   4   3    1.03    0.15
   6   4   3    1.01    0.18
   7  -4   3    3.38    0.31
   7  -4   3    2.67    0.29
   7  -4   3    3.06    0.31
   7   4   3    2.85    0.31
   7   4   3    3.26    0.30
  -7   4  -3    3.25    0.31
   8  -4   3    1.90    0.27
   8  -4   3    2.22    0.31
   8  -4   3    2.29    0.29
   8   4   3    2.08    0.29
   8   4   3    2.31    0.28
  -8   4  -3    1.89    0.26
   9  -4   3    0.04    0.17
   9  -4   3   -0.04    0.16
   9  -4   3   -0.04    0.15
   9   4   3    0.17    0.15
   9   4   3   -0.12    0.15
  10  -4   3    9.97    0.62
  10  -4   3   10.73    0.61
  10  -4   3   10.75    0.62
  10   4   3    9.88    0.57
  10   4   3   10.80    0.67
  11  -4   3   -0.04    0.22
  11  -4   3   -0.01    0.24
  11  -4   3   -0.19    0.21
  11   4   3   -0.11    0.20
  11   4   3   -0.04    0.23
  12  -4   3   -0.12    0.21
  12  -4   3   -0.38    0.26
  12  -4   3   -0.22    0.22
  12   4   3    0.13    0.25
 -12   4  -3   -0.26    0.26
  12   4   3    0.03    0.25
  14  -5  -3   -0.15    0.25
  14  -5  -3    0.10    0.27
  14   5  -3   -0.31    0.27
  14   5  -3    0.14    0.26
  13  -5  -3    1.95    0.37
  13  -5  -3    2.16    0.39
  13   5  -3    1.88    0.37
  13   5  -3    1.72    0.35
  12  -5  -3    0.26    0.23
  12  -5  -3    0.14    0.22
  12   5  -3    0.15    0.22
  12   5  -3   -0.16    0.20
  11  -5  -3    4.00    0.42
  11  -5  -3    4.27    0.61
  11  -5  -3    3.90    0.43
  11   5  -3    3.84    0.42
  11   5  -3    3.73    0.39
  10  -5  -3    3.99    0.37
  10  -5  -3    4.59    0.37
  10  -5  -3    3.71    0.38
  10   5  -3    4.35    0.40
  10   5  -3    4.26    0.35
  10   5  -3    4.18    0.39
   9  -5  -3    0.12    0.13
   9  -5  -3    0.09    0.15
   9  -5  -3    0.15    0.15
   9  -5  -3    0.28    0.15
   9   5  -3    0.06    0.14
   9   5  -3    0.17    0.17
   9   5  -3    0.22    0.15
  -9   5   3    0.03    0.14
   8  -5  -3    1.48    0.21
   8  -5  -3    1.36    0.19
   8  -5  -3    1.15    0.22
   8  -5  -3    1.73    0.23
   8   5  -3    1.59    0.21
   8   5  -3    1.20    0.21
   8   5  -3    1.59    0.23
  -8   5   3    1.37    0.23
   7  -5  -3   52.32    1.44
   7  -5  -3   52.10    1.45
   7  -5  -3   48.74    1.45
   7  -5  -3   50.22    1.50
  -7  -5   3   49.33    1.40
   7   5  -3   50.64    1.48
   7   5  -3   50.43    1.48
  -7   5   3   51.68    1.51
   7   5  -3   50.49    1.45
   6  -5  -3    2.77    0.26
   6  -5  -3    2.24    0.20
   6  -5  -3    2.56    0.22
  -6  -5   3    2.76    0.19
  -6  -5   3    2.39    0.19
   6  -5  -3    2.51    0.17
   6  -5  -3    2.99    0.20
  -6   5   3    2.90    0.27
   6   5  -3    2.43    0.23
   6   5  -3    2.80    0.25
   6   5  -3    2.67    0.21
   5  -5  -3  105.22    2.55
   5  -5  -3   95.71    2.59
   5  -5  -3  100.51    2.55
  -5  -5   3   98.98    2.54
   5  -5  -3   96.67    2.61
  -5  -5   3  104.60    2.54
   5  -5  -3   97.62    2.53
  -5   5   3   97.68    2.63
   5   5  -3   98.05    2.59
   5   5  -3  100.58    2.58
  -5   5   3  102.97    2.55
   5   5  -3   95.58    2.59
   4  -5  -3   50.60    1.36
   4  -5  -3   51.51    1.35
  -4  -5   3   53.12    1.36
  -4  -5   3   51.71    1.36
   4  -5  -3   50.00    1.40
   4  -5  -3   53.97    1.35
   4  -5  -3   47.89    1.40
  -4   5   3   48.28    1.42
  -4   5   3   52.08    1.34
   4   5  -3   51.22    1.40
   4   5  -3   52.58    1.38
   4   5  -3   49.44    1.39
   3  -5  -3   37.33    1.02
   3  -5  -3   36.81    1.01
   3  -5  -3   34.94    1.02
  -3  -5   3   36.52    0.99
  -3  -5   3   35.81    1.00
  -3  -5   3   37.59    1.01
  -3   5   3   34.10    1.03
   3   5  -3   36.37    0.99
   3   5  -3   37.21    1.00
   3   5  -3   35.45    1.01
   3   5  -3   35.45    1.01
   2  -5  -3    7.19    0.29
  -2  -5   3    6.72    0.27
   2  -5  -3    6.95    0.27
  -2  -5   3    6.94    0.29
   2  -5  -3    7.53    0.30
  -2  -5   3    7.41    0.28
  -2  -5   3    7.11    0.27
   2   5  -3    7.56    0.28
   2   5  -3    7.01    0.29
   2   5  -3    6.79    0.27
   2   5  -3    7.38    0.29
  -2   5   3    7.35    0.30
  -1  -5   3    4.05    0.20
   1  -5  -3    4.13    0.20
   1  -5  -3    4.12    0.20
  -1  -5   3    4.17    0.21
  -1  -5   3    4.31    0.21
  -1  -5   3    4.58    0.21
   1   5  -3    4.48    0.20
   1   5  -3    4.19    0.21
   1   5  -3    4.23    0.21
  -1   5   3    4.07    0.20
   1   5  -3    4.14    0.20
   1   5  -3    4.27    0.21
   0  -5  -3    2.87    0.16
   0  -5   3    2.36    0.16
   0  -5   3    2.76    0.16
   0  -5  -3    2.93    0.17
   0  -5  -3    2.90    0.15
   0  -5   3    2.36    0.17
   0  -5   3    2.37    0.16
   0  -5   3    2.50    0.16
   0   5  -3    2.20    0.16
   0   5  -3    2.46    0.16
   0   5   3    2.78    0.15
   0   5  -3    2.72    0.17
   1  -5   3   74.11    1.94
   1  -5   3   76.24    1.96
  -1  -5  -3   75.93    1.94
   1  -5   3   75.64    1.95
   1  -5   3   73.06    1.94
  -1  -5  -3   76.51    1.89
   1   5   3   76.04    1.93
  -1   5  -3   75.32    1.97
  -1   5  -3   75.54    1.95
   1   5   3   74.81    1.88
  -1   5  -3   73.15    1.94
   2  -5   3   39.33    1.13
   2  -5   3   41.12    1.13
   2  -5   3   41.83    1.16
  -2  -5  -3   41.67    1.06
  -2  -5  -3   41.34    1.06
   2  -5   3   39.82    1.15
  -2  -5  -3   42.73    1.13
   2  -5   3   41.66    1.15
   2   5   3   41.22    1.14
  -2   5  -3   43.13    1.17
   2   5   3   43.12    1.06
   2   5   3   40.47    1.09
  -2   5  -3   39.77    1.16
   3  -5   3   19.18    0.60
  -3  -5  -3   19.86    0.60
   3  -5   3   20.53    0.65
   3  -5   3   18.56    0.64
  -3  -5  -3   20.43    0.54
   3  -5   3   19.55    0.64
  -3  -5  -3   19.91    0.54
  -3   5  -3   18.86    0.65
   3   5   3   20.16    0.65
  -3   5  -3   18.78    0.65
   3   5   3   20.62    0.60
   4  -5   3   10.89    0.44
   4  -5   3   10.64    0.43
  -4  -5  -3   11.12    0.37
   4  -5   3   10.01    0.43
  -4  -5  -3   11.14    0.33
   4  -5   3   10.80    0.38
  -4  -5  -3   10.53    0.33
   4  -5   3   10.42    0.42
  -4   5  -3   10.95    0.45
   4   5   3   10.18    0.40
  -4   5  -3    9.92    0.44
   4   5   3   10.99    0.36
   4   5   3    9.71    0.43
   5  -5   3    0.48    0.14
   5  -5   3    0.25    0.11
   5  -5   3    0.49    0.14
   5  -5   3    0.32    0.11
   5   5   3    0.32    0.13
   5   5   3    0.34    0.09
   5   5   3    0.56    0.13
  -5   5  -3    0.58    0.14
  -5   5  -3    0.40    0.13
   6  -5   3    8.52    0.40
   6  -5   3    8.06    0.45
   6  -5   3    8.58    0.42
   6  -5   3    8.94    0.43
  -6   5  -3    8.52    0.45
   6   5   3    8.68    0.41
  -6   5  -3    8.41    0.44
   6   5   3    8.60    0.46
   7  -5   3    1.02    0.17
   7  -5   3    0.49    0.17
   7  -5   3    0.49    0.17
   7  -5   3    0.79    0.19
  -7   5  -3    0.53    0.16
   7   5   3    0.80    0.22
   7   5   3    0.28    0.14
   8  -5   3    0.82    0.22
   8  -5   3    1.23    0.23
   8  -5   3    1.42    0.25
   8   5   3    0.92    0.22
   8   5   3    1.30    0.22
  -8   5  -3    1.27    0.24
   9  -5   3    0.34    0.20
   9  -5   3   -0.08    0.17
   9  -5   3   -0.06    0.14
   9   5   3   -0.04    0.15
   9   5   3   -0.29    0.17
  -9   5  -3   -0.14    0.16
  10  -5   3   15.75    0.77
  10  -5   3   14.82    0.74
  10  -5   3   16.38    0.82
 -10   5  -3   16.07    0.81
  10   5   3   16.36    0.83
  10   5   3   15.89    0.75
  11  -5   3    1.69    0.34
  11  -5   3    1.69    0.37
  11  -5   3    1.80    0.33
  11   5   3    2.09    0.40
 -11   5  -3    1.28    0.34
  11   5   3    1.82    0.33
  12  -5   3    0.90    0.31
  12  -5   3    1.44    0.35
  12  -5   3    1.04    0.36
 -12   5  -3    0.63    0.33
  12   5   3    0.76    0.30
  12   5   3    1.24    0.37
  14  -6  -3    0.01    0.26
  14  -6  -3   -0.12    0.26
  14   6  -3   -0.24    0.26
  14   6  -3    0.42    0.28
  13  -6  -3    0.12    0.25
  13  -6  -3   -0.13    0.23
  13   6  -3    0.09    0.27
  13   6  -3   -0.03    0.24
  12  -6  -3   -0.01    0.21
  12  -6  -3   -0.12    0.19
  12   6  -3   -0.11    0.24
  12   6  -3    0.31    0.23
  11  -6  -3    1.17    0.30
  11  -6  -3    1.14    0.27
  11   6  -3    1.14    0.28
  11   6  -3    0.97    0.25
  10  -6  -3    7.20    0.45
  10  -6  -3    7.50    0.49
  10  -6  -3    8.21    0.49
  10   6  -3    7.64    0.74
  10   6  -3    7.26    0.48
 -10   6   3    6.99    0.45
  10   6  -3    7.36    0.48
   9  -6  -3    1.67    0.24
   9  -6  -3    1.81    0.25
   9  -6  -3    1.82    0.29
   9  -6  -3    1.59    0.23
   9   6  -3    1.36    0.22
  -9   6   3    1.67    0.23
   9   6  -3    1.81    0.28
   9   6  -3    1.32    0.24
   8  -6  -3   18.83    0.71
   8  -6  -3   19.55    0.70
   8  -6  -3   18.56    0.75
   8  -6  -3   19.14    0.71
   8   6  -3   18.85    0.74
   8   6  -3   18.73    0.74
  -8   6   3   20.19    0.78
  -8   6   3   19.67    0.71
   8   6  -3   18.68    0.70
   7  -6  -3    0.67    0.17
   7  -6  -3    0.52    0.14
   7  -6  -3    0.60    0.14
   7  -6  -3    0.59    0.15
  -7   6   3    0.64    0.17
  -7   6   3    0.64    0.14
   7   6  -3    0.46    0.14
   7   6  -3    0.50    0.16
   7   6  -3    0.72    0.15
   6  -6  -3   24.20    0.72
   6  -6  -3   24.55    0.76
   6  -6  -3   24.03    0.80
   6  -6  -3   22.66    0.75
   6  -6  -3   23.90    0.81
  -6  -6   3   23.15    0.72
  -6  -6   3   26.56    0.73
   6   6  -3   23.53    0.77
   6   6  -3   24.45    0.81
  -6   6   3   24.41    0.76
  -6   6   3   24.09    0.83
   6   6  -3   23.98    0.80
   5  -6  -3    1.20    0.14
  -5  -6   3    0.98    0.13
  -5  -6   3    0.87    0.11
   5  -6  -3    0.77    0.12
   5  -6  -3    0.80    0.14
   5  -6  -3    0.99    0.13
   5  -6  -3    0.64    0.13
   5   6  -3    0.90    0.14
  -5   6   3    0.61    0.12
   5   6  -3    0.94    0.15
  -5   6   3    0.82    0.15
   5   6  -3    0.76    0.13
   4  -6  -3   88.63    2.36
   4  -6  -3   89.66    2.37
   4  -6  -3   89.79    2.29
  -4  -6   3   94.83    2.32
  -4  -6   3   88.43    2.32
   4  -6  -3   94.71    2.30
  -4  -6   3   91.87    2.30
   4  -6  -3   88.53    2.32
   4   6  -3   89.25    2.36
  -4   6   3   85.35    2.38
   4   6  -3   92.41    2.33
  -4   6   3   91.74    2.30
   4   6  -3   86.95    2.35
   3  -6  -3  261.46    6.34
  -3  -6   3  258.57    6.29
   3  -6  -3  250.06    6.35
   3  -6  -3  262.68    6.34
  -3  -6   3  260.13    6.33
  -3  -6   3  256.09    6.30
   3   6  -3  257.12    6.32
   3   6  -3  258.40    6.30
   3   6  -3  254.34    6.34
   3   6  -3  245.24    6.33
  -3   6   3  250.80    6.36
   2  -6  -3    5.95    0.25
   2  -6  -3    6.11    0.28
  -2  -6   3    6.15    0.28
   2  -6  -3    5.86    0.29
  -2  -6   3    5.66    0.25
  -2  -6   3    5.51    0.25
   2   6  -3    6.13    0.26
  -2   6   3    5.65    0.27
   2   6  -3    6.04    0.27
   2   6  -3    5.86    0.26
   2   6  -3    6.39    0.28
   1  -6  -3   92.14    2.23
   1  -6  -3   85.75    2.24
   1  -6  -3   86.52    2.23
  -1  -6   3   85.32    2.22
  -1  -6   3   85.86    2.24
  -1  -6   3   86.41    2.22
  -1  -6   3   88.02    2.22
   1   6  -3   84.88    2.21
  -1   6   3   88.24    2.22
   1   6  -3   86.43    2.22
   1   6  -3   88.32    2.24
   1   6  -3   84.09    2.22
   0  -6  -3    1.74    0.16
   0  -6   3    1.86    0.17
   0  -6   3    1.60    0.15
   0  -6   3    1.83    0.16
   0  -6  -3    1.87    0.13
   0  -6  -3    1.82    0.14
   0  -6   3    1.61    0.14
   0  -6   3    1.58    0.15
   0   6   3    1.65    0.13
   0   6   3    1.84    0.15
   0   6  -3    1.72    0.15
   0   6  -3    1.82    0.16
   0   6  -3    1.42    0.14
  -1  -6  -3   31.78    0.88
  -1  -6  -3   31.02    0.81
   1  -6   3   31.43    0.89
   1  -6   3   28.97    0.87
   1  -6   3   30.03    0.87
  -1  -6  -3   30.68    0.88
   1  -6   3   31.51    0.88
   1   6   3   30.47    0.86
   1   6   3   29.77    0.80
  -1   6  -3   29.57    0.88
  -1   6  -3   30.09    0.89
  -1   6  -3   30.65    0.87
   2  -6   3   12.46    0.43
   2  -6   3   11.73    0.44
  -2  -6  -3   11.49    0.34
   2  -6   3   12.52    0.45
  -2  -6  -3   12.10    0.42
   2  -6   3   11.12    0.43
   2  -6   3   10.95    0.42
   2   6   3   11.61    0.38
   2   6   3   11.77    0.43
  -2   6  -3   11.95    0.45
  -2   6  -3   12.07    0.45
   3  -6   3   26.30    0.80
   3  -6   3   25.79    0.81
   3  -6   3   26.96    0.78
  -3  -6  -3   27.26    0.69
  -3  -6  -3   26.65    0.69
   3  -6   3   26.31    0.82
   3  -6   3   24.95    0.82
  -3  -6  -3   26.56    0.77
   3   6   3   25.85    0.76
  -3   6  -3   26.40    0.83
  -3   6  -3   25.47    0.82
   3   6   3   26.81    0.82
   4  -6   3   36.04    1.10
   4  -6   3   37.10    1.11
  -4  -6  -3   37.95    0.97
  -4  -6  -3   38.61    1.05
   4  -6   3   38.85    1.14
   4  -6   3   37.67    1.12
   4  -6   3   40.15    1.07
   4   6   3   37.35    1.13
   4   6   3   37.97    1.07
  -4   6  -3   37.21    1.13
  -4   6  -3   36.30    1.13
   5  -6   3   28.71    0.86
   5  -6   3   27.27    0.88
   5  -6   3   26.11    0.88
   5  -6   3   25.24    0.85
   5  -6   3   26.05    0.85
   5   6   3   26.05    0.89
  -5   6  -3   26.29    0.89
   5   6   3   26.65    0.83
  -5   6  -3   26.87    0.89
   6  -6   3    0.03    0.11
   6  -6   3    0.06    0.12
   6  -6   3    0.18    0.14
   6  -6   3    0.05    0.12
  -6   6  -3   -0.01    0.12
   6   6   3    0.08    0.14
   6   6   3    0.12    0.11
  -6   6  -3   -0.09    0.12
   7  -6   3    4.13    0.37
   7  -6   3    3.02    0.30
   7  -6   3    3.90    0.29
   7  -6   3    3.74    0.34
   7   6   3    3.15    0.33
   7   6   3    3.66    0.29
  -7   6  -3    4.14    0.38
  -7   6  -3    3.95    0.32
   8  -6   3    3.32    0.37
   8  -6   3    3.61    0.36
   8  -6   3    3.29    0.32
   8  -6   3    3.97    0.37
   8   6   3    2.93    0.34
  -8   6  -3    3.99    0.39
  -8   6  -3    2.93    0.36
   8   6   3    3.42    0.33
   9  -6   3   -0.08    0.18
   9  -6   3    0.41    0.20
   9  -6   3    0.09    0.17
   9   6   3   -0.03    0.19
   9   6   3    0.16    0.17
  -9   6  -3   -0.15    0.15
  10  -6   3    2.87    0.37
  10  -6   3    3.87    0.43
  10  -6   3    3.27    0.41
  10   6   3    3.72    0.44
  10   6   3    2.85    0.35
 -10   6  -3    3.06    0.40
  11  -6   3   -0.30    0.20
  11  -6   3    0.15    0.22
  11  -6   3   -0.02    0.20
 -11   6  -3    0.21    0.23
  11   6   3   -0.10    0.24
  11   6   3    0.05    0.19
  12  -6   3   -0.20    0.27
  12  -6   3   -0.07    0.22
  12  -6   3    0.11    0.27
 -12   6  -3    0.21    0.29
  12   6   3    0.25    0.26
  12   6   3    0.04    0.27
  13  -7  -3    0.42    0.25
  13  -7  -3    0.42    0.26
  13   7  -3    0.93    0.31
  13   7  -3    0.58    0.29
  12  -7  -3    0.67    0.26
  12  -7  -3    0.58    0.27
  12   7  -3    0.52    0.26
  12   7  -3    0.50    0.23
  11  -7  -3    1.51    0.29
  11  -7  -3    1.38    0.28
  11   7  -3    1.40    0.28
  11   7  -3    2.04    0.34
  10  -7  -3    2.67    0.32
  10  -7  -3    2.51    0.33
  10   7  -3    1.92    0.31
  10   7  -3    2.18    0.33
   9  -7  -3    0.11    0.15
   9  -7  -3   -0.14    0.11
   9  -7  -3    0.05    0.14
   9  -7  -3    0.08    0.15
   9   7  -3   -0.06    0.16
   9   7  -3    0.18    0.17
  -9   7   3    0.09    0.15
   8  -7  -3    2.74    0.30
   8  -7  -3    3.59    0.31
   8  -7  -3    3.32    0.28
   8  -7  -3    3.06    0.29
   8   7  -3    3.56    0.34
  -8   7   3    3.52    0.36
  -8   7   3    3.43    0.28
   8   7  -3    2.65    0.31
   7  -7  -3   15.12    0.64
   7  -7  -3   16.39    0.63
   7  -7  -3   16.92    0.61
   7  -7  -3   16.66    0.60
   7   7  -3   14.96    0.62
  -7   7   3   16.88    0.60
   7   7  -3   16.22    0.65
   7   7  -3   17.24    0.61
  -7   7   3   15.12    0.65
  -6  -7   3    0.03    0.08
   6  -7  -3    0.18    0.09
   6  -7  -3    0.02    0.09
   6  -7  -3    0.28    0.11
   6  -7  -3   -0.04    0.10
  -6  -7   3    0.16    0.09
   6  -7  -3    0.09    0.10
  -6   7   3    0.15    0.09
   6   7  -3    0.10    0.11
   6   7  -3    0.02    0.09
  -6   7   3    0.04    0.12
   6   7  -3    0.02    0.11
   5  -7  -3   84.23    2.15
  -5  -7   3   85.70    2.13
   5  -7  -3   84.15    2.16
   5  -7  -3   83.76    2.17
   5  -7  -3   78.69    2.21
  -5  -7   3   86.97    2.17
   5  -7  -3   83.27    2.23
   5   7  -3   81.85    2.21
  -5   7   3   85.11    2.17
  -5   7   3   80.31    2.24
   5   7  -3   79.72    2.17
   5   7  -3   80.03    2.21
  -4  -7   3   16.93    0.56
   4  -7  -3   17.31    0.57
   4  -7  -3   17.03    0.59
  -4  -7   3   17.55    0.53
   4  -7  -3   16.54    0.59
   4  -7  -3   17.81    0.53
  -4  -7   3   18.08    0.52
  -4   7   3   16.26    0.60
   4   7  -3   16.93    0.59
  -4   7   3   16.69    0.54
   4   7  -3   17.11    0.58
   4   7  -3   17.12    0.55
  -3  -7   3    5.92    0.29
   3  -7  -3    6.29    0.28
  -3  -7   3    5.96    0.25
  -3  -7   3    6.02    0.26
   3  -7  -3    5.43    0.28
   3  -7  -3    5.58    0.29
   3   7  -3    5.96    0.27
  -3   7   3    5.69    0.30
   3   7  -3    5.52    0.28
   3   7  -3    6.02    0.29
   3   7  -3    6.13    0.28
  -3   7   3    6.11    0.25
  -2  -7   3    0.19    0.09
  -2  -7   3    0.26    0.10
   2  -7  -3    0.20    0.10
  -2  -7   3    0.13    0.08
   2  -7  -3    0.08    0.08
   2  -7  -3    0.21    0.10
  -2  -7   3    0.22    0.09
   2   7  -3    0.20    0.09
  -2   7   3    0.09    0.08
   2   7  -3    0.12    0.08
   2   7  -3    0.12    0.08
   2   7  -3    0.27    0.11
  -2   7   3    0.28    0.11
  -1  -7   3   33.56    0.91
  -1  -7   3   31.01    0.93
   1  -7  -3   32.91    0.94
  -1  -7   3   31.42    0.91
   1  -7  -3   33.34    0.93
  -1  -7   3   31.52    0.91
  -1   7   3   32.20    0.89
   1   7  -3   32.72    0.94
   1   7  -3   33.25    0.92
   1   7  -3   31.75    0.92
   1   7  -3   33.78    0.92
  -1   7   3   31.99    0.91
   0  -7   3   17.64    0.56
   0  -7   3   17.50    0.56
   0  -7  -3   18.16    0.53
   0  -7  -3   17.40    0.58
   0  -7  -3   18.00    0.55
   0  -7   3   16.96    0.57
   0  -7   3   17.08    0.57
   0   7  -3   17.81    0.57
   0   7   3   17.04    0.54
   0   7  -3   17.23    0.56
   0   7   3   17.52    0.52
   0   7  -3   17.23    0.57
  -1  -7  -3    3.73    0.23
  -1  -7  -3    4.38    0.18
   1  -7   3    4.48    0.25
  -1  -7  -3    4.73    0.22
   1  -7   3    4.38    0.26
   1  -7   3    4.11    0.25
   1  -7   3    4.75    0.25
   1   7   3    4.25    0.18
  -1   7  -3    4.32    0.23
  -1   7  -3    4.37    0.25
  -1   7  -3    4.11    0.24
   1   7   3    4.01    0.23
  -2  -7  -3   66.40    1.58
   2  -7   3   62.94    1.69
   2  -7   3   62.45    1.71
   2  -7   3   62.24    1.69
  -2  -7  -3   62.92    1.68
   2  -7   3   64.95    1.71
  -2   7  -3   62.67    1.73
   2   7   3   64.36    1.62
   2   7   3   63.29    1.58
  -2   7  -3   58.68    1.70
   2   7   3   65.29    1.70
   3  -7   3   14.01    0.51
  -3  -7  -3   13.56    0.48
  -3  -7  -3   14.25    0.37
   3  -7   3   13.19    0.48
   3  -7   3   13.90    0.52
  -3  -7  -3   13.92    0.36
   3  -7   3   13.62    0.52
   3  -7   3   14.80    0.51
   3   7   3   13.71    0.45
  -3   7  -3   13.47    0.52
   3   7   3   12.90    0.50
  -3   7  -3   13.30    0.53
   4  -7   3    0.44    0.10
   4  -7   3    0.35    0.12
   4  -7   3    0.55    0.13
   4  -7   3    0.46    0.13
   4  -7   3    0.36    0.12
  -4  -7  -3    0.34    0.10
  -4   7  -3    0.50    0.14
   4   7   3    0.40    0.10
  -4   7  -3    0.54    0.13
   4   7   3    0.54    0.14
   5  -7   3    0.67    0.16
   5  -7   3    0.85    0.13
   5  -7   3    0.54    0.13
   5  -7   3    0.91    0.18
   5  -7   3    0.42    0.13
  -5   7  -3    0.60    0.17
  -5   7  -3    0.65    0.16
   5   7   3    0.91    0.15
   5   7   3    0.85    0.18
   6  -7   3    5.78    0.37
   6  -7   3    5.39    0.34
   6  -7   3    6.01    0.36
   6  -7   3    5.68    0.36
  -6   7  -3    5.22    0.35
   6   7   3    4.99    0.31
   6   7   3    5.12    0.35
  -6   7  -3    5.48    0.37
   7  -7   3   14.59    0.67
   7  -7   3   14.72    0.63
   7  -7   3   16.31    0.64
   7  -7   3   15.69    0.66
   7   7   3   15.19    0.62
  -7   7  -3   14.44    0.66
   7   7   3   14.37    0.66
  -7   7  -3   15.70    0.67
   8  -7   3    6.77    0.45
   8  -7   3    7.23    0.47
   8  -7   3    7.34    0.42
   8  -7   3    7.02    0.46
  -8   7  -3    7.13    0.49
   8   7   3    6.43    0.48
   8   7   3    7.49    0.43
   9  -7   3   -0.16    0.16
   9  -7   3   -0.27    0.15
   9  -7   3   -0.01    0.18
  -9   7  -3    0.01    0.17
   9   7   3   -0.05    0.13
   9   7   3    0.23    0.20
  10  -7   3    2.94    0.40
  10  -7   3    2.20    0.36
  10  -7   3    2.53    0.37
  10   7   3    2.16    0.36
 -10   7  -3    2.28    0.35
  10   7   3    2.55    0.34
  11  -7   3    7.70    0.57
  11  -7   3    7.53    0.59
  11  -7   3    7.98    0.63
 -11   7  -3    7.83    0.62
  11   7   3    8.16    0.58
  11   7   3    8.52    0.63
  12  -7   3    2.59    0.44
  12  -7   3    1.88    0.41
  12  -7   3    2.13    0.40
  12   7   3    1.92    0.43
 -12   7  -3    1.95    0.42
  12   7   3    2.30    0.40
  13  -8  -3    1.87    0.35
  13  -8  -3    0.91    0.29
  13   8  -3    1.76    0.37
  13   8  -3    1.00    0.32
  12  -8  -3    5.18    0.49
  12  -8  -3    4.92    0.52
  12   8  -3    4.75    0.48
  12   8  -3    5.69    0.55
  11  -8  -3    0.25    0.21
  11  -8  -3    0.43    0.21
  11   8  -3    0.28    0.22
  11   8  -3    0.60    0.27
  10  -8  -3    0.45    0.20
  10  -8  -3    0.54    0.21
  10  -8  -3    0.48    0.19
  10   8  -3    0.66    0.21
  10   8  -3    0.19    0.17
   9  -8  -3    2.01    0.26
   9  -8  -3    2.06    0.26
   9  -8  -3    1.95    0.27
   9  -8  -3    2.07    0.31
   9   8  -3    1.75    0.27
   9   8  -3    2.22    0.29
  -9   8   3    1.80    0.29
   8  -8  -3    4.54    0.34
   8  -8  -3    4.36    0.31
   8  -8  -3    4.76    0.36
   8  -8  -3    5.17    0.34
   8   8  -3    4.85    0.35
  -8   8   3    4.21    0.36
  -8   8   3    4.70    0.33
   8   8  -3    3.80    0.35
   7  -8  -3   37.96    1.12
   7  -8  -3   34.36    1.15
   7  -8  -3   38.15    1.20
   7  -8  -3   37.64    1.12
  -7   8   3   36.33    1.12
  -7   8   3   37.02    1.21
   7   8  -3   38.39    1.12
   7   8  -3   37.55    1.19
   7   8  -3   35.91    1.16
  -6  -8   3    7.60    0.33
   6  -8  -3    7.38    0.34
   6  -8  -3    6.90    0.37
   6  -8  -3    6.85    0.39
   6  -8  -3    7.58    0.35
   6  -8  -3    7.60    0.34
   6   8  -3    7.18    0.38
   6   8  -3    7.69    0.35
   6   8  -3    6.72    0.39
  -6   8   3    7.33    0.35
  -6   8   3    7.03    0.41
  -5  -8   3   17.24    0.57
   5  -8  -3   16.79    0.62
   5  -8  -3   16.39    0.61
   5  -8  -3   16.85    0.55
  -5  -8   3   16.99    0.52
   5  -8  -3   16.72    0.57
   5   8  -3   16.43    0.60
  -5   8   3   15.51    0.62
   5   8  -3   16.62    0.62
   5   8  -3   16.57    0.56
  -5   8   3   17.15    0.57
   4  -8  -3    0.47    0.12
  -4  -8   3    0.10    0.09
   4  -8  -3    0.07    0.08
   4  -8  -3    0.15    0.11
  -4  -8   3    0.04    0.07
   4  -8  -3    0.12    0.07
  -4  -8   3    0.11    0.06
  -4   8   3   -0.05    0.10
  -4   8   3    0.12    0.08
   4   8  -3    0.21    0.11
   4   8  -3   -0.01    0.08
   4   8  -3    0.15    0.08
  -3  -8   3   31.97    0.86
   3  -8  -3   30.73    0.93
  -3  -8   3   28.80    0.90
  -3  -8   3   30.99    0.86
   3  -8  -3   30.43    0.89
   3  -8  -3   30.50    0.91
   3   8  -3   31.18    0.92
   3   8  -3   29.75    0.87
   3   8  -3   29.29    0.90
  -3   8   3   31.03    0.86
  -3   8   3   29.71    0.92
   3   8  -3   31.65    0.87
  -2  -8   3   69.49    1.79
  -2  -8   3   67.04    1.83
   2  -8  -3   67.81    1.78
  -2  -8   3   68.81    1.79
  -2  -8   3   68.38    1.79
   2  -8  -3   68.87    1.83
   2  -8  -3   69.70    1.84
   2   8  -3   69.94    1.79
   2   8  -3   68.77    1.81
  -2   8   3   70.42    1.77
  -2   8   3   65.19    1.81
   2   8  -3   67.26    1.83
   2   8  -3   68.84    1.79
   1  -8  -3   24.27    0.76
   1  -8  -3   24.17    0.74
  -1  -8   3   24.60    0.72
  -1  -8   3   24.05    0.73
  -1  -8   3   23.50    0.73
  -1  -8   3   24.79    0.76
   1   8  -3   23.12    0.75
  -1   8   3   24.94    0.73
   1   8  -3   23.86    0.73
  -1   8   3   25.78    0.71
   1   8  -3   24.56    0.73
   0  -8  -3  117.48    2.84
   0  -8  -3  112.06    2.90
   0  -8  -3  115.37    2.87
   0  -8   3  115.52    2.88
   0  -8   3  111.46    2.90
   0  -8   3  111.79    2.89
   0   8  -3  109.43    2.90
   0   8   3  115.49    2.87
   0   8   3  110.23    2.84
   0   8  -3  110.17    2.89
   0   8  -3  113.13    2.88
   1  -8   3    7.50    0.33
  -1  -8  -3    7.08    0.34
  -1  -8  -3    7.91    0.27
   1  -8   3    7.78    0.35
  -1  -8  -3    7.97    0.31
   1  -8   3    7.63    0.34
   1  -8   3    7.75    0.33
   1   8   3    7.96    0.27
  -1   8  -3    7.62    0.33
   1   8   3    7.86    0.33
  -1   8  -3    7.63    0.35
  -1   8  -3    8.40    0.36
   2  -8   3   27.32    0.84
  -2  -8  -3   28.19    0.71
  -2  -8  -3   26.68    0.82
  -2  -8  -3   28.29    0.76
   2  -8   3   27.89    0.85
   2  -8   3   27.94    0.84
   2  -8   3   26.11    0.82
  -2   8  -3   26.27    0.84
  -2   8  -3   26.52    0.86
   2   8   3   27.92    0.76
  -2   8  -3   26.32    0.82
   2   8   3   27.08    0.83
   2   8   3   27.85    0.71
   3  -8   3    0.30    0.10
   3  -8   3    0.58    0.12
   3  -8   3    0.47    0.11
   3  -8   3    0.56    0.13
  -3  -8  -3    0.62    0.12
   3   8   3    0.57    0.10
  -3   8  -3    0.38    0.13
  -3   8  -3    0.63    0.15
   3   8   3    0.48    0.13
   4  -8   3    0.21    0.12
   4  -8   3    0.05    0.11
   4  -8   3    0.11    0.09
   4  -8   3    0.19    0.09
  -4  -8  -3    0.02    0.08
   4  -8   3    0.13    0.10
   4   8   3    0.05    0.11
  -4   8  -3    0.00    0.09
   4   8   3    0.09    0.07
  -4   8  -3    0.19    0.13
   5  -8   3    0.32    0.13
   5  -8   3    0.13    0.12
   5  -8   3    0.37    0.15
   5  -8   3    0.35    0.11
   5  -8   3    0.15    0.13
  -5   8  -3    0.12    0.12
   5   8   3    0.33    0.12
   5   8   3    0.25    0.14
  -5   8  -3    0.24    0.15
   6  -8   3    1.75    0.23
   6  -8   3    1.68    0.24
   6  -8   3    1.36    0.22
   6  -8   3    1.48    0.23
  -6   8  -3    1.66    0.23
   6   8   3    1.81    0.22
   6   8   3    1.44    0.23
  -6   8  -3    1.65    0.25
   7  -8   3    1.86    0.26
   7  -8   3    1.55    0.23
   7  -8   3    1.91    0.27
   7  -8   3    2.35    0.31
   7   8   3    2.02    0.25
  -7   8  -3    1.69    0.27
  -7   8  -3    1.99    0.27
   7   8   3    2.20    0.31
   8  -8   3    0.14    0.18
   8  -8   3    0.15    0.17
   8  -8   3    0.08    0.14
   8  -8   3   -0.28    0.16
  -8   8  -3   -0.10    0.17
   8   8   3   -0.04    0.14
   8   8   3    0.06    0.17
   9  -8   3    0.11    0.20
   9  -8   3    0.34    0.21
   9  -8   3    0.47    0.22
  -9   8  -3    0.32    0.21
   9   8   3    0.20    0.22
  10  -8   3    1.15    0.29
  10  -8   3    1.49    0.34
  10  -8   3    1.11    0.27
  10   8   3    1.48    0.34
  10   8   3    1.37    0.28
 -10   8  -3    1.12    0.31
  11  -8   3    0.73    0.29
  11  -8   3    0.99    0.30
  11  -8   3    1.71    0.38
 -11   8  -3    0.90    0.33
  11   8   3    0.64    0.30
  11   8   3    0.93    0.28
  12  -8   3    0.24    0.28
  12  -8   3    0.27    0.27
  12  -8   3    0.25    0.31
  12   8   3   -0.16    0.27
 -12   8  -3    0.60    0.33
  12   8   3   -0.24    0.22
  13  -9  -3    0.45    0.31
  13  -9  -3    0.39    0.27
  13   9  -3    0.62    0.29
  13   9  -3    0.71    0.32
  12  -9  -3    0.32    0.25
  12  -9  -3    0.44    0.28
  12   9  -3    0.28    0.25
  12   9  -3    0.44    0.24
  11  -9  -3    1.97    0.33
  11  -9  -3    1.47    0.29
  11   9  -3    2.31    0.37
  11   9  -3    1.97    0.32
  10  -9  -3    1.17    0.24
  10  -9  -3    1.49    0.30
  10  -9  -3    1.23    0.25
  10   9  -3    0.97    0.25
  10   9  -3    1.12    0.26
   9  -9  -3    6.05    0.42
   9  -9  -3    6.19    0.40
   9  -9  -3    6.19    0.44
   9   9  -3    5.80    0.43
   9   9  -3    6.61    0.45
   8  -9  -3    1.81    0.24
   8  -9  -3    2.13    0.28
   8  -9  -3    1.99    0.23
   8  -9  -3    2.07    0.27
   8   9  -3    2.49    0.31
  -8   9   3    2.31    0.26
   8   9  -3    2.50    0.30
   7  -9  -3   10.08    0.44
   7  -9  -3    8.81    0.46
   7  -9  -3    9.30    0.48
   7  -9  -3    9.56    0.44
   7   9  -3    9.52    0.47
  -7   9   3    9.13    0.43
  -7   9   3    9.00    0.49
   7   9  -3    9.42    0.49
   6  -9  -3   13.77    0.59
  -6  -9   3   15.25    0.53
   6  -9  -3   14.68    0.53
   6  -9  -3   15.13    0.54
   6  -9  -3   14.30    0.60
   6   9  -3   13.04    0.57
   6   9  -3   14.83    0.53
   6   9  -3   14.21    0.60
  -6   9   3   15.09    0.63
  -6   9   3   15.12    0.55
   5  -9  -3   28.66    0.93
   5  -9  -3   28.37    0.83
  -5  -9   3   28.69    0.81
   5  -9  -3   28.51    0.88
  -5  -9   3   29.24    0.88
   5  -9  -3   28.41    0.91
  -5   9   3   29.12    0.86
   5   9  -3   27.69    0.85
  -5   9   3   28.30    0.95
   5   9  -3   27.61    0.90
   5   9  -3   27.73    0.92
   4  -9  -3   29.39    0.83
  -4  -9   3   30.72    0.83
   4  -9  -3   30.02    0.91
   4  -9  -3   29.17    0.94
  -4  -9   3   29.64    0.84
  -4  -9   3   31.02    0.91
   4  -9  -3   29.09    0.90
  -4   9   3   28.75    0.87
   4   9  -3   28.43    0.86
  -4   9   3   28.98    0.94
   4   9  -3   30.54    0.94
   4   9  -3   29.21    0.91
   4   9  -3   30.36    0.85
  -3  -9   3    2.78    0.21
  -3  -9   3    2.96    0.18
  -3  -9   3    2.87    0.18
   3  -9  -3    2.69    0.21
   3  -9  -3    2.46    0.23
   3  -9  -3    2.54    0.19
  -3   9   3    2.75    0.18
   3   9  -3    2.65    0.20
   3   9  -3    2.66    0.18
   3   9  -3    2.55    0.17
  -3   9   3    2.50    0.21
   3   9  -3    2.60    0.21
   2  -9  -3    0.80    0.11
  -2  -9   3    0.77    0.12
  -2  -9   3    0.58    0.11
   2  -9  -3    0.52    0.12
  -2  -9   3    0.87    0.12
  -2  -9   3    0.61    0.13
   2  -9  -3    0.48    0.12
   2   9  -3    0.53    0.13
   2   9  -3    0.59    0.12
   2   9  -3    0.63    0.11
  -2   9   3    0.65    0.11
   2   9  -3    0.69    0.11
  -2   9   3    0.76    0.13
  -1  -9   3    1.20    0.14
  -1  -9   3    1.24    0.14
  -1  -9   3    1.32    0.16
   1  -9  -3    1.57    0.17
   1  -9  -3    1.35    0.16
  -1   9   3    1.37    0.14
  -1   9   3    1.62    0.15
   1   9  -3    1.62    0.19
   1   9  -3    1.31    0.15
   1   9  -3    1.49    0.16
   0  -9  -3   -0.02    0.06
   0  -9   3   -0.08    0.07
   0  -9   3    0.06    0.08
   0  -9   3    0.01    0.09
   0  -9  -3    0.10    0.10
   0  -9  -3   -0.03    0.08
   0   9  -3    0.01    0.08
   0   9  -3    0.04    0.08
   0   9  -3   -0.07    0.08
   0   9   3    0.03    0.06
   0   9   3    0.05    0.08
  -1  -9  -3  208.66    4.94
   1  -9   3  196.16    4.97
   1  -9   3  195.56    4.97
   1  -9   3  194.35    4.99
  -1  -9  -3  205.33    4.89
  -1  -9  -3  194.82    4.99
   1  -9   3  192.55    4.99
  -1   9  -3  191.05    5.00
  -1   9  -3  191.94    5.00
   1   9   3  208.30    4.98
  -1   9  -3  198.21    4.97
   1   9   3  205.66    4.89
   2  -9   3    1.25    0.17
   2  -9   3    1.20    0.15
   2  -9   3    1.24    0.16
  -2  -9  -3    1.24    0.12
  -2  -9  -3    1.39    0.17
   2  -9   3    1.24    0.17
   2   9   3    1.42    0.12
  -2   9  -3    1.25    0.18
   2   9   3    1.28    0.16
  -2   9  -3    1.32    0.18
   2   9   3    1.25    0.08
  -2   9  -3    0.99    0.14
  -3  -9  -3   14.35    0.52
   3  -9   3   13.94    0.52
   3  -9   3   13.96    0.52
   3  -9   3   14.20    0.54
   3  -9   3   13.92    0.54
  -3   9  -3   14.06    0.56
   3   9   3   14.29    0.47
  -3   9  -3   13.86    0.55
   3   9   3   13.41    0.53
   4  -9   3    4.18    0.29
   4  -9   3    4.23    0.26
   4  -9   3    4.61    0.30
   4  -9   3    3.83    0.28
   4  -9   3    4.34    0.31
  -4  -9  -3    4.90    0.27
   4   9   3    4.31    0.25
   4   9   3    4.83    0.31
  -4   9  -3    4.44    0.31
  -4   9  -3    4.98    0.32
   5  -9   3    3.33    0.31
   5  -9   3    3.34    0.27
  -5  -9  -3    3.61    0.28
   5  -9   3    3.69    0.33
   5  -9   3    2.64    0.27
   5  -9   3    3.19    0.23
   5   9   3    3.81    0.25
   5   9   3    3.38    0.28
  -5   9  -3    2.87    0.29
  -5   9  -3    3.54    0.29
   6  -9   3    9.63    0.48
   6  -9   3   10.70    0.51
   6  -9   3    9.60    0.52
   6  -9   3   10.10    0.52
  -6   9  -3   10.92    0.54
   6   9   3   10.77    0.54
  -6   9  -3   10.44    0.53
   6   9   3   10.44    0.46
   7  -9   3   -0.01    0.15
   7  -9   3    0.12    0.15
   7  -9   3    0.07    0.15
   7  -9   3    0.18    0.16
  -7   9  -3    0.35    0.17
   7   9   3    0.14    0.17
   7   9   3    0.04    0.13
   8  -9   3   15.71    0.73
   8  -9   3   16.95    0.72
   8  -9   3   16.54    0.74
   8  -9   3   16.30    0.75
   8   9   3   17.88    0.80
  -8   9  -3   16.22    0.75
   8   9   3   16.69    0.70
   9  -9   3    0.76    0.21
   9  -9   3    0.35    0.22
   9  -9   3    0.56    0.24
   9  -9   3    0.46    0.22
   9   9   3    0.51    0.22
  -9   9  -3    0.48    0.22
   9   9   3    0.55    0.19
  10  -9   3    5.31    0.50
  10  -9   3    7.53    0.53
  10  -9   3    6.44    0.52
 -10   9  -3    5.84    0.55
  10   9   3    4.99    0.46
  10   9   3    5.49    0.54
  11  -9   3    1.38    0.34
  11  -9   3    1.10    0.30
  11  -9   3    2.24    0.38
  11   9   3    1.03    0.33
  11   9   3    1.81    0.34
 -11   9  -3    1.82    0.36
  12  -9   3    0.84    0.32
  12  -9   3    0.69    0.35
  12  -9   3    0.49    0.29
 -12   9  -3    0.86    0.34
  12   9   3    0.17    0.27
  12   9   3    0.23    0.28
  13 -10  -3    0.12    0.25
  13 -10  -3   -0.05    0.24
  13  10  -3    0.30    0.27
  13  10  -3   -0.31    0.25
  12 -10  -3    1.29    0.30
  12 -10  -3    2.33    0.40
  12  10  -3    1.72    0.37
  12  10  -3    2.82    0.41
  11 -10  -3    0.38    0.23
  11 -10  -3   -0.14    0.17
  11 -10  -3   -0.12    0.17
  11  10  -3    0.40    0.23
  11  10  -3    0.12    0.21
  10 -10  -3    0.35    0.22
  10 -10  -3    0.37    0.19
  10 -10  -3    0.38    0.19
  10  10  -3    0.53    0.22
  10  10  -3    0.60    0.24
   9 -10  -3    1.97    0.30
   9 -10  -3    2.16    0.29
   9 -10  -3    2.78    0.31
   9  10  -3    1.92    0.30
   9  10  -3    1.57    0.26
   8 -10  -3    1.08    0.21
   8 -10  -3    1.16    0.23
   8 -10  -3    0.98    0.20
   8 -10  -3    1.34    0.25
   8  10  -3    1.24    0.24
   8  10  -3    1.12    0.23
   7 -10  -3    2.99    0.26
   7 -10  -3    2.18    0.27
   7 -10  -3    2.23    0.27
  -7  10   3    2.88    0.28
   7  10  -3    1.78    0.25
   7  10  -3    2.61    0.28
  -7  10   3    2.57    0.30
   6 -10  -3    6.34    0.38
   6 -10  -3    6.39    0.37
   6 -10  -3    6.78    0.35
  -6 -10   3    6.31    0.34
   6 -10  -3    6.98    0.33
  -6  10   3    6.74    0.34
  -6  10   3    6.62    0.41
   6  10  -3    6.26    0.38
   6  10  -3    6.28    0.40
   5 -10  -3   23.90    0.83
   5 -10  -3   23.58    0.80
  -5 -10   3   25.22    0.79
   5 -10  -3   23.81    0.73
   5 -10  -3   23.87    0.79
   5  10  -3   24.29    0.83
   5  10  -3   23.13    0.74
  -5  10   3   25.30    0.86
   5  10  -3   23.04    0.80
  -5  10   3   23.83    0.77
  -4 -10   3   10.68    0.38
   4 -10  -3   11.45    0.38
  -4 -10   3   11.60    0.39
   4 -10  -3   11.35    0.46
  -4 -10   3   10.00    0.44
   4 -10  -3   12.12    0.50
   4 -10  -3   10.51    0.44
   4  10  -3   10.59    0.45
   4  10  -3   11.14    0.41
  -4  10   3   10.35    0.47
   4  10  -3   10.37    0.47
   4  10  -3   11.09    0.39
  -4  10   3   11.36    0.43
  -3 -10   3    1.77    0.15
   3 -10  -3    1.46    0.18
   3 -10  -3    1.81    0.17
  -3 -10   3    1.94    0.20
  -3 -10   3    1.78    0.16
   3 -10  -3    1.71    0.13
   3 -10  -3    1.84    0.20
  -3  10   3    1.53    0.18
   3  10  -3    1.80    0.20
  -3  10   3    1.75    0.17
   3  10  -3    1.83    0.19
   3  10  -3    2.04    0.16
   3  10  -3    1.84    0.15
   2 -10  -3    1.41    0.14
  -2 -10   3    1.01    0.14
  -2 -10   3    1.01    0.16
  -2 -10   3    1.12    0.14
   2 -10  -3    1.55    0.18
   2 -10  -3    1.37    0.18
  -2  10   3    1.36    0.16
   2  10  -3    0.92    0.13
   2  10  -3    1.21    0.14
  -2  10   3    1.08    0.13
   2  10  -3    1.26    0.16
   2  10  -3    1.39    0.18
   1 -10  -3    2.67    0.20
  -1 -10   3    2.48    0.21
   1 -10  -3    2.66    0.22
  -1 -10   3    3.26    0.20
  -1 -10   3    2.80    0.21
   1 -10  -3    2.83    0.18
  -1  10   3    2.56    0.18
  -1  10   3    2.83    0.19
   1  10  -3    2.60    0.19
   1  10  -3    2.69    0.20
   1  10  -3    2.97    0.22
   0 -10   3    2.42    0.20
   0 -10   3    2.39    0.19
   0 -10   3    2.43    0.20
   0 -10  -3    2.08    0.21
   0 -10  -3    1.88    0.18
   0  10   3    2.32    0.16
   0  10  -3    2.29    0.20
   0  10   3    2.24    0.19
   0  10  -3    1.88    0.18
   0  10  -3    2.06    0.21
  -1 -10  -3    0.84    0.12
   1 -10   3    1.03    0.16
  -1 -10  -3    0.94    0.09
   1 -10   3    0.63    0.12
   1 -10   3    0.75    0.13
  -1 -10  -3    0.85    0.14
   1 -10   3    0.80    0.13
  -1  10  -3    0.81    0.14
   1  10   3    0.73    0.09
  -1  10  -3    0.60    0.13
   1  10   3    0.72    0.13
  -1  10  -3    0.70    0.13
  -2 -10  -3   17.10    0.61
   2 -10   3   16.78    0.61
   2 -10   3   17.48    0.61
   2 -10   3   16.97    0.62
  -2 -10  -3   18.38    0.55
   2 -10   3   16.60    0.63
  -2  10  -3   16.79    0.60
  -2  10  -3   18.42    0.65
  -2  10  -3   18.00    0.64
   2  10   3   17.29    0.62
   2  10   3   19.01    0.54
   3 -10   3    0.06    0.09
   3 -10   3   -0.06    0.08
  -3 -10  -3    0.02    0.09
   3 -10   3    0.02    0.10
   3 -10   3   -0.03    0.08
  -3  10  -3    0.09    0.10
   3  10   3   -0.05    0.06
  -3  10  -3    0.13    0.10
  -3  10  -3   -0.04    0.09
   3  10   3   -0.05    0.10
   4 -10   3    6.28    0.37
   4 -10   3    5.69    0.32
   4 -10   3    6.02    0.35
   4 -10   3    6.37    0.37
  -4 -10  -3    6.34    0.33
   4  10   3    5.96    0.36
  -4  10  -3    6.30    0.39
  -4  10  -3    6.41    0.37
   4  10   3    6.97    0.31
   5 -10   3    0.24    0.14
   5 -10   3    0.50    0.16
   5 -10   3    0.56    0.14
   5 -10   3    0.55    0.16
   5 -10   3    0.72    0.16
  -5 -10  -3    0.55    0.14
  -5  10  -3    0.65    0.18
   5  10   3    0.72    0.14
  -5  10  -3    0.61    0.16
   5  10   3    0.64    0.18
   6 -10   3    3.32    0.33
   6 -10   3    3.55    0.35
   6 -10   3    3.23    0.30
   6 -10   3    2.67    0.30
   6  10   3    2.65    0.26
  -6  10  -3    3.23    0.34
   6  10   3    3.02    0.34
  -6  10  -3    3.51    0.35
   7 -10   3    0.55    0.20
   7 -10   3    0.70    0.19
   7 -10   3    0.22    0.18
   7 -10   3    0.29    0.16
   7  10   3    0.52    0.21
   7  10   3    0.51    0.16
  -7  10  -3    0.56    0.20
   8 -10   3    2.80    0.33
   8 -10   3    2.55    0.35
   8 -10   3    2.46    0.33
   8 -10   3    3.12    0.35
   8  10   3    2.64    0.30
  -8  10  -3    2.23    0.34
   8  10   3    2.95    0.39
   9 -10   3    0.14    0.21
   9 -10   3    0.05    0.18
   9 -10   3    0.05    0.18
   9 -10   3    0.40    0.20
   9  10   3    0.17    0.16
   9  10   3    0.18    0.23
  -9  10  -3    0.06    0.20
  10 -10   3    0.26    0.25
  10 -10   3    0.54    0.27
  10 -10   3    0.38    0.24
  10  10   3    0.21    0.22
  10  10   3    0.03    0.20
 -10  10  -3    0.91    0.30
  11 -10   3    1.25    0.32
  11 -10   3    1.44    0.37
  11 -10   3    0.94    0.32
  11  10   3    1.51    0.38
 -11  10  -3    2.03    0.41
  11  10   3    1.80    0.34
  12 -10   3    2.44    0.41
  12 -10   3    2.11    0.40
  12 -10   3    2.74    0.48
 -12  10  -3    3.35    0.50
  12  10   3    2.26    0.41
  12  10   3    1.78    0.43
  13 -11  -3    2.39    0.44
  13  11  -3    2.35    0.42
  13  11  -3    2.39    0.45
  12 -11  -3   -0.03    0.25
  12  11  -3   -0.09    0.22
  12  11  -3    0.53    0.30
  11 -11  -3    0.81    0.26
  11 -11  -3    0.74    0.26
  11  11  -3    0.54    0.27
  11  11  -3    0.98    0.29
  10 -11  -3    0.52    0.23
  10 -11  -3    0.91    0.23
  10 -11  -3    0.64    0.23
  10  11  -3    0.19    0.20
  10  11  -3    0.61    0.26
   9 -11  -3    3.75    0.37
   9 -11  -3    5.21    0.47
   9 -11  -3    4.43    0.36
   9  11  -3    3.99    0.40
   9  11  -3    4.24    0.41
   8 -11  -3    0.66    0.19
   8 -11  -3    0.98    0.24
   8 -11  -3    0.39    0.16
   8  11  -3    0.68    0.20
   8  11  -3    0.58    0.18
   7 -11  -3    3.67    0.34
   7 -11  -3    2.96    0.26
   7 -11  -3    2.99    0.33
   7  11  -3    2.55    0.31
   7  11  -3    3.57    0.34
  -7  11   3    3.13    0.36
  -7  11   3    3.21    0.28
   6 -11  -3    1.28    0.22
   6 -11  -3    1.49    0.21
  -6 -11   3    1.21    0.18
   6 -11  -3    1.18    0.18
   6 -11  -3    1.22    0.22
  -6  11   3    1.23    0.22
   6  11  -3    1.29    0.22
  -6  11   3    1.40    0.19
   6  11  -3    1.43    0.21
   5 -11  -3   93.11    2.51
  -5 -11   3   94.55    2.45
   5 -11  -3   85.88    2.45
   5 -11  -3   90.80    2.46
  -5  11   3   91.80    2.52
   5  11  -3   88.69    2.50
  -5  11   3   95.17    2.44
   5  11  -3   94.13    2.48
   4 -11  -3    0.13    0.10
  -4 -11   3    0.22    0.11
   4 -11  -3    0.00    0.09
   4 -11  -3    0.09    0.10
  -4  11   3    0.08    0.11
   4  11  -3    0.13    0.11
   4  11  -3    0.03    0.11
   4  11  -3    0.13    0.09
  -4  11   3    0.13    0.10
  -3 -11   3    4.53    0.29
   3 -11  -3    3.93    0.24
   3 -11  -3    4.22    0.29
   3 -11  -3    3.58    0.27
  -3 -11   3    4.21    0.23
   3  11  -3    4.11    0.26
  -3  11   3    4.45    0.28
   3  11  -3    4.56    0.24
   3  11  -3    4.02    0.29
   3  11  -3    4.11    0.23
  -3  11   3    3.90    0.24
   2 -11  -3   72.25    1.97
  -2 -11   3   70.42    1.96
   2 -11  -3   69.49    1.87
  -2 -11   3   71.82    1.89
   2 -11  -3   71.50    1.96
  -2 -11   3   69.34    1.90
  -2  11   3   74.26    1.95
   2  11  -3   70.65    1.93
   2  11  -3   73.06    1.89
  -2  11   3   74.18    1.91
   2  11  -3   71.98    1.97
   2  11  -3   73.39    1.90
   1 -11  -3   17.85    0.62
  -1 -11   3   18.65    0.65
   1 -11  -3   18.30    0.54
   1 -11  -3   18.16    0.65
  -1 -11   3   18.93    0.60
  -1 -11   3   18.57    0.62
   1  11  -3   17.97    0.65
  -1  11   3   18.13    0.60
   1  11  -3   19.16    0.62
  -1  11   3   17.85    0.61
   1  11  -3   18.09    0.61
   0 -11   3    1.10    0.15
   0 -11   3    1.17    0.16
   0 -11  -3    1.11    0.16
   0 -11  -3    1.07    0.17
   0 -11   3    1.34    0.19
   0  11  -3    1.12    0.16
   0  11  -3    0.69    0.14
   0  11   3    1.08    0.15
   0  11   3    1.14    0.13
   0  11  -3    0.88    0.14
  -1 -11  -3    1.46    0.19
   1 -11   3    1.70    0.19
   1 -11   3    1.37    0.18
   1 -11   3    1.46    0.18
  -1 -11  -3    1.66    0.17
   1 -11   3    1.83    0.19
   1  11   3    1.65    0.13
  -1  11  -3    1.24    0.17
  -1  11  -3    1.87    0.19
  -1  11  -3    1.75    0.21
   1  11   3    1.95    0.19
   2 -11   3    1.86    0.20
  -2 -11  -3    2.01    0.16
   2 -11   3    1.36    0.19
   2 -11   3    1.36    0.18
  -2 -11  -3    1.94    0.21
   2 -11   3    2.09    0.22
   2  11   3    1.92    0.21
  -2  11  -3    1.99    0.22
  -2  11  -3    1.91    0.22
  -2  11  -3    1.50    0.19
   3 -11   3    2.61    0.26
   3 -11   3    3.59    0.26
  -3 -11  -3    3.02    0.25
   3 -11   3    3.52    0.27
   3 -11   3    3.21    0.25
  -3  11  -3    2.47    0.26
  -3  11  -3    4.04    0.27
  -3  11  -3    3.63    0.29
   3  11   3    3.14    0.29
   4 -11   3    4.31    0.30
   4 -11   3    4.02    0.28
  -4 -11  -3    3.62    0.27
   4 -11   3    4.09    0.30
   4 -11   3    3.64    0.30
  -4  11  -3    3.61    0.30
   4  11   3    3.71    0.29
  -4  11  -3    3.82    0.30
   5 -11   3    1.06    0.20
   5 -11   3    1.06    0.22
   5 -11   3    1.04    0.21
  -5 -11  -3    1.38    0.18
  -5  11  -3    0.92    0.20
   5  11   3    1.21    0.21
   5  11   3    1.10    0.17
  -5  11  -3    1.15    0.23
   6 -11   3   -0.01    0.16
   6 -11   3    0.07    0.15
   6 -11   3   -0.20    0.11
  -6  11  -3    0.08    0.16
   6  11   3   -0.22    0.10
   6  11   3   -0.11    0.13
   7 -11   3    0.75    0.22
   7 -11   3    0.33    0.19
   7 -11   3    0.57    0.20
   7 -11   3    0.50    0.20
  -7  11  -3    0.53    0.21
   7  11   3    0.43    0.20
   7  11   3    0.67    0.17
   8 -11   3   16.09    0.73
   8 -11   3   16.83    0.78
   8 -11   3   15.76    0.74
   8 -11   3   15.01    0.71
   8  11   3   15.54    0.77
  -8  11  -3   15.54    0.76
   9 -11   3    8.50    0.56
   9 -11   3    7.75    0.57
   9 -11   3    8.14    0.56
   9 -11   3    8.03    0.53
  -9  11  -3    8.94    0.58
   9  11   3    8.31    0.51
   9  11   3    9.09    0.62
  10 -11   3    0.27    0.27
  10 -11   3   -0.09    0.18
  10 -11   3    0.00    0.22
  10  11   3    0.06    0.20
  10  11   3   -0.18    0.20
 -10  11  -3   -0.20    0.24
  11 -11   3    4.58    0.51
  11 -11   3    4.79    0.56
  11 -11   3    3.76    0.51
  11  11   3    5.26    0.60
 -11  11  -3    6.00    0.61
  12 -12  -3    1.04    0.33
  12  12  -3    1.12    0.33
  12  12  -3    1.07    0.30
  11 -12  -3    2.12    0.37
  11 -12  -3    2.00    0.34
  11  12  -3    1.55    0.35
  11  12  -3    1.76    0.35
  10 -12  -3    0.56    0.25
  10 -12  -3    0.53    0.23
  10  12  -3    0.73    0.27
  10  12  -3    0.35    0.24
   9 -12  -3    0.66    0.24
   9 -12  -3    0.62    0.22
   9  12  -3    0.76    0.21
   9  12  -3    0.51    0.23
   8 -12  -3    2.85    0.34
   8 -12  -3    2.29    0.32
   8  12  -3    2.43    0.32
   8  12  -3    2.56    0.32
   7 -12  -3    8.21    0.48
   7 -12  -3    7.59    0.46
   7  12  -3    7.44    0.46
   7  12  -3    7.52    0.45
   6 -12  -3    0.25    0.14
  -6 -12   3    0.44    0.15
   6 -12  -3    0.39    0.17
   6 -12  -3    0.35    0.14
  -6  12   3    0.36    0.14
  -6  12   3    0.47    0.18
   6  12  -3    0.28    0.15
   6  12  -3    0.27    0.16
   5 -12  -3   34.89    1.08
  -5 -12   3   33.72    1.07
   5 -12  -3   35.75    1.14
   5 -12  -3   34.48    1.08
  -5  12   3   34.62    1.05
  -5  12   3   35.30    1.15
   5  12  -3   32.33    1.11
   5  12  -3   34.44    1.09
   4 -12  -3   87.70    2.35
   4 -12  -3   84.92    2.37
   4 -12  -3   87.36    2.31
  -4 -12   3   87.87    2.35
  -4  12   3   87.27    2.38
  -4  12   3   86.12    2.29
   4  12  -3   84.08    2.33
   4  12  -3   86.57    2.38
  -3 -12   3    4.02    0.28
   3 -12  -3    3.60    0.28
   3 -12  -3    3.43    0.28
   3 -12  -3    3.68    0.23
  -3 -12   3    4.00    0.23
   3  12  -3    4.07    0.23
  -3  12   3    3.40    0.24
   3  12  -3    3.85    0.30
  -3  12   3    3.55    0.27
   3  12  -3    4.07    0.23
   3  12  -3    3.65    0.26
  -2 -12   3   10.11    0.46
  -2 -12   3   10.29    0.40
   2 -12  -3   10.26    0.38
   2 -12  -3   10.43    0.47
   2 -12  -3   10.50    0.46
  -2 -12   3   10.46    0.42
   2  12  -3   10.18    0.41
  -2  12   3   10.47    0.44
   2  12  -3   10.10    0.47
  -2  12   3   11.04    0.43
   2  12  -3   10.92    0.40
   2  12  -3   10.42    0.43
   1 -12  -3   23.85    0.77
   1 -12  -3   22.88    0.79
  -1 -12   3   23.30    0.79
  -1 -12   3   22.48    0.75
  -1 -12   3   23.30    0.72
  -1  12   3   24.17    0.74
   1  12  -3   24.05    0.75
   1  12  -3   22.44    0.79
   1  12  -3   22.34    0.75
  -1  12   3   23.75    0.75
   0 -12   3   39.83    1.24
   0 -12   3   43.20    1.23
   0 -12  -3   40.51    1.24
   0 -12  -3   43.23    1.20
   0 -12   3   41.44    1.19
   0  12  -3   39.73    1.24
   0  12   3   41.15    1.15
   0  12   3   41.73    1.21
   0  12  -3   42.03    1.20
   0  12  -3   42.50    1.22
   1 -12   3    9.78    0.46
   1 -12   3   10.46    0.43
  -1 -12  -3   10.95    0.41
   1 -12   3    9.91    0.42
   1 -12   3   10.07    0.46
  -1 -12  -3   10.00    0.45
  -1  12  -3   10.23    0.43
  -1  12  -3   10.12    0.45
   1  12   3   10.59    0.45
  -1  12  -3   10.48    0.47
   2 -12   3    1.56    0.21
  -2 -12  -3    1.56    0.20
   2 -12   3    1.66    0.19
   2 -12   3    1.46    0.20
   2 -12   3    1.57    0.21
   2  12   3    1.77    0.21
  -2  12  -3    1.25    0.20
  -2  12  -3    1.07    0.17
  -2  12  -3    1.33    0.21
  -3 -12  -3    3.12    0.26
   3 -12   3    3.82    0.27
   3 -12   3    3.28    0.27
   3 -12   3    3.65    0.28
   3 -12   3    2.82    0.28
   3  12   3    3.88    0.29
  -3  12  -3    3.54    0.27
  -3  12  -3    2.69    0.28
  -3  12  -3    3.62    0.29
   4 -12   3   16.76    0.62
  -4 -12  -3   16.15    0.61
   4 -12   3   15.18    0.63
   4 -12   3   15.50    0.65
   4 -12   3   15.90    0.62
  -4  12  -3   14.51    0.64
  -4  12  -3   14.93    0.61
  -4  12  -3   15.85    0.67
   4  12   3   17.16    0.67
   5 -12   3    0.01    0.11
   5 -12   3    0.00    0.13
   5 -12   3    0.19    0.16
  -5 -12  -3    0.00    0.11
   5 -12   3   -0.14    0.14
   5  12   3   -0.13    0.13
  -5  12  -3   -0.10    0.12
  -5  12  -3    0.11    0.16
   6 -12   3    0.00    0.14
   6 -12   3    0.11    0.15
   6 -12   3    0.03    0.15
  -6  12  -3    0.14    0.16
   6  12   3   -0.04    0.16
   7 -12   3    0.98    0.24
   7 -12   3    0.86    0.25
   7 -12   3    0.87    0.23
   7  12   3    0.67    0.22
  -7  12  -3    0.50    0.23
   8 -12   3    0.09    0.18
   8 -12   3    0.07    0.19
   8 -12   3    0.12    0.20
   8 -12   3    0.28    0.22
  -8  12  -3    0.06    0.20
   8  12   3    0.35    0.22
   9 -12   3    0.85    0.26
   9 -12   3    1.11    0.30
   9 -12   3    0.85    0.27
   9 -12   3    0.87    0.25
  -9  12  -3    0.71    0.28
   9  12   3    1.29    0.33
  10 -12   3    0.15    0.23
  10 -12   3    0.30    0.22
  10 -12   3    0.12    0.25
  10 -12   3    0.26    0.24
  10  12   3   -0.20    0.25
 -10  12  -3   -0.01    0.22
  11 -12   3    0.19    0.26
  11 -12   3    0.26    0.27
  11 -12   3    0.42    0.29
  11  12   3   -0.44    0.23
 -11  12  -3   -0.16    0.23
  12 -13  -3    0.04    0.26
  12  13  -3    0.52    0.30
  12  13  -3   -0.07    0.24
  11 -13  -3   -0.06    0.23
  11 -13  -3    0.26    0.23
  11  13  -3   -0.14    0.18
  11  13  -3    0.03    0.22
  10 -13  -3    1.29    0.32
  10 -13  -3    2.01    0.34
  10  13  -3    1.65    0.33
  10  13  -3    1.57    0.32
   9 -13  -3    0.21    0.21
   9 -13  -3    0.31    0.22
   9  13  -3    0.01    0.17
   9  13  -3    0.21    0.19
   8 -13  -3    5.49    0.42
   8 -13  -3    5.39    0.41
   8  13  -3    6.02    0.45
   8  13  -3    5.92    0.43
   7 -13  -3    0.45    0.18
   7 -13  -3    0.13    0.15
   7  13  -3    0.16    0.16
   7  13  -3   -0.03    0.14
   6 -13  -3    1.84    0.23
  -6 -13   3    1.85    0.24
   6 -13  -3    2.01    0.26
   6 -13  -3    2.26    0.30
  -6  13   3    2.05    0.29
  -6  13   3    1.87    0.27
   6  13  -3    2.03    0.28
   6  13  -3    1.91    0.25
   5 -13  -3   76.49    2.11
   5 -13  -3   77.25    2.12
  -5 -13   3   76.12    2.11
   5 -13  -3   77.12    2.17
  -5  13   3   76.81    2.18
   5  13  -3   73.34    2.10
   5  13  -3   75.42    2.17
   4 -13  -3    2.38    0.26
   4 -13  -3    2.90    0.24
  -4 -13   3    2.20    0.24
   4 -13  -3    2.06    0.25
  -4  13   3    2.86    0.24
   4  13  -3    2.02    0.26
   4  13  -3    1.69    0.21
  -4  13   3    2.69    0.28
  -3 -13   3   93.57    2.45
  -3 -13   3   90.63    2.53
   3 -13  -3   93.31    2.54
   3 -13  -3   95.15    2.55
   3 -13  -3   96.96    2.46
   3  13  -3   93.39    2.50
  -3  13   3   95.24    2.54
   3  13  -3   90.12    2.55
  -3  13   3   94.56    2.48
  -2 -13   3    0.45    0.15
   2 -13  -3    0.37    0.14
  -2 -13   3    0.67    0.13
  -2 -13   3    0.38    0.12
   2 -13  -3    0.27    0.13
   2  13  -3    0.65    0.16
  -2  13   3    0.61    0.14
  -2  13   3    0.43    0.13
   2  13  -3    0.41    0.13
   2  13  -3    0.77    0.13
   1 -13  -3    9.36    0.45
   1 -13  -3   10.44    0.44
  -1 -13   3    9.27    0.42
  -1 -13   3    9.62    0.45
  -1 -13   3    9.18    0.39
   1  13  -3    9.80    0.41
   1  13  -3    9.21    0.41
   1  13  -3    9.15    0.45
  -1  13   3    9.58    0.40
  -1  13   3    9.52    0.42
   0 -13  -3   31.97    0.94
   0 -13   3   29.74    0.99
   0 -13   3   28.89    0.92
   0 -13  -3   29.23    0.98
   0 -13   3   31.34    0.97
   0  13   3   30.63    0.90
   0  13  -3   29.68    0.95
   0  13   3   29.66    0.95
   0  13  -3   30.91    0.94
   0  13  -3   30.43    0.99
  -1 -13  -3    0.05    0.09
   1 -13   3    0.15    0.11
  -1 -13  -3   -0.03    0.11
   1 -13   3   -0.16    0.10
   1 -13   3    0.13    0.12
   1  13   3    0.04    0.11
  -1  13  -3    0.13    0.12
  -1  13  -3    0.11    0.12
  -1  13  -3   -0.10    0.09
  -2 -13  -3    0.03    0.12
   2 -13   3    0.03    0.11
   2 -13   3    0.00    0.11
   2 -13   3    0.03    0.11
   2 -13   3    0.17    0.13
  -2  13  -3    0.10    0.12
   2  13   3    0.11    0.12
  -2  13  -3    0.39    0.14
  -2  13  -3    0.02    0.09
   3 -13   3    5.55    0.37
   3 -13   3    6.61    0.37
   3 -13   3    6.21    0.37
   3 -13   3    5.96    0.37
  -3 -13  -3    6.46    0.36
  -3  13  -3    6.36    0.36
   3  13   3    5.49    0.35
  -3  13  -3    6.22    0.39
  -3  13  -3    6.51    0.39
   4 -13   3    8.71    0.46
   4 -13   3    8.23    0.42
  -4 -13  -3    7.76    0.41
   4 -13   3    7.75    0.42
   4 -13   3    8.06    0.46
   4  13   3    7.87    0.44
  -4  13  -3    9.13    0.48
  -4  13  -3    7.95    0.41
  -4  13  -3    7.96    0.46
   5 -13   3    0.70    0.19
   5 -13   3    0.79    0.21
   5 -13   3    0.63    0.18
  -5 -13  -3    0.38    0.15
   5 -13   3    0.56    0.16
   5  13   3    0.67    0.20
  -5  13  -3    0.59    0.19
   6 -13   3    5.57    0.42
   6 -13   3    5.16    0.40
   6 -13   3    5.52    0.40
   6  13   3    4.90    0.41
  -6  13  -3    4.54    0.39
   7 -13   3    1.92    0.31
   7 -13   3    1.23    0.26
   7 -13   3    1.59    0.27
  -7  13  -3    2.10    0.34
   7  13   3    1.38    0.28
   8 -13   3    0.31    0.21
   8 -13   3   -0.20    0.17
   8 -13   3   -0.05    0.20
   8  13   3    0.00    0.21
  -8  13  -3    0.09    0.23
   9 -13   3    1.05    0.30
   9 -13   3    1.55    0.31
   9 -13   3    0.97    0.28
   9  13   3    1.56    0.33
  -9  13  -3    1.68    0.35
  10 -13   3    0.93    0.28
  10 -13   3    0.57    0.26
  10 -13   3    0.62    0.28
  10  13   3    0.71    0.30
 -10  13  -3    0.79    0.33
  11 -13   3    4.75    0.56
  11 -13   3    4.91    0.52
 -11  13  -3    4.59    0.55
  11  13   3    6.41    0.67
  12 -14  -3    0.18    0.31
  12 -14  -3    0.40    0.27
  12  14  -3    0.41    0.29
  12  14  -3    0.22    0.28
  11 -14  -3    1.06    0.32
  11 -14  -3    0.76    0.28
  11  14  -3    1.60    0.34
  11  14  -3    1.13    0.31
  10 -14  -3    0.18    0.21
  10 -14  -3    0.20    0.22
  10  14  -3   -0.01    0.20
  10  14  -3    0.26    0.23
   9 -14  -3    0.51    0.21
   9 -14  -3    0.88    0.26
   9  14  -3    0.51    0.23
   9  14  -3    0.28    0.20
   8 -14  -3    0.41    0.22
   8 -14  -3    0.26    0.21
   8  14  -3   -0.06    0.16
   8  14  -3    0.38    0.19
   7 -14  -3    0.89    0.22
   7 -14  -3    1.05    0.23
   7  14  -3    1.09    0.23
   7  14  -3    0.73    0.23
   6 -14  -3    0.50    0.17
   6 -14  -3    0.62    0.18
   6 -14  -3    0.45    0.17
  -6 -14   3    0.47    0.16
   6  14  -3    0.20    0.16
   6  14  -3    0.42    0.18
   5 -14  -3    4.09    0.32
   5 -14  -3    3.59    0.32
  -5 -14   3    3.01    0.30
   5 -14  -3    3.88    0.36
   5  14  -3    3.47    0.34
  -5  14   3    3.92    0.30
  -5  14   3    3.33    0.33
   5  14  -3    3.90    0.31
  -4 -14   3   54.70    1.60
   4 -14  -3   53.39    1.61
   4 -14  -3   54.77    1.61
   4 -14  -3   53.20    1.54
   4  14  -3   54.65    1.57
   4  14  -3   51.79    1.62
  -4  14   3   55.95    1.63
   3 -14  -3   32.44    1.07
  -3 -14   3   32.26    1.07
   3 -14  -3   33.18    1.04
   3 -14  -3   33.36    1.08
  -3  14   3   33.25    1.02
  -3  14   3   31.79    1.05
   3  14  -3   33.31    1.03
   3  14  -3   32.61    1.09
  -2 -14   3    3.39    0.26
   2 -14  -3    3.35    0.31
   2 -14  -3    3.42    0.27
  -2 -14   3    3.08    0.29
   2  14  -3    3.10    0.31
  -2  14   3    3.47    0.27
  -2  14   3    3.34    0.26
   2  14  -3    3.32    0.31
   2  14  -3    3.55    0.26
   1 -14  -3   24.89    0.84
  -1 -14   3   24.10    0.82
  -1 -14   3   26.20    0.79
  -1 -14   3   23.69    0.86
   1 -14  -3   24.37    0.86
  -1  14   3   25.58    0.83
   1  14  -3   25.62    0.89
   1  14  -3   24.89    0.79
   1  14  -3   24.12    0.81
   1  14  -3   25.60    0.82
  -1  14   3   25.22    0.81
   0 -14   3   14.72    0.60
   0 -14  -3   15.83    0.56
   0 -14   3   13.60    0.53
   0 -14  -3   13.73    0.59
   0 -14   3   14.80    0.58
   0  14  -3   14.25    0.56
   0  14  -3   14.52    0.61
   0  14  -3   13.91    0.55
   0  14   3   13.21    0.56
  -1 -14  -3    0.03    0.11
   1 -14   3    0.10    0.13
   1 -14   3    0.02    0.10
   1 -14   3    0.00    0.11
  -1 -14  -3    0.10    0.10
  -1  14  -3    0.21    0.15
  -1  14  -3   -0.04    0.10
   1  14   3    0.26    0.12
  -1  14  -3    0.12    0.12
   2 -14   3    0.28    0.14
   2 -14   3    0.27    0.14
  -2 -14  -3    0.15    0.13
   2 -14   3    0.05    0.11
   2 -14   3    0.06    0.11
   2  14   3    0.39    0.14
  -2  14  -3    0.38    0.14
  -2  14  -3    0.20    0.15
  -2  14  -3    0.18    0.15
   3 -14   3    5.91    0.38
   3 -14   3    6.94    0.38
  -3 -14  -3    5.61    0.35
   3 -14   3    6.54    0.40
   3 -14   3    5.66    0.37
  -3  14  -3    6.09    0.40
  -3  14  -3    6.37    0.36
   3  14   3    6.21    0.38
  -3  14  -3    5.94    0.40
   4 -14   3    4.66    0.33
   4 -14   3    4.24    0.34
   4 -14   3    4.34    0.35
  -4 -14  -3    3.91    0.31
   4 -14   3    4.51    0.33
   4  14   3    2.86    0.33
  -4  14  -3    4.09    0.38
  -4  14  -3    4.48    0.32
  -4  14  -3    2.71    0.31
   5 -14   3    0.08    0.17
   5 -14   3    0.06    0.16
  -5 -14  -3    0.08    0.13
   5 -14   3    0.09    0.13
   5 -14   3    0.12    0.14
  -5  14  -3    0.14    0.16
  -5  14  -3    0.12    0.13
   5  14   3    0.05    0.17
   6 -14   3    1.29    0.24
   6 -14   3    1.23    0.25
   6 -14   3    1.11    0.24
  -6  14  -3    0.75    0.22
   6  14   3    1.26    0.27
   7 -14   3    1.54    0.29
   7 -14   3    1.60    0.28
   7 -14   3    1.48    0.26
   7  14   3    1.73    0.33
  -7  14  -3    1.46    0.31
   8 -14   3    0.56    0.23
   8 -14   3    0.44    0.23
   8 -14   3    0.62    0.24
   8  14   3    0.43    0.24
  -8  14  -3    0.33    0.23
   9 -14   3    4.59    0.50
   9 -14   3    5.76    0.54
   9 -14   3    5.99    0.53
  -9  14  -3    4.61    0.50
   9  14   3    5.53    0.57
  10 -14   3    5.18    0.54
  10 -14   3    4.78    0.55
  10 -14   3    3.95    0.47
 -10  14  -3    4.31    0.53
  10  14   3    4.69    0.56
  11 -14   3    0.77    0.32
  11 -14   3    0.87    0.34
  11  14   3    0.87    0.36
 -11  14  -3    2.09    0.42
  12 -15  -3    1.35    0.37
  12 -15  -3    3.03    0.46
  12  15  -3    2.58    0.45
  12  15  -3    2.83    0.45
  11 -15  -3    0.11    0.26
  11 -15  -3   -0.02    0.23
  11  15  -3    0.29    0.26
  11  15  -3    0.34    0.25
  10 -15  -3    4.88    0.50
  10 -15  -3    4.30    0.47
  10  15  -3    4.90    0.51
  10  15  -3    4.19    0.45
   9 -15  -3    0.48    0.24
   9 -15  -3    0.64    0.23
   9  15  -3    0.25    0.21
   9  15  -3    0.47    0.23
   8 -15  -3    0.00    0.17
   8 -15  -3    0.32    0.22
   8  15  -3    0.33    0.21
   8  15  -3    0.11    0.17
   7 -15  -3    2.68    0.34
   7 -15  -3    3.01    0.34
   7  15  -3    2.77    0.36
   7  15  -3    3.17    0.34
  -6 -15   3    0.04    0.15
   6 -15  -3    0.10    0.13
   6 -15  -3    0.00    0.14
   6 -15  -3    0.03    0.15
   6  15  -3    0.13    0.15
   6  15  -3   -0.10    0.14
   5 -15  -3    2.51    0.29
   5 -15  -3    2.43    0.27
  -5 -15   3    3.32    0.32
   5 -15  -3    2.33    0.29
   5  15  -3    2.25    0.30
   5  15  -3    2.96    0.29
  -5  15   3    2.42    0.30
  -5  15   3    1.93    0.36
   4 -15  -3    0.90    0.17
  -4 -15   3    0.78    0.20
   4 -15  -3    0.77    0.20
   4 -15  -3    1.08    0.22
  -4  15   3    0.68    0.17
  -4  15   3    0.72    0.18
   4  15  -3    0.82    0.20
   4  15  -3    0.71    0.17
  -3 -15   3    3.97    0.32
   3 -15  -3    3.98    0.35
   3 -15  -3    2.91    0.30
   3  15  -3    3.56    0.29
  -3  15   3    3.57    0.28
   3  15  -3    3.19    0.32
   2 -15  -3   40.22    1.26
   2 -15  -3   40.59    1.29
  -2 -15   3   40.35    1.29
  -2 -15   3   41.68    1.22
   2  15  -3   39.44    1.29
  -2  15   3   41.63    1.24
  -2  15   3   42.24    1.25
   2  15  -3   40.04    1.22
   1 -15  -3   15.62    0.65
   1 -15  -3   15.13    0.60
  -1 -15   3   13.79    0.63
  -1 -15   3   15.15    0.59
   1  15  -3   16.07    0.59
   1  15  -3   15.56    0.65
  -1  15   3   15.86    0.61
   1  15  -3   16.40    0.61
   0 -15   3    0.80    0.17
   0 -15  -3    0.63    0.18
   0 -15  -3    0.76    0.17
   0 -15   3    0.53    0.16
   0 -15   3    0.83    0.16
   0  15   3    0.77    0.17
   0  15  -3    0.87    0.20
[truncated: 1,064,826 more chars]
