# Supplementary material for: Crystal structure of ethyl 4-[4-(di­methyl­amino)­phen­yl]-2,7,7-trimethyl-5-oxo-1,4,5,6,7,8-hexa­hydro­quinoline-3-carboxyl­ate
Source: Acta Crystallogr E Crystallogr Commun. 2018 Sep 11;74(Pt 10):1417–20. doi: 10.1107/S2056989018011982 (PMC6176430; doi:10.1107/S2056989018011982)
Supplement: Supplementary file 2 [file e-74-01417-Isup2.hkl]

data_I                                                                          
_shelx_title ' CL_3SS95_1_0m in P21/n No14' 
_shelx_refln_list_code          4                                               
_shelx_F_calc_maximum      170.35                                               
_exptl_crystal_F_000       824.00                                               
_reflns_d_resolution_high  0.6696                                               
                                                                                
loop_                                                                           
 _space_group_symop_operation_xyz                                               
 'x, y, z'                                                                      
 '-x+1/2, y+1/2, -z+1/2'                                                        
 '-x, -y, -z'                                                                   
 'x-1/2, -y-1/2, z-1/2'                                                         
                                                                                
_cell_length_a     9.6834                                                       
_cell_length_b    18.2390                                                       
_cell_length_c    12.2073                                                       
_cell_angle_alpha  90.000                                                       
_cell_angle_beta  105.446                                                       
_cell_angle_gamma  90.000                                                       
                                                                                
_shelx_F_squared_multiplier     1.000                                           
                                                                                
loop_                                                                           
 _refln_index_h                                                                 
 _refln_index_k                                                                 
 _refln_index_l                                                                 
 _refln_F_squared_calc                                                          
 _refln_F_squared_meas                                                          
 _refln_F_squared_sigma                                                         
 _refln_observed_status                                                         
   2   0   0       5293.77       6748.58       116.73 o                         
   4   0   0         63.64         71.01         5.78 o                         
   6   0   0         27.00         36.85         2.20 o                         
   8   0   0         43.18         46.42         3.42 o                         
  10   0   0        106.17        105.61         6.77 o                         
  12   0   0        138.53        154.01         9.28 o                         
   2   1   0        174.85        190.29         3.30 o                         
   3   1   0        258.77        259.35         3.10 o                         
   4   1   0       5597.64       6712.02        60.60 o                         
   5   1   0        660.66        698.34         7.32 o                         
   6   1   0         50.34         37.25         1.61 o                         
   7   1   0        350.86        354.15         5.03 o                         
   8   1   0         26.27         29.01         2.68 o                         
   9   1   0          0.24          1.79         1.64 o                         
  10   1   0         64.18         66.27         3.93 o                         
  11   1   0          0.26          3.39         2.54 o                         
  12   1   0          3.03          1.24         2.85 o                         
  13   1   0          0.27          0.47         3.55 o                         
   1   2   0       2104.83       2109.98        53.26 o                         
   2   2   0        481.29        516.60         7.16 o                         
   3   2   0        490.16        563.42         5.95 o                         
   4   2   0        128.46        160.52         2.59 o                         
   5   2   0        264.16        306.27         4.34 o                         
   6   2   0         40.17         38.26         1.73 o                         
   7   2   0        339.77        318.50         5.18 o                         
   8   2   0         42.57         35.87         2.49 o                         
   9   2   0          9.84          3.41         1.86 o                         
  10   2   0          3.29          1.53         2.18 o                         
  11   2   0        668.58        652.13        11.62 o                         
  12   2   0         21.22         16.05         3.73 o                         
  13   2   0        136.61        122.66         6.98 o                         
   1   3   0        713.71        652.38        10.08 o                         
   2   3   0        806.15        807.55        10.79 o                         
   3   3   0          1.63          1.53         0.60 o                         
   4   3   0         36.22         53.25         2.17 o                         
   5   3   0        120.23        149.78         2.65 o                         
   6   3   0        393.55        419.73         5.35 o                         
   7   3   0         75.38         95.80         2.78 o                         
   8   3   0         61.83         44.45         2.67 o                         
   9   3   0        109.68        112.34         4.29 o                         
  10   3   0          5.93          6.55         2.34 o                         
  11   3   0        225.47        228.62         7.98 o                         
  12   3   0         12.00         10.23         3.57 o                         
  13   3   0         10.03          9.61         4.03 o                         
   0   4   0       2356.47       2331.46        41.17 o                         
   1   4   0       5770.29       6472.92       109.16 o                         
   2   4   0      10719.16      12040.73       115.23 o                         
   3   4   0         68.56         87.73         1.56 o                         
   4   4   0         26.75         24.19         1.15 o                         
   5   4   0          0.94          1.72         0.80 o                         
   6   4   0        132.91        134.27         2.81 o                         
   7   4   0        274.94        291.83         4.97 o                         
   8   4   0         37.20         39.47         2.38 o                         
   9   4   0         53.46         41.17         2.86 o                         
  10   4   0          2.37          4.64         2.53 o                         
  11   4   0        138.58        126.24        10.34 o                         
  12   4   0        176.94        168.20         7.42 o                         
  13   4   0          9.70          5.33         3.66 o                         
   1   5   0       1238.02       1325.07        12.99 o                         
   2   5   0      10092.18      11358.83       121.53 o                         
   3   5   0        570.84        576.96         5.23 o                         
   4   5   0        158.17        202.07         2.60 o                         
   5   5   0       1511.15       1810.77        14.18 o                         
   6   5   0        443.03        476.17         5.89 o                         
   7   5   0          5.57          8.06         1.44 o                         
   8   5   0         14.32         11.03         1.90 o                         
   9   5   0          0.66         -1.41         1.91 o                         
  10   5   0          1.36          0.07         2.41 o                         
  11   5   0        253.78        256.60         7.98 o                         
  12   5   0         32.63         32.80         3.94 o                         
  13   5   0         27.91         29.20         4.44 o                         
   0   6   0       4441.69       4595.83        68.47 o                         
   1   6   0         18.31         11.48         1.07 o                         
   2   6   0       2165.70       2497.15        19.18 o                         
   3   6   0       3071.58       3780.87        30.35 o                         
   4   6   0        566.09        618.11         5.50 o                         
   5   6   0         83.87         85.31         1.68 o                         
   6   6   0        298.11        296.70         4.54 o                         
   7   6   0          8.17          8.52         1.48 o                         
   8   6   0         24.62         22.26         2.15 o                         
   9   6   0        190.56        171.34         4.93 o                         
  10   6   0          0.22         -2.22         2.22 o                         
  11   6   0         38.75         41.41         3.77 o                         
  12   6   0          0.06         -0.18         3.04 o                         
  13   6   0          0.00         -3.28         3.28 o                         
   1   7   0         63.55         59.93         1.39 o                         
   2   7   0       5265.23       6046.69        45.19 o                         
   3   7   0       1224.00       1321.64        13.79 o                         
   4   7   0        535.44        560.40         5.96 o                         
   5   7   0        123.07        115.93         2.27 o                         
   6   7   0        264.31        306.52         5.05 o                         
   7   7   0        441.01        488.62         8.77 o                         
   8   7   0        262.68        240.81         5.03 o                         
   9   7   0         20.98         20.14         2.62 o                         
  10   7   0         23.32         28.83         3.28 o                         
  11   7   0          6.46          8.83         3.00 o                         
  12   7   0         72.13         67.46         4.92 o                         
  13   7   0          0.00         -0.15         3.50 o                         
   0   8   0        833.32        721.05         9.81 o                         
   1   8   0       1301.98       1417.23        10.16 o                         
   2   8   0        560.63        631.33         5.81 o                         
   3   8   0        770.17        876.74         8.80 o                         
   4   8   0         39.68         46.20         1.72 o                         
   5   8   0        168.06        190.34         3.19 o                         
   6   8   0        114.47         92.13         3.19 o                         
   7   8   0          3.45          4.21         1.60 o                         
   8   8   0        368.52        332.47         6.08 o                         
   9   8   0          0.00          0.49         1.84 o                         
  10   8   0          0.50          0.23         2.48 o                         
  11   8   0        105.47        116.07         6.41 o                         
  12   8   0         37.34         48.72         4.47 o                         
  13   8   0          6.18          4.08         3.58 o                         
   1   9   0          0.47         -0.59         0.59 o                         
   2   9   0         39.07         53.30         1.33 o                         
   3   9   0        277.36        325.08         4.36 o                         
   4   9   0        211.36        224.47         4.29 o                         
   5   9   0          7.65         16.66         1.33 o                         
   6   9   0         64.08         62.98         2.76 o                         
   7   9   0        197.10        213.06         4.58 o                         
   8   9   0        110.14         86.34         4.23 o                         
   9   9   0          7.95         11.84         2.39 o                         
  10   9   0          0.07         -1.40         2.10 o                         
  11   9   0          5.95          3.15         3.03 o                         
  12   9   0        213.65        227.90         8.03 o                         
  13   9   0         53.02         53.05         5.04 o                         
   0  10   0       1018.50        934.98        11.12 o                         
   1  10   0         23.48         26.79         1.01 o                         
   2  10   0         31.49         34.32         1.14 o                         
   3  10   0       2017.17       2053.87        17.52 o                         
   4  10   0         45.83         45.10         2.10 o                         
   5  10   0         16.90         18.16         1.51 o                         
   6  10   0         11.64          6.82         1.55 o                         
   7  10   0        451.19        401.83         7.53 o                         
   8  10   0        488.02        461.94         8.05 o                         
   9  10   0         10.75          8.08         2.36 o                         
  10  10   0          8.48          5.27         2.47 o                         
  11  10   0          2.28          0.27         2.92 o                         
  12  10   0         21.11         21.58         3.97 o                         
   1  11   0         52.56         44.59         1.37 o                         
   2  11   0        476.60        486.93         4.87 o                         
   3  11   0        506.95        528.34         5.95 o                         
   4  11   0        240.86        265.81         4.23 o                         
   5  11   0          0.21          2.70         1.24 o                         
   6  11   0         16.61         10.11         1.90 o                         
   7  11   0        154.44        110.95         4.68 o                         
   8  11   0        579.72        548.88         8.99 o                         
   9  11   0         27.91         26.09         3.41 o                         
  10  11   0        251.45        260.73         6.81 o                         
  11  11   0          0.01         -2.95         2.95 o                         
  12  11   0         34.00         35.34         4.48 o                         
   0  12   0        636.05        631.36         8.43 o                         
   1  12   0        207.96        198.51         4.07 o                         
   2  12   0         11.83         16.14         1.23 o                         
   3  12   0         12.52         16.97         1.35 o                         
   4  12   0         60.79         67.31         2.63 o                         
   5  12   0        476.91        422.57         5.95 o                         
   6  12   0       1562.16       1410.99        16.70 o                         
   7  12   0        111.69        111.23         4.57 o                         
   8  12   0          1.96         -1.22         2.00 o                         
   9  12   0        220.51        235.91         6.28 o                         
  10  12   0         14.62         11.73         2.82 o                         
  11  12   0          8.67          4.54         3.24 o                         
  12  12   0         10.39          9.79         3.88 o                         
   1  13   0         36.54         48.65         2.17 o                         
   2  13   0          0.23         -0.57         0.86 o                         
   3  13   0          3.82          1.32         1.05 o                         
   4  13   0        408.61        448.29         5.79 o                         
   5  13   0        365.57        391.28         5.86 o                         
   6  13   0          2.49          1.98         1.75 o                         
   7  13   0          1.25          3.53         2.20 o                         
   8  13   0         64.19         63.26         4.31 o                         
   9  13   0          2.85          2.13         2.56 o                         
  10  13   0         13.62         18.79         3.36 o                         
  11  13   0         15.40         26.76         5.45 o                         
  12  13   0          2.35          4.70         4.58 o                         
   0  14   0         23.47         11.65         2.05 o                         
   1  14   0         26.91         17.73         1.56 o                         
   2  14   0         92.24         87.45         2.79 o                         
   3  14   0        123.03        122.73         2.86 o                         
   4  14   0         11.41         10.20         1.57 o                         
   5  14   0         91.79         80.49         3.08 o                         
   6  14   0          1.44          1.60         1.80 o                         
   7  14   0          5.91          4.92         2.15 o                         
   8  14   0        163.81        154.18         6.33 o                         
   9  14   0        148.59        149.63         6.12 o                         
  10  14   0          9.51         14.49         3.28 o                         
  11  14   0         66.34         63.57         5.58 o                         
   1  15   0        175.07        157.48         4.00 o                         
   2  15   0          4.61          3.84         1.81 o                         
   3  15   0        148.07        133.81         3.38 o                         
   4  15   0         98.25         97.73         3.28 o                         
   5  15   0         80.05         76.49         3.09 o                         
   6  15   0          6.74          6.51         2.05 o                         
   7  15   0          0.15          1.97         2.44 o                         
   8  15   0          0.40          1.25         2.45 o                         
   9  15   0         34.58         44.79         4.24 o                         
  10  15   0         66.41         79.07         6.13 o                         
  11  15   0        223.02        263.10        12.59 o                         
   0  16   0        120.49        112.05         5.69 o                         
   1  16   0       1175.21       1172.85        14.20 o                         
   2  16   0          4.72          6.71         1.97 o                         
   3  16   0         55.94         65.25         3.55 o                         
   4  16   0        352.23        331.78         6.94 o                         
   5  16   0         55.94         50.47         3.33 o                         
   6  16   0         96.99         83.56         4.95 o                         
   7  16   0          9.05          8.60         3.81 o                         
   8  16   0        152.29        169.63         8.10 o                         
   9  16   0          0.19          1.00         3.59 o                         
  10  16   0          1.59          4.06         4.20 o                         
  11  16   0         72.07         85.90         8.65 o                         
   1  17   0         76.83         67.02         3.54 o                         
   2  17   0         42.54         35.30         2.90 o                         
   3  17   0        262.56        271.81         8.06 o                         
   4  17   0        217.41        215.88         6.49 o                         
   5  17   0         62.77         55.71         3.66 o                         
   6  17   0        319.58        345.55        11.26 o                         
   7  17   0         47.37         44.91         4.80 o                         
   8  17   0        271.28        305.69        10.19 o                         
   9  17   0          0.60          2.88         3.85 o                         
  10  17   0        549.18        613.41        18.00 o                         
   0  18   0       3331.26       3384.51        62.18 o                         
   1  18   0        162.14        146.56         6.52 o                         
   2  18   0        805.99        816.34        13.84 o                         
   3  18   0        112.66        116.93         4.89 o                         
   4  18   0        458.06        465.94        10.01 o                         
   5  18   0        166.79        175.58         6.20 o                         
   6  18   0          0.49          1.24         2.77 o                         
   7  18   0        428.90        456.26        12.17 o                         
   8  18   0          9.99         14.54         4.09 o                         
   9  18   0        157.40        172.44         9.12 o                         
  10  18   0          0.05         -1.68         7.18 o                         
   1  19   0        372.55        372.16         9.06 o                         
   2  19   0        174.76        153.71         6.26 o                         
   3  19   0        432.63        424.53         9.64 o                         
   4  19   0         10.37         11.38         3.01 o                         
   5  19   0         14.06         16.43         3.23 o                         
   6  19   0         34.81         36.01         4.04 o                         
   7  19   0          9.82         18.65         4.13 o                         
   8  19   0          4.77          4.15         3.97 o                         
   9  19   0          0.37          0.18         6.51 o                         
   0  20   0         52.62         55.51         5.44 o                         
   1  20   0         18.10         21.49         3.20 o                         
   2  20   0        211.40        218.45         7.12 o                         
   3  20   0        110.63         94.80         5.29 o                         
   4  20   0         61.43         60.11         4.54 o                         
   5  20   0          1.20         -0.36         2.74 o                         
   6  20   0        125.06        123.84         7.61 o                         
   7  20   0          0.03         -0.27         3.57 o                         
   8  20   0          2.14         -2.50         4.60 o                         
   9  20   0         41.25         54.72         7.49 o                         
   1  21   0        710.22        739.44        14.20 o                         
   2  21   0         10.65         11.47         3.19 o                         
   3  21   0          4.01          4.84         2.98 o                         
   4  21   0         65.56         72.06         6.11 o                         
   5  21   0         39.75         36.92         4.30 o                         
   6  21   0         50.82         38.89         5.75 o                         
   7  21   0         64.49         59.99         7.19 o                         
   8  21   0         35.18         43.39         8.65 o                         
   0  22   0         63.32         75.01         8.41 o                         
   1  22   0         14.09         15.85         3.49 o                         
   2  22   0        135.38        136.30         6.69 o                         
   3  22   0          3.41          0.10         3.01 o                         
   4  22   0          0.39         -2.31         3.04 o                         
   5  22   0          0.43          3.38         3.37 o                         
   6  22   0         11.61          7.58         4.84 o                         
   7  22   0         22.26         35.56         8.30 o                         
   8  22   0         19.24         26.28         7.63 o                         
   1  23   0        189.42        187.27         9.23 o                         
   2  23   0         83.92         88.55         5.98 o                         
   3  23   0         72.53         73.63         5.36 o                         
   4  23   0        123.97        141.76         8.32 o                         
   5  23   0        375.65        436.58        12.36 o                         
   6  23   0         42.58         42.99         7.15 o                         
   7  23   0         53.51         70.64        17.04 o                         
   0  24   0        119.40        121.93        10.76 o                         
   1  24   0        121.65        112.47        10.27 o                         
   2  24   0         41.99         43.41         4.78 o                         
   3  24   0        221.12        258.12         8.82 o                         
   4  24   0         72.03         63.46         5.61 o                         
   5  24   0          0.01          4.81         4.54 o                         
   6  24   0         12.96         27.18        12.07 o                         
   1  25   0          0.27          5.83         4.27 o                         
   2  25   0         32.02         40.14         4.85 o                         
   3  25   0         25.02         23.39         4.72 o                         
   4  25   0         68.29         77.06         6.20 o                         
   5  25   0          6.91          3.80         5.16 o                         
   0  26   0          5.15          5.66         6.26 o                         
   1  26   0        169.44        164.02         9.24 o                         
   2  26   0         35.73         44.99         6.07 o                         
   3  26   0          0.15         -2.12         3.96 o                         
   4  26   0         43.13         42.45         5.78 o                         
   1  27   0          0.05          0.10         4.59 o                         
 -13   0   1         23.75         19.25         5.20 o                         
 -11   0   1         70.41         64.19         5.78 o                         
  -9   0   1          9.61          8.57         2.64 o                         
  -7   0   1          0.02         -0.56         1.96 o                         
  -5   0   1         55.55         61.06         2.45 o                         
  -3   0   1      13249.91      16468.00       200.56 o                         
  -1   0   1         20.65         -1.16         1.16 o                         
   1   0   1      22732.56      23185.21       820.27 o                         
   3   0   1        192.92        250.81         4.16 o                         
   5   0   1          0.29         12.17         2.79 o                         
   7   0   1          0.26         -0.55         1.69 o                         
   9   0   1       2887.18       2939.06        47.80 o                         
  11   0   1        128.87        127.55        13.46 o                         
  13   0   1        839.97        944.18        28.65 o                         
 -14   1   1         15.26         13.44         4.37 o                         
 -13   1   1         19.54         15.28         3.98 o                         
 -12   1   1        150.06        153.26         6.25 o                         
 -11   1   1         41.56         36.82         3.45 o                         
 -10   1   1          0.29          1.05         2.21 o                         
  -9   1   1        320.27        299.15         6.07 o                         
  -8   1   1        204.25        216.15         4.43 o                         
  -7   1   1         56.56         58.78         2.88 o                         
  -6   1   1        352.45        407.43         4.80 o                         
  -5   1   1          2.98          2.35         0.96 o                         
  -4   1   1        217.66        227.28         2.96 o                         
  -3   1   1       4797.28       5754.49        50.35 o                         
  -2   1   1      12310.83      14829.48       181.08 o                         
   1   1   1      14936.98      15803.82       448.90 o                         
   2   1   1       3386.03       3866.97        49.95 o                         
   3   1   1         20.45         20.36         0.96 o                         
   4   1   1        186.08        220.53         2.95 o                         
   5   1   1       1536.07       1729.43        15.79 o                         
   6   1   1         33.32         46.00         1.96 o                         
   7   1   1          0.34         -1.16         1.16 o                         
   8   1   1          6.60          6.58         2.18 o                         
   9   1   1        685.54        626.17        12.65 o                         
  10   1   1        111.30        112.09         6.09 o                         
  11   1   1        105.21         93.91         5.09 o                         
  12   1   1        108.30        106.05         7.79 o                         
  13   1   1         46.77         43.16         5.15 o                         
 -14   2   1          3.13          7.92         4.26 o                         
 -13   2   1          3.02          3.81         3.60 o                         
 -12   2   1         49.16         37.72         3.91 o                         
 -11   2   1          9.08          8.51         3.35 o                         
 -10   2   1          2.55         -1.28         1.98 o                         
  -9   2   1         19.73         17.35         2.46 o                         
  -8   2   1        117.41        116.62         4.06 o                         
  -7   2   1        448.69        482.65         6.27 o                         
  -6   2   1        166.60        191.98         3.80 o                         
  -5   2   1         46.22         54.10         1.98 o                         
  -4   2   1        336.09        384.67         4.22 o                         
  -3   2   1       2338.05       2744.06        24.62 o                         
  -2   2   1      29018.10      32563.31       397.81 o                         
  -1   2   1       2534.16       2791.43        39.85 o                         
   0   2   1         53.03         28.78         2.32 o                         
   1   2   1       3782.01       4156.92       105.10 o                         
   2   2   1         17.90         24.33         1.81 o                         
   3   2   1        270.14        251.37         3.17 o                         
   4   2   1        428.11        458.12         5.09 o                         
   5   2   1        757.48        871.81         9.11 o                         
   6   2   1        209.21        226.40         4.22 o                         
   7   2   1        338.71        326.11         4.90 o                         
   8   2   1          5.96          1.33         1.58 o                         
   9   2   1        417.88        384.34         7.20 o                         
  10   2   1          8.15         15.03         3.09 o                         
  11   2   1         41.28         43.78         4.34 o                         
  12   2   1        143.06        121.82         6.85 o                         
  13   2   1         62.42         54.99         5.47 o                         
 -14   3   1         44.45         58.19         5.69 o                         
 -13   3   1          3.82          6.77         3.71 o                         
 -12   3   1        119.96        121.52         6.42 o                         
 -11   3   1        338.34        317.59         7.79 o                         
 -10   3   1         38.28         34.85         2.92 o                         
  -9   3   1        133.80        147.15         4.48 o                         
  -8   3   1          8.18          8.41         1.63 o                         
  -7   3   1          0.01          1.31         1.09 o                         
  -6   3   1        292.41        305.63         4.32 o                         
  -5   3   1       1503.70       1643.50        14.20 o                         
  -4   3   1        346.57        360.10         4.04 o                         
  -3   3   1       3712.50       4144.10        36.56 o                         
  -2   3   1      25980.23      29663.71       363.07 o                         
  -1   3   1       3718.73       4073.81        50.12 o                         
   0   3   1         99.93         79.03         2.32 o                         
   1   3   1        479.55        483.89         8.63 o                         
   2   3   1        529.14        589.16         5.63 o                         
   3   3   1        292.89        324.48         3.71 o                         
   4   3   1          1.88          0.10         0.74 o                         
   5   3   1        440.88        503.96         5.46 o                         
   6   3   1        337.14        350.22         4.81 o                         
   7   3   1        209.47        239.60         4.46 o                         
   8   3   1        119.62        121.58         5.53 o                         
   9   3   1         44.06         35.78         2.83 o                         
  10   3   1         71.20         78.21         4.92 o                         
  11   3   1         91.55         90.05         5.61 o                         
  12   3   1        103.70        129.26         7.08 o                         
  13   3   1          0.01         -1.92         4.24 o                         
 -13   4   1         34.16         30.35         4.73 o                         
 -12   4   1         32.31         26.19         4.07 o                         
 -11   4   1         17.49         12.41         3.27 o                         
 -10   4   1          7.77          8.96         2.45 o                         
  -9   4   1         57.91         54.88         3.12 o                         
  -8   4   1          1.32          0.39         1.41 o                         
  -7   4   1        175.20        182.79         3.58 o                         
  -6   4   1         13.79         12.90         1.24 o                         
  -5   4   1         24.26         36.53         1.74 o                         
  -4   4   1        140.91        151.77         2.41 o                         
  -3   4   1        805.84        915.38         8.08 o                         
  -2   4   1       4801.95       5190.45        48.56 o                         
  -1   4   1       7847.88       9148.59       113.53 o                         
   0   4   1      16624.32      18349.55       200.25 o                         
   1   4   1         32.64         42.85         1.48 o                         
   2   4   1        388.33        448.58         5.12 o                         
   3   4   1        243.89        343.64         3.70 o                         
   4   4   1        881.86       1006.00         9.07 o                         
   5   4   1          1.36          3.54         0.81 o                         
   6   4   1         14.43         16.00         1.33 o                         
   7   4   1         42.62         32.86         2.06 o                         
   8   4   1         65.08         66.32         2.93 o                         
   9   4   1        283.78        277.26         8.31 o                         
  10   4   1         33.92         23.34         3.42 o                         
  11   4   1         70.97         69.45         5.14 o                         
  12   4   1         21.36         15.87         3.83 o                         
  13   4   1          0.13          5.31         3.77 o                         
 -13   5   1        126.85        111.64         6.24 o                         
 -12   5   1         35.05         32.02         4.28 o                         
 -11   5   1         85.31         71.53         4.92 o                         
 -10   5   1         45.23         37.52         3.69 o                         
  -9   5   1          0.31          0.53         1.72 o                         
  -8   5   1         11.16         11.54         1.90 o                         
  -7   5   1         76.28         66.97         2.67 o                         
  -6   5   1        362.98        375.04         4.99 o                         
  -5   5   1        595.49        578.05         5.45 o                         
  -4   5   1        246.69        258.47         2.97 o                         
  -3   5   1        134.99        168.78         2.20 o                         
  -2   5   1       8312.76       9315.46        72.25 o                         
  -1   5   1       4322.05       4858.21        40.08 o                         
   0   5   1        644.07        650.20         6.98 o                         
   1   5   1          0.66          1.16         0.70 o                         
   2   5   1       3141.49       3382.69        32.66 o                         
   3   5   1        216.44        277.09         3.69 o                         
   4   5   1         44.94         39.80         1.19 o                         
   5   5   1        309.01        348.76         3.86 o                         
   6   5   1         22.40         33.17         1.92 o                         
   7   5   1        166.78        136.82         3.48 o                         
   8   5   1          7.19          4.12         1.79 o                         
   9   5   1          9.82          9.06         2.41 o                         
  10   5   1          3.55          0.91         2.94 o                         
  11   5   1         15.59         16.25         3.50 o                         
  12   5   1         35.25         27.57         4.06 o                         
  13   5   1          8.52          8.27         3.64 o                         
 -13   6   1         24.18         23.22         4.35 o                         
 -12   6   1          0.31         -2.94         2.94 o                         
 -11   6   1          0.13          0.29         2.67 o                         
 -10   6   1         10.76         13.52         2.78 o                         
  -9   6   1         77.42         79.50         3.70 o                         
  -8   6   1         55.31         57.35         3.32 o                         
  -7   6   1        262.42        291.74         4.73 o                         
  -6   6   1         54.92         69.27         2.12 o                         
  -5   6   1       1720.08       1763.21        13.97 o                         
  -4   6   1       1557.63       1681.94        12.53 o                         
  -3   6   1        200.67        246.68         2.78 o                         
  -2   6   1          2.89          1.99         0.57 o                         
  -1   6   1        743.83        772.75         6.90 o                         
   0   6   1        999.85       1117.79         9.12 o                         
   1   6   1        160.00        195.86         2.29 o                         
   2   6   1       1040.71       1061.00        10.51 o                         
   3   6   1       5422.58       6404.97        50.52 o                         
   4   6   1        269.38        273.23         3.61 o                         
   5   6   1         12.44         10.05         0.83 o                         
   6   6   1       1373.19       1474.41        14.45 o                         
   7   6   1         25.25         28.31         2.09 o                         
   8   6   1         98.18         84.48         4.08 o                         
   9   6   1         56.59         60.48         3.90 o                         
  10   6   1         84.35         77.82         4.62 o                         
  11   6   1        195.15        199.87         7.06 o                         
  12   6   1         13.01          2.91         3.32 o                         
  13   6   1         22.51         17.12         4.23 o                         
 -13   7   1        167.44        141.41         7.93 o                         
 -12   7   1        151.24        142.28         6.51 o                         
 -11   7   1         74.56         78.06         4.83 o                         
 -10   7   1          0.00         -1.96         2.30 o                         
  -9   7   1         74.28         77.13         3.65 o                         
  -8   7   1         52.61         39.05         2.45 o                         
  -7   7   1        492.97        513.69         6.83 o                         
  -6   7   1        154.64        159.33         4.40 o                         
  -5   7   1        400.15        350.43         3.90 o                         
  -4   7   1        914.63        937.75         7.56 o                         
  -3   7   1        652.03        713.03         6.11 o                         
  -2   7   1        213.84        187.49         2.87 o                         
  -1   7   1        218.71        280.22         2.97 o                         
   0   7   1        633.23        701.11         6.21 o                         
   1   7   1        662.34        702.90         6.22 o                         
   2   7   1       2460.18       2723.46        26.91 o                         
   3   7   1        167.19        172.66         2.78 o                         
   4   7   1        771.10        867.75         8.46 o                         
   5   7   1         30.38         39.58         1.68 o                         
   6   7   1        181.51        165.54         3.80 o                         
   7   7   1        229.87        204.38         4.46 o                         
   8   7   1         54.05         43.01         2.75 o                         
   9   7   1         10.02         10.17         2.26 o                         
  10   7   1         83.79         88.21         5.79 o                         
  11   7   1         16.75         15.51         3.41 o                         
  12   7   1          3.39          2.01         3.18 o                         
  13   7   1         14.65         16.60         4.11 o                         
 -13   8   1         57.13         51.53         5.97 o                         
 -12   8   1         21.17         21.81         3.73 o                         
 -11   8   1          6.22          2.73         2.75 o                         
 -10   8   1        173.76        159.99         5.91 o                         
  -9   8   1        518.21        466.78         8.14 o                         
  -8   8   1         19.60         17.95         2.08 o                         
  -7   8   1         14.84         10.27         1.71 o                         
  -6   8   1         82.36         78.30         2.77 o                         
  -5   8   1        804.32        895.73         8.38 o                         
  -4   8   1        951.29        992.77        10.31 o                         
  -3   8   1          0.51          0.03         0.66 o                         
  -2   8   1        189.07        227.24         2.85 o                         
  -1   8   1        126.30        135.39         2.13 o                         
   0   8   1        171.76        179.96         2.53 o                         
   1   8   1       2032.27       2271.14        17.05 o                         
   2   8   1          4.46          2.52         0.56 o                         
   3   8   1         73.33        117.10         2.45 o                         
   4   8   1        231.44        229.82         4.17 o                         
   5   8   1         15.23         18.60         1.33 o                         
   6   8   1         85.32         74.76         2.89 o                         
   7   8   1        417.40        375.21         6.67 o                         
   8   8   1        138.29        143.46         4.56 o                         
   9   8   1         20.47         24.89         2.68 o                         
  10   8   1          4.79          1.45         2.43 o                         
  11   8   1         70.35         73.25         4.77 o                         
  12   8   1          3.80          4.44         3.40 o                         
  13   8   1         27.26         22.77         4.36 o                         
 -13   9   1        101.56         98.38         7.54 o                         
 -12   9   1          1.47         -2.52         3.08 o                         
 -11   9   1         36.03         37.63         5.03 o                         
 -10   9   1         12.49         10.28         2.53 o                         
  -9   9   1         45.17         55.55         3.40 o                         
  -8   9   1        282.35        232.20         5.41 o                         
  -7   9   1       1014.40        895.66        10.91 o                         
  -6   9   1        419.26        433.14         6.69 o                         
  -5   9   1        157.14        149.22         3.41 o                         
  -4   9   1        324.65        348.08         4.00 o                         
  -3   9   1        201.13        213.77         2.80 o                         
  -2   9   1          0.25         -0.21         0.60 o                         
  -1   9   1         31.40         26.44         1.27 o                         
   0   9   1        467.04        512.99         5.10 o                         
   1   9   1       2292.65       2666.09        19.09 o                         
   2   9   1        360.45        405.24         4.17 o                         
   3   9   1         32.37         39.85         2.09 o                         
   4   9   1         48.58         52.70         1.99 o                         
   5   9   1          2.36          3.66         1.06 o                         
   6   9   1          0.30          0.13         1.31 o                         
   7   9   1        287.54        262.40         5.59 o                         
   8   9   1          2.03          3.67         1.85 o                         
   9   9   1          0.89          0.23         2.29 o                         
  10   9   1          2.32          4.14         2.65 o                         
  11   9   1          1.00          1.24         2.94 o                         
  12   9   1         13.16         14.96         3.82 o                         
 -13  10   1         31.73         28.74         5.32 o                         
 -12  10   1          0.04          0.51         3.95 o                         
 -11  10   1         24.03         20.18         3.40 o                         
 -10  10   1          7.19          6.17         2.44 o                         
  -9  10   1        410.36        413.45         7.85 o                         
  -8  10   1        378.70        346.27         6.73 o                         
  -7  10   1         17.44         18.08         1.97 o                         
  -6  10   1        170.64        183.34         3.84 o                         
  -5  10   1        209.44        192.96         3.62 o                         
  -4  10   1        133.07        154.44         3.04 o                         
  -3  10   1        103.21         97.68         2.10 o                         
  -2  10   1        136.28        127.24         2.29 o                         
  -1  10   1         84.70         87.01         1.71 o                         
   0  10   1        650.36        708.84         6.61 o                         
   1  10   1        107.02        124.72         1.98 o                         
   2  10   1        632.29        698.65         6.17 o                         
   3  10   1          6.64          5.15         1.06 o                         
   4  10   1        160.31        146.69         3.03 o                         
   5  10   1        214.64        189.42         3.80 o                         
   6  10   1         10.79          8.55         1.60 o                         
   7  10   1          5.02          7.90         1.81 o                         
   8  10   1         40.04         41.62         3.04 o                         
   9  10   1          1.39          1.05         2.04 o                         
  10  10   1          9.96          8.88         2.69 o                         
  11  10   1        137.79        146.77         6.63 o                         
  12  10   1          1.00         -0.05         3.48 o                         
 -12  11   1          5.51          5.41         4.36 o                         
 -11  11   1        325.95        336.61         8.70 o                         
 -10  11   1        147.28        148.62         5.51 o                         
  -9  11   1        125.78        121.91         4.89 o                         
  -8  11   1        102.66         71.36         3.58 o                         
  -7  11   1        258.90        227.21         5.30 o                         
  -6  11   1        769.94        756.56         9.48 o                         
  -5  11   1        864.99        860.71         9.47 o                         
  -4  11   1        439.15        434.61         5.69 o                         
  -3  11   1        153.35        165.88         2.71 o                         
  -2  11   1        488.09        495.23         4.45 o                         
  -1  11   1          0.05         -0.17         0.67 o                         
   0  11   1          2.99          4.34         0.81 o                         
   1  11   1        143.19        144.95         2.24 o                         
   2  11   1        272.89        287.96         3.44 o                         
   3  11   1         67.04         62.60         2.35 o                         
   4  11   1         51.12         61.28         2.54 o                         
   5  11   1        259.49        238.20         4.23 o                         
   6  11   1        137.25        148.07         4.88 o                         
   7  11   1        192.31        152.44         4.54 o                         
   8  11   1          5.16          1.98         2.10 o                         
   9  11   1         36.43         36.70         3.91 o                         
  10  11   1         36.64         31.48         3.46 o                         
  11  11   1          8.19          4.10         3.26 o                         
  12  11   1         86.03         98.84         6.09 o                         
 -12  12   1         38.27         46.63         5.85 o                         
 -11  12   1         23.85         27.76         5.75 o                         
 -10  12   1         11.04          8.85         2.68 o                         
  -9  12   1          0.63          3.05         2.40 o                         
  -8  12   1        107.93         96.40         4.44 o                         
  -7  12   1          0.01          2.23         1.92 o                         
  -6  12   1         49.10         43.11         3.51 o                         
  -5  12   1         40.19         39.56         2.15 o                         
  -4  12   1         11.79          8.25         1.32 o                         
  -3  12   1        134.11        144.42         2.81 o                         
  -2  12   1        333.86        336.60         4.00 o                         
  -1  12   1        415.63        404.51         4.31 o                         
   0  12   1         61.07         63.21         1.80 o                         
   1  12   1         67.60         84.08         2.00 o                         
   2  12   1        201.12        217.51         3.36 o                         
   3  12   1        963.64        997.12         9.88 o                         
   4  12   1        383.36        382.46         5.46 o                         
   5  12   1         10.63         22.87         1.80 o                         
   6  12   1        468.56        383.85         7.87 o                         
   7  12   1         93.76         74.96         4.27 o                         
   8  12   1        175.39        162.23         5.64 o                         
   9  12   1         26.65         24.43         2.97 o                         
  10  12   1        147.87        155.79         6.08 o                         
  11  12   1          0.98          3.18         3.17 o                         
  12  12   1         46.94         47.07         5.13 o                         
 -12  13   1        154.68        153.27        11.05 o                         
 -11  13   1         74.38         69.12         5.46 o                         
 -10  13   1        105.59        100.48         5.82 o                         
  -9  13   1         99.03        108.48         5.70 o                         
  -8  13   1         23.19         21.54         2.87 o                         
  -7  13   1         92.39         78.10         3.88 o                         
  -6  13   1         71.04         64.57         2.97 o                         
  -5  13   1        114.14        105.46         3.73 o                         
  -4  13   1         16.04         11.10         1.39 o                         
  -3  13   1        169.32        176.02         3.24 o                         
  -2  13   1        252.87        236.92         3.65 o                         
  -1  13   1          2.64          0.16         0.83 o                         
   0  13   1          0.17          0.84         0.87 o                         
   1  13   1        170.48        133.32         2.69 o                         
   2  13   1        118.17        110.56         2.45 o                         
   3  13   1         87.47         87.48         2.57 o                         
   4  13   1        126.38         98.55         2.85 o                         
   5  13   1        172.43        138.89         3.81 o                         
   6  13   1        292.85        270.57         6.24 o                         
   7  13   1         69.55         58.94         3.69 o                         
   8  13   1        156.03        159.41         5.94 o                         
   9  13   1         14.74          9.84         2.81 o                         
  10  13   1          0.61          2.72         2.95 o                         
  11  13   1         48.94         57.88         9.46 o                         
  12  13   1         29.93         35.51         5.78 o                         
 -12  14   1        271.30        314.53        13.72 o                         
 -11  14   1         19.90         19.94         4.59 o                         
 -10  14   1          0.05          1.42         3.62 o                         
  -9  14   1        128.86        118.98         6.04 o                         
  -8  14   1         68.75         77.22         4.91 o                         
  -7  14   1        130.92        110.31         5.25 o                         
  -6  14   1        161.84        147.76         4.77 o                         
  -5  14   1        163.22        145.56         3.87 o                         
  -4  14   1         60.35         59.35         2.75 o                         
  -3  14   1         31.32         24.28         1.89 o                         
  -2  14   1         75.71         63.22         2.32 o                         
  -1  14   1         11.48         10.88         1.36 o                         
   0  14   1        226.84        214.82         3.56 o                         
   1  14   1        549.36        565.25         6.92 o                         
   2  14   1         14.65         19.12         1.68 o                         
   3  14   1         78.18        111.77         3.16 o                         
   4  14   1        376.83        358.75         5.57 o                         
   5  14   1        398.23        348.11         5.67 o                         
   6  14   1          1.08         -0.67         1.99 o                         
   7  14   1         28.97         28.77         3.03 o                         
   8  14   1         89.33         81.84         4.53 o                         
   9  14   1         10.07          7.21         3.21 o                         
  10  14   1         74.42         73.29         6.24 o                         
  11  14   1          0.48          5.78         4.02 o                         
 -11  15   1        298.63        318.42        11.99 o                         
 -10  15   1        425.28        458.82        12.75 o                         
  -9  15   1        197.47        198.29         7.63 o                         
  -8  15   1          0.05         -2.66         2.66 o                         
  -7  15   1         40.93         34.99         3.58 o                         
  -6  15   1          0.04          0.92         2.02 o                         
  -5  15   1        148.56        145.84         6.15 o                         
  -4  15   1        622.99        608.24         8.36 o                         
  -3  15   1          0.01          0.93         1.49 o                         
  -2  15   1        272.10        254.28         4.74 o                         
  -1  15   1        213.61        225.42         4.37 o                         
   0  15   1        114.75        100.83         3.10 o                         
   1  15   1        723.87        723.03         8.45 o                         
   2  15   1        180.51        195.51         4.18 o                         
   3  15   1         60.35         58.35         3.28 o                         
   4  15   1         86.84         72.12         2.91 o                         
   5  15   1          1.73          3.06         1.70 o                         
   6  15   1         55.02         55.90         4.03 o                         
   7  15   1         40.87         34.01         4.19 o                         
   8  15   1         61.22         51.81         4.31 o                         
   9  15   1         11.11          2.98         3.27 o                         
  10  15   1         52.87         43.45         4.95 o                         
  11  15   1         86.40         88.99         6.45 o                         
 -11  16   1         22.97         36.11         6.24 o                         
 -10  16   1         19.14         15.58         4.45 o                         
  -9  16   1         11.52         11.53         3.81 o                         
  -8  16   1         51.19         50.85         4.51 o                         
  -7  16   1         19.04         20.18         3.17 o                         
  -6  16   1        399.58        407.06         8.17 o                         
  -5  16   1        178.49        169.12         4.78 o                         
  -4  16   1        513.16        500.69         7.54 o                         
  -3  16   1         43.25         53.61         2.99 o                         
  -2  16   1        591.72        556.42         8.37 o                         
  -1  16   1       1047.25       1027.39        12.09 o                         
   0  16   1        569.57        561.92         8.31 o                         
   1  16   1          6.26          7.77         1.62 o                         
   2  16   1         28.09         27.21         2.07 o                         
   3  16   1         86.02         88.28         3.13 o                         
   4  16   1          0.19          0.38         1.53 o                         
   5  16   1        435.47        423.62         7.06 o                         
   6  16   1        108.64         98.40         5.21 o                         
   7  16   1         62.09         60.38         6.04 o                         
   8  16   1          0.24          3.02         3.05 o                         
   9  16   1        310.97        333.09         9.92 o                         
  10  16   1         19.44         19.03         4.99 o                         
  11  16   1         47.04         50.81         6.64 o                         
 -11  17   1          9.46          9.41         5.65 o                         
 -10  17   1          6.52          4.06         5.44 o                         
  -9  17   1         47.82         56.93         6.87 o                         
  -8  17   1          1.88          4.05         3.89 o                         
  -7  17   1          0.27          2.15         3.09 o                         
  -6  17   1         50.76         48.21         4.92 o                         
  -5  17   1        160.74        158.77         5.38 o                         
  -4  17   1        327.47        317.64         7.13 o                         
  -3  17   1         20.59         17.53         2.46 o                         
  -2  17   1        894.49        893.39        13.00 o                         
  -1  17   1       1072.20       1080.83        14.75 o                         
   0  17   1        183.69        181.32         5.07 o                         
   1  17   1        537.28        526.84         8.58 o                         
   2  17   1          6.25          3.82         1.99 o                         
   3  17   1        410.92        395.86         7.22 o                         
   4  17   1        746.87        753.46        11.90 o                         
   5  17   1        422.44        422.41         8.72 o                         
   6  17   1         10.04          9.23         3.38 o                         
   7  17   1          0.94          6.37         4.30 o                         
   8  17   1         20.43         19.84         4.44 o                         
   9  17   1          7.12         11.88         4.46 o                         
  10  17   1        434.03        474.07        13.98 o                         
 -10  18   1        126.77        140.45        12.60 o                         
  -9  18   1          1.49          2.34         4.84 o                         
  -8  18   1        155.74        157.23         9.53 o                         
  -7  18   1         24.82         22.58         4.21 o                         
  -6  18   1          7.21          6.74         2.91 o                         
  -5  18   1          5.68          6.94         2.65 o                         
  -4  18   1          3.21          4.20         2.53 o                         
  -3  18   1        831.19        848.96        12.96 o                         
  -2  18   1        130.60        126.31         6.21 o                         
  -1  18   1         23.30         20.44         2.54 o                         
   0  18   1        581.36        593.02        10.02 o                         
   1  18   1          0.55         -1.66         2.19 o                         
   2  18   1         11.24          5.73         2.25 o                         
   3  18   1        145.43        154.98         5.85 o                         
   4  18   1         23.96         26.51         3.10 o                         
   5  18   1        178.43        175.39         5.96 o                         
   6  18   1        206.83        209.84         8.17 o                         
   7  18   1         10.25          9.94         3.71 o                         
   8  18   1        279.05        309.51        10.62 o                         
   9  18   1        928.22       1060.64        21.45 o                         
  10  18   1        307.98        359.62        13.08 o                         
 -10  19   1         47.42         48.18         7.27 o                         
  -9  19   1         18.63         17.12         5.66 o                         
  -8  19   1         19.58         19.80         5.10 o                         
  -7  19   1         15.65         10.33         7.39 o                         
  -6  19   1          3.24          0.89         5.97 o                         
  -5  19   1          1.24          2.45         2.62 o                         
  -4  19   1          0.00          2.24         2.48 o                         
  -3  19   1        108.87        105.43         7.76 o                         
  -2  19   1          5.10          3.38         2.49 o                         
  -1  19   1        766.48        784.17        13.60 o                         
   0  19   1         27.30         29.93         2.97 o                         
   1  19   1          3.01          3.40         2.47 o                         
   2  19   1        109.73        105.38         5.26 o                         
   3  19   1         30.23         29.00         3.64 o                         
   4  19   1        534.25        555.58        11.41 o                         
   5  19   1         19.56         21.42         3.44 o                         
   6  19   1          8.58         10.96         3.64 o                         
   7  19   1         11.92          6.93         3.81 o                         
   8  19   1         44.79         49.59         5.87 o                         
   9  19   1         50.57         67.57         6.77 o                         
  -9  20   1          6.84          4.59         5.45 o                         
  -8  20   1          2.43          4.59         4.82 o                         
  -7  20   1         58.65         58.38         8.65 o                         
  -6  20   1          0.85         -1.91         3.65 o                         
  -5  20   1          0.56         -2.13         3.33 o                         
  -4  20   1          7.96          7.55         2.98 o                         
  -3  20   1          0.02          2.90         2.65 o                         
  -2  20   1         77.19         73.51         4.64 o                         
  -1  20   1         86.96         81.46         4.77 o                         
   0  20   1          0.94         -2.21         2.21 o                         
   1  20   1         71.35         70.40         4.60 o                         
   2  20   1        157.76        170.53        11.23 o                         
   3  20   1          3.05          9.46         2.94 o                         
   4  20   1        235.56        238.07         7.67 o                         
   5  20   1          0.95          0.68         2.82 o                         
   6  20   1         33.59         39.53         5.20 o                         
   7  20   1        100.88         99.72         7.05 o                         
   8  20   1        228.11        228.95        10.36 o                         
   9  20   1        131.58        149.13         9.45 o                         
  -9  21   1          0.06          7.04         5.44 o                         
  -8  21   1          0.82          0.04         5.83 o                         
  -7  21   1        289.97        333.78        16.20 o                         
  -6  21   1        114.69        112.34         8.37 o                         
  -5  21   1        148.51        185.77         9.31 o                         
  -4  21   1          0.22          2.44         2.82 o                         
  -3  21   1          3.62          1.27         2.68 o                         
  -2  21   1        217.06        205.73         7.14 o                         
  -1  21   1         24.54         18.00         3.35 o                         
   0  21   1         27.91         27.07         4.79 o                         
   1  21   1         31.44         31.72         3.81 o                         
   2  21   1        213.48        219.21         7.39 o                         
   3  21   1        142.55        149.53         6.80 o                         
   4  21   1         24.80         24.38         3.90 o                         
   5  21   1          3.06          6.68         3.19 o                         
   6  21   1          0.00         -2.36         4.98 o                         
   7  21   1          0.03          0.19         4.10 o                         
   8  21   1         18.33         28.11         5.09 o                         
  -8  22   1         17.23          9.47        12.24 o                         
  -7  22   1         74.98         83.19        13.40 o                         
  -6  22   1          3.94          5.79         4.55 o                         
  -5  22   1          0.02          5.41         5.04 o                         
  -4  22   1         17.87         24.08         3.90 o                         
  -3  22   1        197.79        206.87         8.55 o                         
  -2  22   1        134.72        147.24         6.80 o                         
  -1  22   1         13.26         12.41         3.28 o                         
   0  22   1         20.79         17.93         3.98 o                         
   1  22   1          3.85          5.59         3.14 o                         
   2  22   1        346.09        366.27         9.75 o                         
   3  22   1          0.05         -2.61         3.00 o                         
   4  22   1        115.90        118.60         6.43 o                         
   5  22   1         73.18         89.14         5.99 o                         
   6  22   1         26.06         21.45         5.65 o                         
   7  22   1        161.22        191.61        11.63 o                         
  -7  23   1         20.75         12.12         7.28 o                         
  -6  23   1         12.72          9.94         5.27 o                         
  -5  23   1          0.15          1.61         4.05 o                         
  -4  23   1         15.17         15.59         3.93 o                         
  -3  23   1          6.14          6.31         3.40 o                         
  -2  23   1         13.67         12.22         3.54 o                         
  -1  23   1          0.03          0.59         3.34 o                         
   0  23   1          0.00         -1.02         3.32 o                         
   1  23   1        163.12        168.28         8.56 o                         
   2  23   1        553.43        604.43        16.77 o                         
   3  23   1         15.00          8.12         3.47 o                         
   4  23   1         24.28         23.99         4.19 o                         
   5  23   1         20.40         14.57         4.10 o                         
   6  23   1         37.55         36.20         6.56 o                         
   7  23   1          9.81          6.18         5.41 o                         
  -6  24   1          3.82          0.32         6.79 o                         
  -5  24   1         37.56         38.88         5.50 o                         
  -4  24   1         18.27         22.02         4.75 o                         
  -3  24   1        427.37        455.47        11.58 o                         
  -2  24   1         24.31         14.95         3.94 o                         
  -1  24   1         10.34          4.89         4.08 o                         
   0  24   1         86.28         91.47         6.95 o                         
   1  24   1          4.37          0.66         3.49 o                         
   2  24   1        213.41        211.02         8.38 o                         
   3  24   1         56.45         58.92         5.27 o                         
   4  24   1          0.00          2.24         4.67 o                         
   5  24   1         40.22         44.10         5.85 o                         
   6  24   1          0.00         -0.88         4.97 o                         
  -5  25   1          0.01          2.99         4.48 o                         
  -4  25   1         43.39         42.49         5.77 o                         
  -3  25   1          2.79          1.47         4.42 o                         
  -2  25   1         71.01         68.65         6.05 o                         
  -1  25   1         13.05         14.88         4.52 o                         
   0  25   1         36.35         35.26         6.41 o                         
   1  25   1        281.85        323.14        11.49 o                         
   2  25   1        140.74        160.20         7.95 o                         
   3  25   1         16.52         17.92         5.02 o                         
   4  25   1         23.58         30.06         4.79 o                         
   5  25   1         19.63         15.37         5.12 o                         
  -4  26   1         38.97         33.68         5.70 o                         
  -3  26   1         97.14        105.50         7.97 o                         
  -2  26   1         22.60         21.63         6.89 o                         
  -1  26   1         26.41         32.89         5.61 o                         
   0  26   1          8.51          4.37         4.57 o                         
   1  26   1         13.41          5.48         4.45 o                         
   2  26   1         58.29         55.80         5.63 o                         
   3  26   1         19.34         15.46         4.97 o                         
  -1  27   1         27.07         34.76         6.35 o                         
   0  27   1         17.21         20.84         5.33 o                         
   1  27   1        129.97        138.02         9.04 o                         
 -14   0   2        243.69        235.69        13.37 o                         
 -12   0   2          5.56          7.07         3.99 o                         
 -10   0   2         75.69         77.81         5.86 o                         
  -8   0   2          0.28          3.56         1.94 o                         
  -6   0   2        223.90        329.05         5.90 o                         
  -4   0   2         44.22         42.80         2.13 o                         
  -2   0   2       6681.96       8070.64       281.36 o                         
   0   0   2         22.59          6.95         1.98 o                         
   2   0   2       1304.95       1453.00        21.01 o                         
   4   0   2        350.66        332.01         5.68 o                         
   6   0   2         41.88         52.85         4.29 o                         
   8   0   2       2336.46       2313.56        38.38 o                         
  10   0   2         40.36         38.81         5.01 o                         
  12   0   2         15.29         30.78         7.39 o                         
 -14   1   2         13.99          9.70         4.29 o                         
 -13   1   2          0.02          0.48         2.97 o                         
 -12   1   2          0.59          3.31         2.72 o                         
 -11   1   2         73.55         80.66         5.00 o                         
 -10   1   2         67.24         59.81         3.92 o                         
  -9   1   2          4.01          3.59         1.75 o                         
  -8   1   2        174.69        205.56         4.34 o                         
  -7   1   2         56.10         51.86         2.10 o                         
  -6   1   2        920.86       1053.15         9.89 o                         
  -5   1   2       3929.56       4599.07        36.75 o                         
  -4   1   2        498.96        599.77         5.91 o                         
  -3   1   2       6437.52       7719.17        78.51 o                         
  -2   1   2        178.34        215.35         3.96 o                         
  -1   1   2       4018.29       4548.38        70.62 o                         
   0   1   2       4432.31       4022.49       222.99 o                         
   1   1   2        767.65        867.18         8.75 o                         
   2   1   2       3244.20       3431.95        27.16 o                         
   3   1   2       1235.67       1308.96        10.64 o                         
   4   1   2        568.88        621.87         6.58 o                         
   5   1   2          3.21         -0.29         0.74 o                         
   6   1   2         12.04         12.46         1.25 o                         
   7   1   2        263.38        232.65         4.46 o                         
   8   1   2        313.68        311.21         6.09 o                         
   9   1   2        199.59        174.51         5.42 o                         
  10   1   2       2025.13       2001.53        27.71 o                         
  11   1   2          2.13          6.00         3.04 o                         
  12   1   2        233.49        225.21        10.41 o                         
  13   1   2         15.75         16.37         5.03 o                         
 -14   2   2         35.34         40.56         7.54 o                         
 -13   2   2          6.84          6.73         3.69 o                         
 -12   2   2          0.89         -2.54         2.54 o                         
 -11   2   2          0.69          1.55         2.39 o                         
 -10   2   2          1.08          0.07         1.90 o                         
  -9   2   2          0.00          0.29         1.67 o                         
  -8   2   2         14.72         17.85         1.68 o                         
  -7   2   2          7.63         13.92         1.41 o                         
  -6   2   2        301.27        372.84         4.60 o                         
  -5   2   2        398.07        421.81         5.04 o                         
  -4   2   2       1527.46       1672.58        14.12 o                         
  -3   2   2        713.65        885.52         9.49 o                         
  -2   2   2        490.37        518.52         7.64 o                         
  -1   2   2        193.57        192.27         4.58 o                         
   0   2   2         27.51         26.99         2.10 o                         
   1   2   2         97.54        116.65         2.31 o                         
   2   2   2       1106.04       1165.17         9.87 o                         
   3   2   2       2313.22       2691.05        20.76 o                         
   4   2   2       1512.70       1719.02        14.65 o                         
   5   2   2          8.44          6.78         1.00 o                         
   6   2   2        315.18        326.85         4.66 o                         
   7   2   2          3.57          5.74         1.52 o                         
   8   2   2        168.52        173.10         6.12 o                         
   9   2   2         20.89         18.64         2.62 o                         
  10   2   2          5.04          6.51         3.15 o                         
  11   2   2         27.17         35.66         4.16 o                         
  12   2   2         43.89         40.50         4.69 o                         
  13   2   2         23.37         30.08         5.89 o                         
 -14   3   2         64.56         64.22         6.56 o                         
 -13   3   2          0.79         -0.78         3.24 o                         
 -12   3   2          0.04          2.28         3.18 o                         
 -11   3   2         39.85         36.04         3.41 o                         
 -10   3   2         88.25         87.55         4.09 o                         
  -9   3   2          6.16          6.03         1.93 o                         
  -8   3   2        203.42        194.90         3.93 o                         
  -7   3   2         16.06         13.54         1.42 o                         
  -6   3   2          5.10          5.33         1.08 o                         
  -5   3   2       1108.25       1234.57        11.72 o                         
  -4   3   2        514.78        617.97         6.05 o                         
  -3   3   2       1287.03       1406.51        13.36 o                         
  -2   3   2      24227.44      27393.10       272.65 o                         
  -1   3   2       5237.22       6002.32        87.19 o                         
   0   3   2       8690.69       9505.69       123.62 o                         
   1   3   2          2.31          2.41         0.74 o                         
   2   3   2        138.06        122.17         2.70 o                         
   3   3   2         41.88         46.80         1.58 o                         
   4   3   2       2676.71       3102.06        24.03 o                         
   5   3   2          7.63          6.47         0.95 o                         
   6   3   2          4.25          0.74         1.00 o                         
   7   3   2        827.40        783.75         9.67 o                         
   8   3   2          1.62         -0.63         1.80 o                         
   9   3   2          2.70          0.11         2.04 o                         
  10   3   2         26.26         32.23         3.84 o                         
  11   3   2        129.74        148.64         8.43 o                         
  12   3   2         37.22         35.04         4.53 o                         
  13   3   2          7.42         13.33         4.24 o                         
 -14   4   2         92.66         91.67         7.22 o                         
 -13   4   2         53.21         64.83         5.59 o                         
 -12   4   2          5.26          4.43         3.18 o                         
 -11   4   2        121.66        121.28         5.44 o                         
 -10   4   2          1.67         -0.50         2.34 o                         
  -9   4   2        301.90        310.81         6.25 o                         
  -8   4   2         72.98         81.00         3.39 o                         
  -7   4   2       1003.59       1008.17        10.58 o                         
  -6   4   2       1256.51       1364.16        13.14 o                         
  -5   4   2        161.41        191.53         3.14 o                         
  -4   4   2       1793.98       2244.76        18.56 o                         
  -3   4   2       9989.42      11758.89       101.77 o                         
  -2   4   2       1797.96       1990.58        19.40 o                         
  -1   4   2       5648.82       5881.93        67.84 o                         
   0   4   2        906.86        986.06        12.40 o                         
   1   4   2       1419.68       1591.60        13.13 o                         
   2   4   2         84.42         55.66         1.23 o                         
   3   4   2       1365.72       1550.95        12.57 o                         
   4   4   2         91.46        124.52         1.92 o                         
   5   4   2        529.24        588.93         5.87 o                         
   6   4   2        690.36        683.49        10.57 o                         
   7   4   2         18.03         11.74         1.64 o                         
   8   4   2          1.68          3.53         2.15 o                         
   9   4   2         43.63         29.33         3.01 o                         
  10   4   2         13.54          9.30         3.02 o                         
  11   4   2        118.66        106.22         6.02 o                         
  12   4   2        207.35        195.03         8.12 o                         
  13   4   2        420.47        454.47        11.38 o                         
 -14   5   2         62.82         64.15         6.72 o                         
 -13   5   2         36.66         30.49         4.99 o                         
 -12   5   2         13.62         16.33         3.62 o                         
 -11   5   2        159.85        159.60         6.62 o                         
 -10   5   2        148.98        132.39         5.23 o                         
  -9   5   2        109.09        122.52         4.02 o                         
  -8   5   2        829.97        815.02        10.09 o                         
  -7   5   2        106.19        110.75         2.96 o                         
  -6   5   2         17.48         12.94         1.26 o                         
  -5   5   2        209.29        268.06         3.95 o                         
  -4   5   2        339.33        398.62         5.25 o                         
  -3   5   2       1572.32       1634.93        12.57 o                         
  -2   5   2         84.47        109.97         2.14 o                         
  -1   5   2       2906.38       3313.19        26.35 o                         
   0   5   2        106.58        103.27         1.56 o                         
   1   5   2        201.53        205.74         3.36 o                         
   2   5   2         10.02         11.41         0.91 o                         
   3   5   2        531.16        636.67         5.58 o                         
   4   5   2         59.88         76.60         1.49 o                         
   5   5   2        627.80        579.02         5.92 o                         
   6   5   2        355.92        391.00         5.79 o                         
   7   5   2          0.34         -0.46         1.42 o                         
   8   5   2        294.75        243.25         5.45 o                         
   9   5   2        874.75        888.36        14.94 o                         
  10   5   2        137.14        131.43         6.25 o                         
  11   5   2         54.66         51.51         4.37 o                         
  12   5   2          0.25         -3.05         3.05 o                         
  13   5   2         19.11         22.13         4.39 o                         
 -13   6   2         97.40         87.99         6.98 o                         
 -12   6   2         48.52         45.63         4.46 o                         
 -11   6   2         96.77         82.82         4.99 o                         
 -10   6   2        120.11         90.33         4.60 o                         
  -9   6   2        225.04        218.96         4.72 o                         
  -8   6   2         74.13         68.07         3.31 o                         
  -7   6   2         31.23         19.00         1.68 o                         
  -6   6   2        435.74        409.52         5.06 o                         
  -5   6   2          3.34         10.34         0.89 o                         
  -4   6   2       1726.22       2021.82        14.84 o                         
  -3   6   2        224.04        258.15         2.94 o                         
  -2   6   2       2072.54       2084.96        17.33 o                         
  -1   6   2         20.95         22.27         0.96 o                         
   0   6   2         54.68         61.25         1.21 o                         
   1   6   2          0.72          2.21         0.64 o                         
   2   6   2        214.32        270.08         3.02 o                         
   3   6   2         45.88         42.61         1.61 o                         
   4   6   2         11.48         14.34         1.07 o                         
   5   6   2        491.66        504.12         5.50 o                         
   6   6   2        216.53        247.73         4.61 o                         
   7   6   2        107.07         75.30         3.16 o                         
   8   6   2        116.84        108.19         4.08 o                         
   9   6   2          0.44         -1.68         2.11 o                         
  10   6   2         20.73         17.46         3.09 o                         
  11   6   2          0.06         -0.11         3.25 o                         
  12   6   2        742.51        793.73        17.54 o                         
  13   6   2          2.24          1.40         4.57 o                         
 -13   7   2         14.27         11.27         4.29 o                         
 -12   7   2         38.66         33.76         7.25 o                         
 -11   7   2        251.22        235.72         6.93 o                         
 -10   7   2         24.17         18.44         2.81 o                         
  -9   7   2          2.29          1.09         1.95 o                         
  -8   7   2        175.96        190.45         4.19 o                         
  -7   7   2        213.22        195.43         3.87 o                         
  -6   7   2        135.22        125.68         2.72 o                         
  -5   7   2          3.02          0.55         0.71 o                         
  -4   7   2       1162.11       1249.49         9.73 o                         
  -3   7   2       2526.29       2837.32        23.19 o                         
  -2   7   2       7113.59       7875.61        51.91 o                         
  -1   7   2        464.61        569.09         5.32 o                         
   0   7   2        959.90       1029.78         8.68 o                         
   1   7   2         39.70         33.58         1.19 o                         
   2   7   2         45.96         45.85         1.64 o                         
   3   7   2       1969.17       2179.48        18.43 o                         
   4   7   2        114.04        119.27         2.46 o                         
   5   7   2         16.01         17.89         1.29 o                         
   6   7   2        104.48        118.10         4.10 o                         
   7   7   2        218.42        213.23         4.65 o                         
   8   7   2        118.35        101.11         4.14 o                         
   9   7   2          6.47          3.94         2.47 o                         
  10   7   2        225.85        209.98         6.93 o                         
  11   7   2          5.81          4.29         3.06 o                         
  12   7   2        109.97        119.48         6.74 o                         
 -13   8   2        116.46        114.06         8.12 o                         
 -12   8   2          0.27          0.28         3.62 o                         
 -11   8   2         38.47         43.63         3.98 o                         
 -10   8   2          0.00          1.79         2.30 o                         
  -9   8   2        184.30        154.37         4.67 o                         
  -8   8   2        303.55        286.18         5.47 o                         
  -7   8   2        227.81        248.54         4.84 o                         
  -6   8   2         28.14         20.95         1.49 o                         
  -5   8   2        292.91        297.67         3.60 o                         
  -4   8   2       2000.17       2157.50        16.56 o                         
  -3   8   2       2270.21       2596.92        18.01 o                         
  -2   8   2         57.38         71.60         1.47 o                         
  -1   8   2         13.60         16.69         1.14 o                         
   0   8   2        715.93        820.81         7.63 o                         
   1   8   2       2093.51       2459.06        18.44 o                         
   2   8   2          5.52          9.41         0.90 o                         
   3   8   2       1524.25       1681.93        15.54 o                         
   4   8   2        446.89        409.22         5.01 o                         
   5   8   2        182.79        215.41         3.60 o                         
   6   8   2         11.80         17.07         1.81 o                         
   7   8   2        119.80        113.23         5.55 o                         
   8   8   2         15.63         12.18         2.67 o                         
   9   8   2          5.37          3.28         2.41 o                         
  10   8   2         29.03         35.24         5.01 o                         
  11   8   2         30.42         27.32         3.97 o                         
  12   8   2         14.88         14.74         3.81 o                         
 -13   9   2          8.67          6.79         4.54 o                         
 -12   9   2         75.16         67.87         6.00 o                         
 -11   9   2          8.17          5.77         3.35 o                         
 -10   9   2         52.54         59.85         3.97 o                         
  -9   9   2          7.52          6.33         2.29 o                         
  -8   9   2        267.39        238.56         5.63 o                         
  -7   9   2       1034.67       1025.26        11.96 o                         
  -6   9   2        744.94        732.66         9.08 o                         
  -5   9   2         16.52         13.35         1.20 o                         
  -4   9   2         11.49          6.22         0.84 o                         
  -3   9   2        283.56        326.13         3.27 o                         
  -2   9   2       1234.98       1368.50        10.50 o                         
  -1   9   2        228.19        208.38         3.00 o                         
   0   9   2         13.72         11.30         0.99 o                         
   1   9   2       1269.23       1404.30        11.18 o                         
   2   9   2       3083.79       3472.60        24.60 o                         
   3   9   2         58.28         59.00         2.01 o                         
   4   9   2        134.26        136.37         2.89 o                         
   5   9   2         17.47         13.22         1.36 o                         
   6   9   2        142.20        106.42         6.19 o                         
   7   9   2         35.59         33.79         2.50 o                         
   8   9   2         18.73         17.22         2.41 o                         
   9   9   2          0.47          0.98         2.26 o                         
  10   9   2         54.46         43.32         3.87 o                         
  11   9   2         64.63         70.83         4.97 o                         
  12   9   2         66.78         70.73         5.42 o                         
 -13  10   2          0.15         -1.49         4.24 o                         
 -12  10   2          4.49          6.97         3.92 o                         
 -11  10   2          0.28          1.65         3.26 o                         
 -10  10   2         58.16         63.40         3.92 o                         
  -9  10   2         10.68         14.39         2.36 o                         
  -8  10   2          1.86          3.63         1.79 o                         
  -7  10   2        230.14        203.31         4.45 o                         
  -6  10   2        506.32        468.45         6.33 o                         
  -5  10   2        946.84        896.46         9.62 o                         
  -4  10   2        810.39        836.25         7.56 o                         
  -3  10   2       1631.11       1811.39        13.89 o                         
  -2  10   2         72.99         54.58         1.57 o                         
  -1  10   2        591.03        699.24         6.59 o                         
   0  10   2        813.05        905.57         8.62 o                         
   1  10   2          3.12          4.74         0.77 o                         
   2  10   2        246.11        265.07         2.97 o                         
   3  10   2         86.15         80.27         2.46 o                         
   4  10   2        117.32        119.58         3.35 o                         
   5  10   2        832.66        763.91         8.34 o                         
   6  10   2         25.92         37.41         2.42 o                         
   7  10   2          3.58          6.65         2.00 o                         
   8  10   2         66.63         69.12         3.76 o                         
   9  10   2         22.39         20.83         2.81 o                         
  10  10   2          0.72         -2.60         2.64 o                         
  11  10   2         48.83         42.56         4.40 o                         
  12  10   2          8.78          3.54         3.72 o                         
 -13  11   2         30.34         39.18         5.74 o                         
 -12  11   2         11.30         15.73         6.36 o                         
 -11  11   2         61.73         59.08         5.21 o                         
 -10  11   2        184.33        176.46         7.30 o                         
  -9  11   2          4.32          4.65         2.37 o                         
  -8  11   2          0.57          1.50         1.82 o                         
  -7  11   2         81.00         69.37         3.32 o                         
  -6  11   2          3.04          4.66         1.40 o                         
  -5  11   2        279.75        259.15         4.32 o                         
  -4  11   2        267.83        288.91         4.41 o                         
  -3  11   2        243.35        231.87         2.89 o                         
  -2  11   2         71.77         90.83         1.68 o                         
  -1  11   2         97.36        102.41         2.09 o                         
   0  11   2        255.68        246.95         3.49 o                         
   1  11   2         90.01         79.64         1.70 o                         
   2  11   2       1145.39       1219.91        11.53 o                         
   3  11   2         39.51         33.87         1.63 o                         
   4  11   2        568.67        526.03         6.68 o                         
   5  11   2         64.46         69.28         3.02 o                         
   6  11   2         33.38         35.15         2.52 o                         
   7  11   2         16.91         22.17         2.46 o                         
   8  11   2        224.60        222.87         5.82 o                         
   9  11   2          7.32          6.37         2.50 o                         
  10  11   2        239.01        246.08         6.95 o                         
  11  11   2         12.04         13.70         3.63 o                         
  12  11   2         21.81         19.15         4.17 o                         
 -12  12   2        170.38        185.68        13.67 o                         
 -11  12   2          0.34          1.11         3.17 o                         
 -10  12   2         38.83         36.92         4.55 o                         
  -9  12   2         59.75         62.54         4.38 o                         
  -8  12   2         71.15         61.73         3.68 o                         
  -7  12   2          6.76          7.06         2.09 o                         
  -6  12   2        814.64        804.25         9.99 o                         
  -5  12   2        198.67        214.26         4.05 o                         
  -4  12   2        244.50        203.22         3.77 o                         
  -3  12   2         56.07         66.83         2.78 o                         
  -2  12   2          3.33          2.66         0.83 o                         
  -1  12   2       1794.61       1835.55        15.25 o                         
   0  12   2        155.66        174.21         3.00 o                         
   1  12   2         24.42         28.81         1.48 o                         
   2  12   2          4.47          2.56         0.99 o                         
   3  12   2         14.82          6.33         1.19 o                         
   4  12   2         31.94         31.63         1.94 o                         
   5  12   2        317.11        329.31         5.66 o                         
   6  12   2        292.27        241.36         5.89 o                         
   7  12   2        126.52        120.90         5.99 o                         
   8  12   2          2.13          0.65         2.13 o                         
   9  12   2         18.51         18.17         2.96 o                         
  10  12   2         16.53          9.06         2.98 o                         
  11  12   2          2.97          0.43         3.34 o                         
 -12  13   2          0.35          6.97         7.64 o                         
 -11  13   2          0.03          4.34         3.83 o                         
 -10  13   2         72.52         79.29         7.18 o                         
  -9  13   2          0.61          0.86         3.09 o                         
  -8  13   2          0.69          1.93         2.45 o                         
  -7  13   2          1.21         -2.17         2.17 o                         
  -6  13   2         78.96         68.23         3.01 o                         
  -5  13   2        250.44        237.41         4.76 o                         
  -4  13   2        119.67        109.87         3.27 o                         
  -3  13   2        899.24        899.41        10.44 o                         
  -2  13   2         22.73         17.41         1.36 o                         
  -1  13   2        374.24        371.18         4.77 o                         
   0  13   2        340.78        350.82         4.63 o                         
   1  13   2         10.80         11.03         1.29 o                         
   2  13   2          3.40          2.15         1.17 o                         
   3  13   2        856.66        816.94        12.33 o                         
   4  13   2         85.54         98.41         3.71 o                         
   5  13   2          1.58         -1.22         1.44 o                         
   6  13   2          0.39          0.76         2.20 o                         
   7  13   2        137.20        143.77         5.99 o                         
   8  13   2         35.61         39.54         4.06 o                         
   9  13   2          0.01         -0.44         2.92 o                         
  10  13   2         23.27         17.97         4.01 o                         
  11  13   2          2.81          6.56         4.76 o                         
 -12  14   2        116.09        137.06        10.18 o                         
 -11  14   2          9.06         11.18         4.87 o                         
 -10  14   2         50.29         54.74         5.31 o                         
  -9  14   2          1.05         -0.27         3.26 o                         
  -8  14   2        287.50        280.43         8.77 o                         
  -7  14   2         45.96         42.38         3.62 o                         
  -6  14   2        218.77        222.84         5.21 o                         
  -5  14   2        493.95        507.19         7.46 o                         
  -4  14   2        353.40        331.12         5.60 o                         
  -3  14   2       1884.39       1755.79        18.06 o                         
  -2  14   2         56.90         51.06         2.78 o                         
  -1  14   2          0.89          0.42         1.22 o                         
   0  14   2        528.71        512.21         6.51 o                         
   1  14   2        180.88        177.37         4.86 o                         
   2  14   2          7.94          4.24         1.33 o                         
   3  14   2        259.08        210.54         4.14 o                         
   4  14   2         15.02         18.51         1.85 o                         
   5  14   2        104.56         69.87         3.13 o                         
   6  14   2        530.04        491.03         9.99 o                         
   7  14   2          0.53          3.88         2.63 o                         
   8  14   2         40.89         39.34         4.12 o                         
   9  14   2          0.93          1.17         3.82 o                         
  10  14   2        411.17        432.70        11.39 o                         
  11  14   2         48.57         45.98         5.96 o                         
 -11  15   2          3.59          8.42         4.18 o                         
 -10  15   2          0.01          1.04         3.74 o                         
  -9  15   2        174.20        173.61         8.23 o                         
  -8  15   2          0.94          2.75         2.89 o                         
  -7  15   2        125.78        117.09         6.65 o                         
  -6  15   2          0.21         -0.10         1.81 o                         
  -5  15   2        192.61        196.53         5.14 o                         
  -4  15   2         14.88         10.55         1.78 o                         
  -3  15   2          9.39         12.44         1.92 o                         
  -2  15   2       1915.88       1917.95        19.51 o                         
  -1  15   2        146.75        116.41         3.89 o                         
   0  15   2         76.01         66.57         2.57 o                         
   1  15   2        149.04        124.08         3.21 o                         
   2  15   2        219.98        199.55         4.26 o                         
   3  15   2        472.74        467.23         6.62 o                         
   4  15   2         23.53          6.67         1.63 o                         
   5  15   2         30.85         44.43         2.77 o                         
   6  15   2        270.55        278.97         6.82 o                         
   7  15   2          0.02         -0.66         2.73 o                         
   8  15   2        230.75        232.70         7.89 o                         
   9  15   2        143.70        151.85         7.30 o                         
  10  15   2          0.50         -2.13         4.15 o                         
  11  15   2        101.47        110.75         7.25 o                         
 -11  16   2         16.30         19.45         7.00 o                         
 -10  16   2          0.37         -3.13         4.58 o                         
  -9  16   2         28.58         20.40         4.26 o                         
  -8  16   2         73.81         80.01         5.74 o                         
  -7  16   2          2.24          6.60         3.12 o                         
  -6  16   2         72.73         72.15         3.63 o                         
  -5  16   2         73.06         68.99         3.46 o                         
  -4  16   2          0.26         -1.37         1.52 o                         
  -3  16   2        159.82        155.95         4.35 o                         
  -2  16   2          0.18          1.00         1.52 o                         
  -1  16   2        454.30        408.13         7.30 o                         
   0  16   2        228.16        228.24         4.60 o                         
   1  16   2          7.21          7.03         1.56 o                         
   2  16   2        102.11        100.05         3.53 o                         
   3  16   2        366.94        317.09         5.45 o                         
   4  16   2        448.03        443.61         7.16 o                         
   5  16   2        152.77        137.27         4.81 o                         
   6  16   2        143.56        136.77         5.43 o                         
   7  16   2          3.11          0.51         2.44 o                         
   8  16   2         23.63         23.76         4.02 o                         
   9  16   2         18.65         24.27         4.20 o                         
  10  16   2         76.53         76.83         6.06 o                         
 -11  17   2          2.52          3.17         4.52 o                         
 -10  17   2          7.72         14.73         4.39 o                         
  -9  17   2          4.79          9.45         6.44 o                         
  -8  17   2         17.82         16.04         3.87 o                         
  -7  17   2         37.85         36.79         4.21 o                         
  -6  17   2          3.94          1.62         2.22 o                         
  -5  17   2        307.09        290.36         6.26 o                         
  -4  17   2         83.58         78.07         3.65 o                         
  -3  17   2        578.73        594.60        10.10 o                         
  -2  17   2        112.98         91.34         4.02 o                         
  -1  17   2        140.82        138.48         4.29 o                         
   0  17   2         85.41         73.38         3.36 o                         
   1  17   2          0.04         -1.61         1.61 o                         
   2  17   2         69.64         67.11         3.09 o                         
   3  17   2         96.57         88.60         3.33 o                         
   4  17   2        136.19        146.68         4.46 o                         
   5  17   2         31.02         30.91         2.87 o                         
   6  17   2         32.25         29.90         3.21 o                         
   7  17   2        136.38        137.17         5.90 o                         
   8  17   2          3.70          4.67         2.85 o                         
   9  17   2         92.45         83.02         6.06 o                         
  10  17   2        160.80        161.15         9.75 o                         
 -10  18   2          1.10          1.42         5.00 o                         
  -9  18   2          0.66         -2.18         4.33 o                         
  -8  18   2         41.43         42.13         5.93 o                         
  -7  18   2          0.01         -1.97         3.65 o                         
  -6  18   2         30.74         27.85         3.44 o                         
  -5  18   2         99.63        107.56         7.25 o                         
  -4  18   2          0.77          2.53         2.32 o                         
  -3  18   2         31.43         26.11         2.89 o                         
  -2  18   2         54.46         46.80         3.72 o                         
  -1  18   2        130.59        112.81         4.57 o                         
   0  18   2        237.59        236.16         5.98 o                         
   1  18   2        311.22        317.02         7.87 o                         
   2  18   2          2.47          1.69         2.19 o                         
   3  18   2         14.68         12.91         2.49 o                         
   4  18   2         35.99         36.89         3.60 o                         
   5  18   2          5.65          0.43         2.34 o                         
   6  18   2         74.39         80.24         6.64 o                         
   7  18   2         36.06         36.14         4.83 o                         
   8  18   2         97.77        100.90        11.70 o                         
   9  18   2         17.78         21.27         7.16 o                         
 -10  19   2         19.90         28.20         6.28 o                         
  -9  19   2          5.03         -0.46         4.77 o                         
  -8  19   2        101.14        115.49        13.72 o                         
  -7  19   2         21.13         27.44         6.54 o                         
  -6  19   2        215.26        219.45         9.15 o                         
  -5  19   2         62.86         75.07         6.53 o                         
  -4  19   2          9.21          9.08         3.23 o                         
  -3  19   2         86.98         90.05         6.23 o                         
  -2  19   2          1.98          3.82         2.54 o                         
  -1  19   2        189.33        191.74         6.41 o                         
   0  19   2        180.77        171.70         5.37 o                         
   1  19   2         31.61         31.44         3.39 o                         
   2  19   2        708.33        729.51        13.22 o                         
   3  19   2         99.97         95.60         5.31 o                         
   4  19   2         22.58         25.29         3.21 o                         
   5  19   2         37.23         33.15         3.53 o                         
   6  19   2         22.02         21.74         4.30 o                         
   7  19   2          7.11          6.69         6.35 o                         
   8  19   2        427.20        466.20        13.42 o                         
   9  19   2         16.13         22.21         5.87 o                         
  -9  20   2          6.61          9.29         5.18 o                         
  -8  20   2         11.46         16.04         6.66 o                         
  -7  20   2        120.20        151.52        13.89 o                         
  -6  20   2          6.36          9.56         4.36 o                         
  -5  20   2         25.72         25.04         4.10 o                         
  -4  20   2         56.07         47.50         4.23 o                         
  -3  20   2         40.51         38.44         4.70 o                         
  -2  20   2         23.00         23.38         3.30 o                         
  -1  20   2          7.07          3.17         2.76 o                         
   0  20   2         38.67         40.10         3.83 o                         
   1  20   2         11.06          3.53         3.16 o                         
   2  20   2        379.66        391.75         9.31 o                         
   3  20   2         38.47         36.05         3.92 o                         
   4  20   2          0.11         -2.90         2.90 o                         
   5  20   2         36.87         34.90         3.72 o                         
   6  20   2          2.22         -1.26         3.58 o                         
   7  20   2         62.35         59.52         5.98 o                         
   8  20   2         19.03         22.62         4.85 o                         
  -9  21   2          4.70         -5.56         5.56 o                         
  -8  21   2         12.48         14.45         7.01 o                         
  -7  21   2          5.06          5.46         5.85 o                         
  -6  21   2          6.34         14.80         4.56 o                         
  -5  21   2        292.70        315.87        10.41 o                         
  -4  21   2        155.98        170.48         8.31 o                         
  -3  21   2          0.46         -0.18         2.99 o                         
  -2  21   2         24.29         23.64         3.59 o                         
  -1  21   2          3.10         -1.40         2.63 o                         
   0  21   2         22.85         16.26         3.18 o                         
   1  21   2        107.87         97.83         5.52 o                         
   2  21   2          1.25          2.37         2.73 o                         
   3  21   2        113.30        122.24         6.28 o                         
   4  21   2          3.83         -0.05         2.96 o                         
   5  21   2          2.20          2.01         3.20 o                         
   6  21   2         39.77         47.37         6.16 o                         
   7  21   2        652.44        768.60        17.63 o                         
   8  21   2         18.83         19.67         5.10 o                         
  -8  22   2         60.26         64.34         9.92 o                         
  -7  22   2         45.61         49.28         8.18 o                         
  -6  22   2         96.59        112.70         8.70 o                         
  -5  22   2         87.07         74.76         6.13 o                         
  -4  22   2        162.05        175.43         8.68 o                         
  -3  22   2        151.52        144.89         7.36 o                         
  -2  22   2          3.96          1.63         3.18 o                         
  -1  22   2          1.02         -1.14         3.10 o                         
   0  22   2         31.28         32.20         5.37 o                         
   1  22   2         59.43         71.13         5.05 o                         
   2  22   2         41.48         41.65         4.31 o                         
   3  22   2        271.87        289.40         9.02 o                         
   4  22   2          0.58          3.72         3.24 o                         
   5  22   2          0.73          3.82         3.60 o                         
   6  22   2          7.09          8.26         5.32 o                         
   7  22   2          0.02         -4.08         4.80 o                         
  -7  23   2         53.87         62.62         9.71 o                         
  -6  23   2         20.35         25.64         5.49 o                         
  -5  23   2         10.28         13.57         6.73 o                         
  -4  23   2         67.42         77.56         6.33 o                         
  -3  23   2          5.50          6.16         4.40 o                         
  -2  23   2         68.71         70.24         5.30 o                         
  -1  23   2          8.26          9.09         3.91 o                         
   0  23   2        236.11        273.72         9.79 o                         
   1  23   2          4.33          4.81         3.62 o                         
   2  23   2        158.89        159.53         7.46 o                         
   3  23   2         93.75         96.80         6.25 o                         
   4  23   2          9.05          7.21         3.62 o                         
   5  23   2          3.74          7.83         4.45 o                         
   6  23   2         57.20         49.26         7.19 o                         
  -6  24   2          1.68          5.33         4.74 o                         
  -5  24   2         62.22         68.18         6.61 o                         
  -4  24   2         99.59        109.94         7.60 o                         
  -3  24   2         26.57         18.67         4.77 o                         
  -2  24   2          9.90         15.19         4.28 o                         
  -1  24   2         35.91         41.57         5.24 o                         
   0  24   2         82.37         98.86         9.33 o                         
   1  24   2         39.24         41.54         4.68 o                         
   2  24   2          3.17         -0.29         3.37 o                         
   3  24   2          7.51          1.95         3.63 o                         
   4  24   2          3.24          1.95         3.60 o                         
   5  24   2        146.91        163.88         9.16 o                         
  -5  25   2         35.22         29.11         5.39 o                         
  -4  25   2          0.24          3.96         4.51 o                         
  -3  25   2          0.39         -6.45         6.45 o                         
  -2  25   2         31.02         33.13         8.28 o                         
  -1  25   2          0.23         -3.19         4.84 o                         
   0  25   2          3.75          4.31         4.04 o                         
   1  25   2         16.69         18.89         4.63 o                         
   2  25   2         69.60         73.24         6.10 o                         
   3  25   2         30.71         40.73         5.26 o                         
   4  25   2         12.65         14.51         4.40 o                         
  -4  26   2          1.74          7.65         5.10 o                         
  -3  26   2         13.97         12.94         5.01 o                         
  -2  26   2         26.74         32.17         6.72 o                         
  -1  26   2          0.36          4.48         5.52 o                         
   0  26   2         37.41         38.54         7.00 o                         
   1  26   2          2.22         11.68         6.06 o                         
   2  26   2         48.13         49.62         6.62 o                         
   3  26   2         39.32         52.77         7.13 o                         
  -1  27   2         21.91         20.13         6.56 o                         
   0  27   2        171.83        183.05        19.05 o                         
 -13   0   3        266.12        283.49        14.96 o                         
 -11   0   3         17.50         14.54         3.78 o                         
  -9   0   3       1011.55       1081.16        17.99 o                         
  -7   0   3       1543.42       1721.43        21.79 o                         
  -5   0   3         60.18         59.96         2.55 o                         
  -3   0   3        530.37        520.89         9.15 o                         
  -1   0   3         18.98         20.73         3.64 o                         
   1   0   3        312.95        343.91         6.49 o                         
   3   0   3         23.52         21.71         1.70 o                         
   5   0   3       1665.86       1670.01        20.81 o                         
   7   0   3          2.26          1.39         1.88 o                         
   9   0   3        575.67        593.09        17.76 o                         
  11   0   3         12.84         21.25         6.17 o                         
  13   0   3          0.59          5.00         6.83 o                         
 -14   1   3          0.23          0.79         4.13 o                         
 -13   1   3          6.00          5.38         3.29 o                         
 -12   1   3          0.01         -0.99         2.69 o                         
 -11   1   3         31.76         31.39         3.26 o                         
 -10   1   3         82.45         91.90         4.08 o                         
  -9   1   3        636.08        659.60         8.94 o                         
  -8   1   3         68.17         70.62         2.90 o                         
  -7   1   3        283.85        339.76         4.59 o                         
  -6   1   3        218.34        232.76         3.41 o                         
  -5   1   3        214.30        252.03         3.40 o                         
  -4   1   3        889.35       1030.25         9.72 o                         
  -3   1   3          2.09          4.61         0.84 o                         
  -2   1   3        407.99        394.38         4.99 o                         
  -1   1   3         15.99         22.19         1.44 o                         
   0   1   3        315.98        294.11         5.35 o                         
   1   1   3       3666.83       3784.75        33.45 o                         
   2   1   3        154.79        146.37         2.41 o                         
   3   1   3          0.03          2.25         0.79 o                         
   4   1   3        235.31        285.04         3.65 o                         
   5   1   3        262.13        299.22         3.97 o                         
   6   1   3          1.55          3.42         1.14 o                         
   7   1   3          1.47          0.51         1.91 o                         
   8   1   3        464.03        463.78         7.86 o                         
   9   1   3        150.60        153.02         5.43 o                         
  10   1   3          0.95          1.78         2.53 o                         
  11   1   3         83.49         96.79         6.37 o                         
  12   1   3         13.34         14.78         4.68 o                         
  13   1   3         30.32         21.50         5.42 o                         
 -14   2   3         11.32         11.81         5.05 o                         
 -13   2   3         77.72         77.08         6.38 o                         
 -12   2   3          0.79         -0.84         2.63 o                         
 -11   2   3          5.22          7.09         2.95 o                         
 -10   2   3         67.52         50.49         3.24 o                         
  -9   2   3          4.68          5.47         1.89 o                         
  -8   2   3        591.70        596.34         7.46 o                         
  -7   2   3        561.99        602.85         7.17 o                         
  -6   2   3        334.00        417.74         5.72 o                         
  -5   2   3         11.23         14.30         1.12 o                         
  -4   2   3        191.59        203.82         3.19 o                         
  -3   2   3          0.45          3.92         1.49 o                         
  -2   2   3       3228.72       3622.53        32.68 o                         
  -1   2   3        684.68        702.41         9.97 o                         
   0   2   3        600.81        578.56         7.57 o                         
   1   2   3         12.41         13.70         0.75 o                         
   2   2   3         40.23         57.09         1.49 o                         
   3   2   3       1169.88       1339.90        10.60 o                         
   4   2   3        493.21        507.29         5.77 o                         
   5   2   3        572.41        633.96         7.11 o                         
   6   2   3        509.62        487.13         6.19 o                         
   7   2   3        142.15        131.53         3.98 o                         
   8   2   3        442.83        399.49         7.19 o                         
   9   2   3        585.04        576.83        10.25 o                         
  10   2   3         95.40         88.11         5.51 o                         
  11   2   3         78.49         70.63         5.25 o                         
  12   2   3        211.04        222.14         8.63 o                         
  13   2   3         17.07         21.78         5.28 o                         
 -14   3   3          2.84          4.48         4.39 o                         
 -13   3   3         69.76         71.31         6.27 o                         
 -12   3   3         61.52         62.29         4.64 o                         
 -11   3   3         90.87         77.54         4.35 o                         
 -10   3   3          0.14         -1.97         1.97 o                         
  -9   3   3        140.70        143.56         4.31 o                         
  -8   3   3         66.93         75.13         2.75 o                         
  -7   3   3          2.93          3.61         1.18 o                         
  -6   3   3        827.60        905.35         8.79 o                         
  -5   3   3       2840.94       3027.85        26.86 o                         
  -4   3   3        487.88        564.37         5.39 o                         
  -3   3   3        873.91       1009.74         8.51 o                         
  -2   3   3        768.00        861.36         7.31 o                         
  -1   3   3        679.39        746.67         6.39 o                         
   0   3   3        448.07        466.46         4.16 o                         
   1   3   3        994.80        991.60         7.90 o                         
   2   3   3        282.89        276.94         2.71 o                         
   3   3   3       2784.56       3050.09        21.63 o                         
   4   3   3       2259.04       2715.52        19.56 o                         
   5   3   3         93.45         84.96         2.32 o                         
   6   3   3        187.52        177.90         3.47 o                         
   7   3   3       1791.01       1828.61        18.96 o                         
   8   3   3        319.18        296.47         6.31 o                         
   9   3   3          4.02          5.21         2.50 o                         
  10   3   3         71.67         66.13         6.58 o                         
  11   3   3          3.06          4.33         3.33 o                         
  12   3   3         99.86        113.91         7.52 o                         
  13   3   3          4.58          5.20         3.85 o                         
 -14   4   3         22.18         16.45         4.92 o                         
 -13   4   3         20.39         19.16         4.54 o                         
 -12   4   3        180.66        179.91         8.54 o                         
 -11   4   3          7.86         11.80         2.75 o                         
 -10   4   3          6.74          3.62         2.27 o                         
  -9   4   3        197.09        196.39         5.04 o                         
  -8   4   3       1023.96       1075.44        12.30 o                         
  -7   4   3          7.27          9.47         1.35 o                         
  -6   4   3        285.41        316.29         4.16 o                         
  -5   4   3       1590.10       1863.36        14.49 o                         
  -4   4   3        609.65        700.84         6.19 o                         
  -3   4   3       4917.40       6177.76        48.52 o                         
  -2   4   3       1415.99       1514.24        11.64 o                         
  -1   4   3        480.72        524.89         4.44 o                         
   0   4   3        720.22        723.57         6.06 o                         
   1   4   3       1789.66       1908.82        14.35 o                         
   2   4   3       1257.96       1429.13        10.65 o                         
   3   4   3        530.95        509.91         4.81 o                         
   4   4   3         70.79         59.38         1.63 o                         
   5   4   3        984.32       1047.44        10.53 o                         
   6   4   3         31.05         31.95         1.96 o                         
   7   4   3        101.12        102.28         4.12 o                         
   8   4   3         98.84         70.01         3.81 o                         
   9   4   3          0.32          0.05         2.30 o                         
  10   4   3        356.88        344.53         9.11 o                         
  11   4   3          0.23         -2.68         3.23 o                         
  12   4   3          0.05         -3.23         3.23 o                         
 -14   5   3          0.44         -1.82         4.34 o                         
 -13   5   3         63.65         63.80         6.11 o                         
 -12   5   3          2.32          2.96         3.58 o                         
 -11   5   3        156.12        129.36         6.49 o                         
 -10   5   3        153.82        138.94         5.07 o                         
  -9   5   3          8.50          4.55         1.71 o                         
  -8   5   3         55.62         47.97         2.51 o                         
  -7   5   3       1572.87       1676.41        16.11 o                         
  -6   5   3         73.74         87.13         2.11 o                         
  -5   5   3       2924.66       3296.88        27.35 o                         
  -4   5   3       1464.24       1691.92        14.71 o                         
  -3   5   3       1064.55       1197.04        10.05 o                         
  -2   5   3        214.92        236.87         2.70 o                         
  -1   5   3        125.54        139.97         1.96 o                         
   0   5   3         80.61         86.90         2.25 o                         
   1   5   3       2236.01       2485.87        19.30 o                         
   2   5   3       1254.61       1368.71        10.28 o                         
   3   5   3        648.04        653.10         6.50 o                         
   4   5   3        281.88        351.62         3.77 o                         
   5   5   3         12.43         13.78         1.33 o                         
   6   5   3        310.55        282.91         5.04 o                         
   7   5   3         18.49         22.06         2.87 o                         
   8   5   3         42.89         39.23         3.10 o                         
   9   5   3          0.03         -1.84         2.19 o                         
  10   5   3        510.40        524.57        10.59 o                         
  11   5   3         66.46         57.74         4.72 o                         
  12   5   3         27.38         33.62         4.51 o                         
 -14   6   3          0.98          0.34         4.38 o                         
 -13   6   3          3.15          0.25         4.07 o                         
 -12   6   3          1.76          0.38         3.55 o                         
 -11   6   3         33.57         36.45         4.52 o                         
 -10   6   3        259.07        245.93         6.17 o                         
  -9   6   3         39.96         53.93         2.86 o                         
  -8   6   3        653.29        633.15         8.00 o                         
  -7   6   3         19.24         19.85         1.65 o                         
  -6   6   3        780.94        799.63         7.34 o                         
  -5   6   3         32.60         28.96         1.25 o                         
  -4   6   3       2706.89       2986.92        21.92 o                         
  -3   6   3       7053.80       8469.38        63.11 o                         
  -2   6   3        191.66        196.31         2.66 o                         
  -1   6   3       2458.22       2874.02        21.26 o                         
   0   6   3         64.63         57.06         1.35 o                         
   1   6   3       1027.93       1009.33         8.25 o                         
   2   6   3        328.60        389.86         4.16 o                         
   3   6   3        848.23        871.22         7.44 o                         
   4   6   3       1239.30       1250.83        10.87 o                         
   5   6   3        892.87        880.44         9.57 o                         
   6   6   3          0.00          1.66         1.42 o                         
   7   6   3        127.36        123.03         4.05 o                         
   8   6   3        103.37        114.06         4.13 o                         
   9   6   3          3.67          1.85         2.36 o                         
  10   6   3        114.87        107.92         5.35 o                         
  11   6   3          0.66         -0.19         2.85 o                         
  12   6   3          3.15          1.70         3.52 o                         
 -13   7   3         24.56         18.90         4.54 o                         
 -12   7   3         25.04         18.70         4.19 o                         
 -11   7   3         55.56         52.33         4.87 o                         
 -10   7   3         78.24         77.76         5.33 o                         
  -9   7   3          1.42          1.12         1.79 o                         
  -8   7   3        112.41        107.69         3.84 o                         
  -7   7   3        505.01        537.33         8.35 o                         
  -6   7   3          6.15          2.87         0.92 o                         
  -5   7   3       2606.41       2743.86        22.20 o                         
  -4   7   3        468.82        567.86         5.35 o                         
  -3   7   3        208.31        195.44         2.63 o                         
  -2   7   3          9.25          5.80         0.82 o                         
  -1   7   3        980.28       1074.28         8.78 o                         
   0   7   3        492.66        578.31         5.31 o                         
   1   7   3        138.86        142.80         2.16 o                         
   2   7   3       1806.78       2097.43        16.65 o                         
   3   7   3        459.91        455.76         4.46 o                         
   4   7   3         24.74         14.81         1.23 o                         
   5   7   3         20.60         24.32         1.79 o                         
   6   7   3        178.64        180.38         4.09 o                         
   7   7   3        590.75        501.55         7.61 o                         
   8   7   3        207.46        234.68         5.69 o                         
   9   7   3          0.23         -1.81         2.17 o                         
  10   7   3         78.20         81.18         4.89 o                         
  11   7   3        253.88        263.12         8.13 o                         
  12   7   3         63.58         71.20         5.62 o                         
 -13   8   3         36.64         48.08         8.21 o                         
 -12   8   3        161.76        169.69         8.40 o                         
 -11   8   3         14.70         12.53         3.70 o                         
 -10   8   3         22.26         15.02         2.87 o                         
  -9   8   3         69.84         65.76         3.46 o                         
  -8   8   3        160.39        151.63         4.02 o                         
  -7   8   3       1238.65       1226.58        12.71 o                         
  -6   8   3        242.61        241.83         3.60 o                         
  -5   8   3        535.71        552.45         5.79 o                         
  -4   8   3          1.17          3.92         0.80 o                         
  -3   8   3        920.39       1010.69         8.50 o                         
  -2   8   3       2097.29       2267.42        16.55 o                         
  -1   8   3        758.18        805.97         7.33 o                         
   0   8   3       3255.05       3738.16        28.71 o                         
   1   8   3        307.32        257.41         3.07 o                         
   2   8   3        859.18        904.53         7.34 o                         
   3   8   3         20.56         17.31         1.30 o                         
   4   8   3          3.90          3.26         0.99 o                         
   5   8   3         14.60          8.29         1.41 o                         
   6   8   3         88.19         53.47         2.70 o                         
   7   8   3         80.42         64.14         3.13 o                         
   8   8   3          0.61         -0.03         1.99 o                         
   9   8   3         14.72          9.44         3.13 o                         
  10   8   3         41.80         42.59         4.07 o                         
  11   8   3         30.61         33.17         4.17 o                         
  12   8   3          6.62          4.25         3.71 o                         
 -13   9   3         25.07         17.77         4.89 o                         
 -12   9   3         13.10         12.20         4.20 o                         
 -11   9   3         70.71         63.79         5.36 o                         
 -10   9   3         38.65         39.66         3.81 o                         
  -9   9   3        229.15        204.13         6.32 o                         
  -8   9   3         79.37         71.82         3.32 o                         
  -7   9   3        327.79        310.25         5.39 o                         
  -6   9   3        498.04        483.07         6.15 o                         
  -5   9   3        881.49        939.97         8.78 o                         
  -4   9   3       1030.66        981.35         8.11 o                         
  -3   9   3         92.90         88.86         1.85 o                         
  -2   9   3         27.25         22.28         1.08 o                         
  -1   9   3         49.90         46.52         1.61 o                         
   0   9   3          0.54          0.20         0.75 o                         
   1   9   3       5866.28       6577.32        57.01 o                         
   2   9   3         26.68         41.78         1.31 o                         
   3   9   3        434.61        463.60         5.80 o                         
   4   9   3        124.57        147.88         3.23 o                         
   5   9   3        132.20        111.43         2.93 o                         
   6   9   3        359.68        341.67         5.97 o                         
   7   9   3          7.08          3.99         1.91 o                         
   8   9   3        551.91        549.56         9.25 o                         
   9   9   3         16.51         17.63         2.70 o                         
  10   9   3        187.47        198.57        10.71 o                         
  11   9   3         54.88         53.84         5.82 o                         
  12   9   3         24.20         17.29         4.11 o                         
 -13  10   3          3.57          0.30         4.17 o                         
 -12  10   3         56.18         68.93        10.22 o                         
 -11  10   3          0.15          3.19         3.52 o                         
 -10  10   3          8.13         14.53         3.10 o                         
  -9  10   3         71.86         70.08         5.29 o                         
  -8  10   3         40.56         37.97         3.03 o                         
  -7  10   3        102.19         83.13         4.53 o                         
  -6  10   3        204.33        216.77         4.01 o                         
  -5  10   3        702.33        793.41         8.28 o                         
  -4  10   3        341.53        364.29         4.85 o                         
  -3  10   3         60.12         59.11         1.54 o                         
  -2  10   3         20.46         40.45         1.65 o                         
  -1  10   3         87.55         91.67         1.98 o                         
   0  10   3         61.99         73.27         1.99 o                         
   1  10   3         26.08         26.46         1.15 o                         
   2  10   3        583.71        582.60         7.26 o                         
   3  10   3          0.97          0.11         0.90 o                         
   4  10   3        211.61        208.07         3.85 o                         
   5  10   3         27.04         19.39         1.61 o                         
   6  10   3        139.97        103.53         3.70 o                         
   7  10   3         10.28         15.82         2.29 o                         
   8  10   3         90.91         89.07         4.23 o                         
   9  10   3          3.89          4.87         2.39 o                         
  10  10   3          9.41         11.74         3.28 o                         
  11  10   3         53.46         50.68         4.76 o                         
  12  10   3         79.25         81.87         6.04 o                         
 -13  11   3         81.68         78.60         8.33 o                         
 -12  11   3          2.80          3.45         5.88 o                         
 -11  11   3         24.57         25.49         4.45 o                         
 -10  11   3         16.04         19.27         3.37 o                         
  -9  11   3        144.53        142.64         6.52 o                         
  -8  11   3         14.98         21.57         2.80 o                         
  -7  11   3        106.61        104.62         3.89 o                         
  -6  11   3         45.93         43.26         2.24 o                         
  -5  11   3       2970.51       3039.25        30.93 o                         
  -4  11   3          3.43          3.41         1.12 o                         
  -3  11   3        153.48        137.60         2.56 o                         
  -2  11   3       2211.37       2378.25        18.37 o                         
  -1  11   3        582.47        606.83         6.12 o                         
   0  11   3         29.41         35.64         1.60 o                         
   1  11   3         45.53         54.47         1.85 o                         
   2  11   3         58.53         60.11         2.46 o                         
   3  11   3         99.15        109.19         4.72 o                         
   4  11   3        153.58        127.79         3.41 o                         
   5  11   3         44.24         37.65         2.34 o                         
   6  11   3          0.00         -1.73         1.73 o                         
   7  11   3         15.78         18.16         2.46 o                         
   8  11   3        536.17        522.46        10.09 o                         
   9  11   3        287.08        277.48         6.98 o                         
  10  11   3          1.82         -1.10         2.87 o                         
  11  11   3        158.54        161.76         9.99 o                         
 -12  12   3         39.01         35.64         6.09 o                         
 -11  12   3         51.50         62.14         5.82 o                         
 -10  12   3         16.79         17.76         4.07 o                         
  -9  12   3         21.79         21.38         3.71 o                         
  -8  12   3         75.05         84.01         5.37 o                         
  -7  12   3        266.68        254.36         7.64 o                         
  -6  12   3         16.84         11.51         1.78 o                         
  -5  12   3       1111.05       1139.74        12.81 o                         
  -4  12   3       2916.17       2861.67        27.42 o                         
  -3  12   3        136.12        125.33         2.53 o                         
  -2  12   3        363.49        345.54         4.09 o                         
  -1  12   3        691.83        770.35         7.94 o                         
   0  12   3       1336.41       1375.63        12.67 o                         
   1  12   3        295.48        340.15         4.62 o                         
   2  12   3         38.23         49.11         2.19 o                         
   3  12   3         95.46        113.19         4.13 o                         
   4  12   3        488.15        522.66         7.67 o                         
   5  12   3          0.14         -0.47         1.51 o                         
   6  12   3          0.01          1.56         2.24 o                         
   7  12   3         27.34         26.17         3.45 o                         
   8  12   3          3.76          5.12         2.70 o                         
   9  12   3         34.61         31.38         3.76 o                         
  10  12   3          3.60          3.53         3.16 o                         
  11  12   3          1.51          0.90         4.77 o                         
 -12  13   3          0.61          4.65         5.39 o                         
 -11  13   3          4.95          0.40         3.50 o                         
 -10  13   3         46.32         54.86         5.41 o                         
  -9  13   3          4.79          5.78         3.22 o                         
  -8  13   3        178.74        188.59         7.06 o                         
  -7  13   3          9.45          5.36         2.57 o                         
  -6  13   3         62.33         65.06         3.06 o                         
  -5  13   3       2510.01       2517.04        26.71 o                         
  -4  13   3         86.00         79.38         4.53 o                         
  -3  13   3       2956.94       3100.79        27.68 o                         
  -2  13   3         10.25         17.72         1.61 o                         
  -1  13   3        312.03        314.91         4.42 o                         
   0  13   3        982.20       1001.78         9.96 o                         
   1  13   3          0.01          0.93         1.17 o                         
   2  13   3          0.25          2.90         1.26 o                         
   3  13   3        224.03        204.01         4.07 o                         
   4  13   3        307.42        269.50         4.83 o                         
   5  13   3         25.98         20.27         2.24 o                         
   6  13   3        157.06        170.55         5.97 o                         
   7  13   3         55.28         54.54         4.86 o                         
   8  13   3          3.52          0.59         2.97 o                         
   9  13   3         45.16         45.90         4.60 o                         
  10  13   3         20.20         23.96         4.25 o                         
  11  13   3        159.36        169.89        11.61 o                         
 -12  14   3         11.88         10.11         4.74 o                         
 -11  14   3         39.38         38.67         5.13 o                         
 -10  14   3          6.98          5.05         3.54 o                         
  -9  14   3         14.38         17.69         3.67 o                         
  -8  14   3          9.11          7.51         3.15 o                         
  -7  14   3         39.31         31.76         3.76 o                         
  -6  14   3         20.55         14.68         2.29 o                         
  -5  14   3        135.22        121.65         3.75 o                         
  -4  14   3       1775.79       1789.24        19.96 o                         
  -3  14   3       1108.63       1084.86        12.35 o                         
  -2  14   3        105.39        111.00         3.09 o                         
  -1  14   3        835.78        826.04         8.25 o                         
   0  14   3        458.29        473.28         7.12 o                         
   1  14   3          2.53          2.68         1.24 o                         
   2  14   3          7.63          6.89         1.45 o                         
   3  14   3        206.60        203.66         4.18 o                         
   4  14   3        161.26        134.76         6.00 o                         
   5  14   3          6.57          3.10         1.71 o                         
   6  14   3         39.99         37.92         3.59 o                         
   7  14   3         52.52         51.56         4.31 o                         
   8  14   3          7.93         15.72         3.46 o                         
   9  14   3        199.71        176.02         9.13 o                         
  10  14   3        144.99        151.54         7.80 o                         
  11  14   3         35.34         40.43         9.67 o                         
 -12  15   3         84.92         83.93         9.63 o                         
 -11  15   3          9.44          5.80         4.12 o                         
 -10  15   3        158.03        150.83         7.95 o                         
  -9  15   3          8.62         15.05         3.75 o                         
  -8  15   3          6.83          5.77         3.12 o                         
  -7  15   3        103.15         96.74         5.70 o                         
  -6  15   3          2.88          1.09         1.93 o                         
  -5  15   3         81.92         85.52         4.30 o                         
  -4  15   3         24.12         26.83         2.18 o                         
  -3  15   3        115.25        117.39         4.64 o                         
  -2  15   3       1384.15       1350.17        14.70 o                         
  -1  15   3        489.28        512.55         7.19 o                         
   0  15   3         26.62         26.72         1.90 o                         
   1  15   3        339.85        323.70         5.20 o                         
   2  15   3        492.93        455.04         6.52 o                         
   3  15   3         30.02         24.05         2.03 o                         
   4  15   3        396.68        312.26         5.84 o                         
   5  15   3         50.62         63.30         4.37 o                         
   6  15   3         28.88         27.35         3.14 o                         
   7  15   3         24.10         24.58         3.69 o                         
   8  15   3          7.82          5.94         3.26 o                         
   9  15   3          0.28         -0.77         3.38 o                         
  10  15   3         23.49         14.31         4.26 o                         
 -11  16   3          1.02          0.87         5.59 o                         
 -10  16   3          9.37         14.39         4.26 o                         
  -9  16   3         62.06         61.70         5.64 o                         
  -8  16   3        105.17         99.19         6.22 o                         
  -7  16   3          1.80          4.08         3.37 o                         
  -6  16   3         68.43         67.27         3.87 o                         
  -5  16   3          9.76         10.62         2.30 o                         
  -4  16   3          0.50          0.79         1.72 o                         
  -3  16   3         16.04         20.99         2.14 o                         
  -2  16   3         53.42         46.23         2.54 o                         
  -1  16   3         34.73         27.47         2.30 o                         
   0  16   3         11.79          8.93         1.61 o                         
   1  16   3        358.30        331.80         5.86 o                         
   2  16   3        133.59        113.90         3.79 o                         
   3  16   3         11.95          7.73         1.68 o                         
   4  16   3         41.22         38.29         2.65 o                         
   5  16   3          9.75          4.59         1.96 o                         
   6  16   3        361.17        391.47         9.35 o                         
   7  16   3         62.32         61.93         4.31 o                         
   8  16   3        246.62        236.60        11.64 o                         
   9  16   3         18.22         20.88         4.64 o                         
  10  16   3         27.28         24.98         5.18 o                         
 -11  17   3         39.02         31.29         5.43 o                         
 -10  17   3         78.65         79.71         6.58 o                         
  -9  17   3          2.85         -3.31         3.31 o                         
  -8  17   3         15.89         12.47         3.60 o                         
  -7  17   3        448.87        464.92        11.51 o                         
  -6  17   3        126.67        122.58         5.14 o                         
  -5  17   3         71.89         72.79         4.37 o                         
  -4  17   3         89.12         80.21         5.40 o                         
  -3  17   3        144.80        127.63         4.41 o                         
  -2  17   3        183.91        157.26         4.45 o                         
  -1  17   3         43.07         42.98         3.59 o                         
   0  17   3          1.70          0.28         1.70 o                         
   1  17   3        322.44        283.25         7.91 o                         
   2  17   3         18.04         24.09         2.22 o                         
   3  17   3         62.86         50.89         2.95 o                         
   4  17   3         96.01         81.05         3.60 o                         
   5  17   3         49.27         47.92         3.10 o                         
   6  17   3         47.38         44.68         3.78 o                         
   7  17   3          7.27          7.68         2.98 o                         
   8  17   3         18.46         14.00         3.44 o                         
   9  17   3         89.98         84.69         5.55 o                         
  10  17   3         30.97         28.71         7.06 o                         
 -10  18   3         70.55         73.09         6.59 o                         
  -9  18   3        188.30        202.09         9.79 o                         
  -8  18   3         62.49         50.18         5.17 o                         
  -7  18   3        327.92        356.11        10.28 o                         
  -6  18   3        197.03        215.05         7.01 o                         
  -5  18   3          5.36         -1.92         2.39 o                         
  -4  18   3         65.55         55.94         4.34 o                         
  -3  18   3         10.99          9.07         2.37 o                         
  -2  18   3        674.00        686.22        11.14 o                         
  -1  18   3         19.91         20.24         2.40 o                         
   0  18   3        205.64        213.88         6.07 o                         
   1  18   3        110.46        114.60         4.43 o                         
   2  18   3         11.46         13.80         2.32 o                         
   3  18   3         12.80         12.01         2.39 o                         
   4  18   3         13.14         14.66         2.47 o                         
   5  18   3        129.24        120.84         4.64 o                         
   6  18   3         33.17         28.89         3.50 o                         
   7  18   3          2.74          4.80         2.92 o                         
   8  18   3         34.70         34.73         4.23 o                         
   9  18   3         90.35         93.92         6.08 o                         
 -10  19   3         42.13         34.88         6.42 o                         
  -9  19   3          1.73          0.59         4.40 o                         
  -8  19   3         28.59         34.02         6.05 o                         
  -7  19   3          6.95         10.19         4.22 o                         
  -6  19   3         47.33         50.69         4.24 o                         
  -5  19   3         23.47         23.65         3.40 o                         
  -4  19   3         30.24         33.19         4.04 o                         
  -3  19   3          9.60          9.53         3.06 o                         
  -2  19   3          2.14          4.77         2.29 o                         
  -1  19   3        178.89        191.84         5.27 o                         
   0  19   3         63.32         62.09         3.88 o                         
   1  19   3         13.38         19.79         2.86 o                         
   2  19   3        168.46        190.56         6.58 o                         
   3  19   3         12.60          6.31         2.40 o                         
   4  19   3          9.24         10.61         2.43 o                         
   5  19   3         51.84         47.62         3.94 o                         
   6  19   3         45.85         40.74         4.61 o                         
   7  19   3          0.26         -3.67         3.67 o                         
   8  19   3        160.89        189.86        10.50 o                         
   9  19   3         14.20         13.60         4.82 o                         
  -9  20   3          1.41         14.14         6.66 o                         
  -8  20   3        106.11        123.60        11.46 o                         
  -7  20   3        145.04        134.59        11.33 o                         
  -6  20   3        209.67        224.18         9.79 o                         
  -5  20   3        310.35        283.88         9.52 o                         
  -4  20   3         30.19         31.84         4.51 o                         
  -3  20   3         12.71          5.55         3.28 o                         
  -2  20   3         31.92         33.36         4.10 o                         
  -1  20   3        270.85        260.72         6.76 o                         
   0  20   3        178.17        172.33         6.43 o                         
   1  20   3         34.74         33.50         3.70 o                         
   2  20   3         13.51          9.01         3.41 o                         
   3  20   3        119.42        127.89         6.30 o                         
   4  20   3         55.26         50.31         4.24 o                         
   5  20   3          1.96         -2.37         3.09 o                         
   6  20   3          6.29          3.13         4.00 o                         
   7  20   3          5.31          1.16         4.04 o                         
   8  20   3         34.21         59.67         6.45 o                         
  -9  21   3         22.12         27.01         8.27 o                         
  -8  21   3          0.00          9.59         6.55 o                         
  -7  21   3         17.33         13.15         6.77 o                         
  -6  21   3        178.99        176.92         8.78 o                         
  -5  21   3          1.24         -0.55         3.42 o                         
  -4  21   3          1.84         -3.43         3.43 o                         
  -3  21   3          2.47         -3.13         3.17 o                         
  -2  21   3         17.67         16.40         3.72 o                         
  -1  21   3         54.28         57.95         5.52 o                         
   0  21   3        103.70        120.38         8.33 o                         
   1  21   3         37.64         42.25         5.63 o                         
   2  21   3        151.52        149.18         6.74 o                         
   3  21   3         97.56         94.46         5.66 o                         
   4  21   3         60.09         55.47         4.78 o                         
   5  21   3          2.56         -2.09         3.63 o                         
   6  21   3          2.84         -0.67         4.15 o                         
   7  21   3        449.05        511.39        14.29 o                         
  -8  22   3          2.09          0.85        12.90 o                         
  -7  22   3         22.96         11.17         6.40 o                         
  -6  22   3          8.11          7.67         4.69 o                         
  -5  22   3         43.92         34.98         5.02 o                         
  -4  22   3         28.43         24.59         4.30 o                         
  -3  22   3         53.96         44.93         5.97 o                         
  -2  22   3          0.16         -3.18         3.18 o                         
  -1  22   3          3.85          7.56         4.13 o                         
   0  22   3        109.41         99.66         5.74 o                         
   1  22   3          4.22          6.58         3.06 o                         
   2  22   3         68.85         62.86         5.03 o                         
   3  22   3         63.16         57.51         6.21 o                         
   4  22   3         38.47         41.10         4.69 o                         
   5  22   3        145.80        156.12         8.55 o                         
   6  22   3         93.41         93.81        10.49 o                         
   7  22   3         49.97         46.77         7.68 o                         
  -7  23   3         13.94         20.29        13.56 o                         
  -6  23   3         51.91         52.26         7.11 o                         
  -5  23   3         72.19         85.29         6.81 o                         
  -4  23   3         65.99         73.88         6.40 o                         
  -3  23   3          0.35         -2.88         3.53 o                         
  -2  23   3          8.90          8.86         3.99 o                         
  -1  23   3        116.33        114.84         8.70 o                         
   0  23   3        214.49        227.83         9.57 o                         
   1  23   3        229.48        246.91         8.53 o                         
   2  23   3         15.16         18.93         3.96 o                         
   3  23   3        123.34        128.74         6.99 o                         
   4  23   3          0.22         -1.91         3.42 o                         
   5  23   3         11.16         11.04         4.49 o                         
   6  23   3         23.59         18.50         6.17 o                         
  -6  24   3         47.70         49.93         6.91 o                         
  -5  24   3         59.26         67.67         6.48 o                         
  -4  24   3         52.78         45.96         5.80 o                         
  -3  24   3         24.78         27.93         4.73 o                         
  -2  24   3          1.89          5.12         4.94 o                         
  -1  24   3          6.50          4.28         4.57 o                         
   0  24   3          1.07         12.84         5.01 o                         
   1  24   3        184.01        188.67         8.20 o                         
   2  24   3          7.36          4.52         3.72 o                         
   3  24   3         21.98         21.86         4.57 o                         
   4  24   3          0.07          1.36         3.71 o                         
   5  24   3        262.41        310.42        11.68 o                         
  -5  25   3          7.64          2.67         4.48 o                         
  -4  25   3         72.59         76.18         7.35 o                         
  -3  25   3         29.65         27.41         4.97 o                         
  -2  25   3        108.81        124.42        12.70 o                         
  -1  25   3        105.52        113.48         9.33 o                         
   0  25   3        177.16        185.11        12.20 o                         
   1  25   3         15.22         18.15         5.75 o                         
   2  25   3          4.84          8.34         4.16 o                         
   3  25   3          4.79          3.72         3.93 o                         
   4  25   3          2.34          0.14         4.05 o                         
  -4  26   3          0.63          6.66         4.77 o                         
  -3  26   3          1.31          2.24         5.52 o                         
  -2  26   3         57.95         65.37         7.77 o                         
  -1  26   3          0.09          3.53         5.53 o                         
   0  26   3         45.47         60.47         7.80 o                         
   1  26   3          0.64          2.52         5.34 o                         
   2  26   3        100.79        124.34         8.37 o                         
 -14   0   4         14.95         13.68         6.43 o                         
 -12   0   4         64.47         61.07         7.71 o                         
 -10   0   4        247.51        255.59         7.77 o                         
  -8   0   4        687.02        742.02        13.10 o                         
  -6   0   4         81.53         94.78         2.71 o                         
  -4   0   4       1964.39       2205.90        25.94 o                         
  -2   0   4        127.18        167.11         3.80 o                         
   0   0   4       7983.60       8644.76       107.57 o                         
   2   0   4      12073.40      13946.27       128.97 o                         
   4   0   4         95.20         96.81         2.66 o                         
   6   0   4        986.02        957.64        15.49 o                         
   8   0   4        493.85        515.47        18.23 o                         
  10   0   4        254.01        253.81        11.01 o                         
  12   0   4        107.72        123.79        11.73 o                         
 -14   1   4         20.86         12.52         4.67 o                         
 -13   1   4         16.41         19.21         4.46 o                         
 -12   1   4          3.58         -2.80         2.80 o                         
 -11   1   4         22.70         23.66         3.11 o                         
 -10   1   4        218.35        224.15         5.56 o                         
  -9   1   4          0.31         -0.66         1.51 o                         
  -8   1   4         39.49         42.13         2.20 o                         
  -7   1   4        299.91        348.85         4.65 o                         
  -6   1   4        210.34        215.59         2.73 o                         
  -5   1   4          4.87          9.60         0.87 o                         
  -4   1   4        280.38        337.56         3.78 o                         
  -3   1   4        238.23        224.75         2.77 o                         
  -2   1   4        516.55        504.25         4.78 o                         
  -1   1   4        195.07        206.01         2.34 o                         
   0   1   4        264.11        271.28         3.00 o                         
   1   1   4        169.42        183.83         2.10 o                         
   2   1   4        860.66        946.88         7.24 o                         
   3   1   4       3611.11       4034.79        29.53 o                         
   4   1   4        741.11        760.18         6.81 o                         
   5   1   4          8.20          8.59         1.07 o                         
   6   1   4         79.20         82.11         2.65 o                         
   7   1   4        103.28        100.41         3.74 o                         
   8   1   4         29.85         30.56         2.94 o                         
   9   1   4         11.18          5.61         2.69 o                         
  10   1   4        116.35        109.25         7.53 o                         
  11   1   4          7.02          8.77         3.88 o                         
  12   1   4         10.46         13.46         4.97 o                         
 -14   2   4        112.62        133.74        12.30 o                         
 -13   2   4        109.41        125.13         7.51 o                         
 -12   2   4        122.41        123.35         6.21 o                         
 -11   2   4        926.89       1000.86        16.62 o                         
 -10   2   4         57.58         51.48         3.20 o                         
  -9   2   4         74.21         69.66         3.11 o                         
  -8   2   4         39.21         42.41         2.58 o                         
  -7   2   4         42.72         30.98         1.64 o                         
  -6   2   4         72.04         78.08         1.84 o                         
  -5   2   4        957.82       1047.54         8.38 o                         
  -4   2   4       1216.88       1386.38        10.55 o                         
  -3   2   4       1467.82       1572.23        12.19 o                         
  -2   2   4       1215.56       1364.91        12.30 o                         
  -1   2   4        412.84        465.00         4.56 o                         
   0   2   4        643.86        744.58         6.51 o                         
   1   2   4        342.53        341.59         3.31 o                         
   2   2   4        195.41        282.47         2.87 o                         
   3   2   4         10.82         20.24         1.00 o                         
   4   2   4         42.45         38.10         1.52 o                         
   5   2   4        482.61        537.69         6.47 o                         
   6   2   4         36.16         27.61         1.79 o                         
   7   2   4        209.51        231.57         5.13 o                         
   8   2   4        191.91        187.38         5.14 o                         
   9   2   4        287.69        310.79         9.94 o                         
  10   2   4         27.44         28.18         3.78 o                         
  11   2   4         95.10         99.26         6.29 o                         
  12   2   4         11.97         19.55         4.86 o                         
 -14   3   4          0.69          3.54         5.06 o                         
 -13   3   4          2.23          6.11         3.99 o                         
 -12   3   4         58.91         61.41         4.84 o                         
 -11   3   4        146.98        132.83         9.55 o                         
 -10   3   4        396.51        403.41         9.05 o                         
  -9   3   4        864.44        927.16        11.35 o                         
  -8   3   4        100.96         90.38         2.94 o                         
  -7   3   4        106.05        111.26         2.98 o                         
  -6   3   4         18.97         19.24         1.10 o                         
  -5   3   4       1291.98       1563.03        11.90 o                         
  -4   3   4         28.87         45.37         1.34 o                         
  -3   3   4        518.76        576.17         5.50 o                         
  -2   3   4        157.15        210.95         2.82 o                         
  -1   3   4       1146.11       1232.80        10.17 o                         
   0   3   4        235.31        185.41         2.14 o                         
   1   3   4       2101.91       2353.31        15.74 o                         
   2   3   4          7.84          8.77         0.72 o                         
   3   3   4        615.62        681.24         5.62 o                         
   4   3   4         64.38         75.04         1.61 o                         
   5   3   4        125.54        116.44         2.71 o                         
   6   3   4        844.44        836.87        10.00 o                         
   7   3   4        530.02        506.00         8.01 o                         
   8   3   4        107.56        106.91         4.68 o                         
   9   3   4         15.81         10.46         2.81 o                         
  10   3   4         16.46         20.83         3.54 o                         
  11   3   4         14.06         12.07         3.72 o                         
  12   3   4         28.87         25.77         4.55 o                         
 -14   4   4         70.50         62.94         7.41 o                         
 -13   4   4         13.34          7.53         4.28 o                         
 -12   4   4        167.94        150.41         6.78 o                         
 -11   4   4          0.80         -1.30         2.72 o                         
 -10   4   4         30.24         31.16         3.34 o                         
  -9   4   4         35.65         27.95         2.28 o                         
  -8   4   4        660.49        666.22         9.78 o                         
  -7   4   4        562.26        587.79         7.12 o                         
  -6   4   4          6.04          3.29         0.85 o                         
  -5   4   4         20.47         32.02         1.28 o                         
  -4   4   4        665.40        672.32         5.80 o                         
  -3   4   4         12.41         20.91         1.16 o                         
  -2   4   4        411.48        424.12         4.15 o                         
  -1   4   4        175.22        159.08         2.31 o                         
   0   4   4       2999.74       3052.02        21.60 o                         
   1   4   4        419.69        386.84         3.51 o                         
   2   4   4       1543.30       1762.86        11.75 o                         
   3   4   4         77.87         89.57         1.51 o                         
   4   4   4          0.11         -0.41         0.62 o                         
   5   4   4       1235.89       1165.93        13.61 o                         
   6   4   4        783.40        725.24         9.34 o                         
   7   4   4        459.71        460.48         7.61 o                         
   8   4   4        439.24        430.33         8.42 o                         
   9   4   4          0.04         -0.84         2.48 o                         
  10   4   4         44.69         52.22         4.69 o                         
  11   4   4          8.04         11.27         3.36 o                         
  12   4   4          3.02          9.21         3.74 o                         
 -14   5   4         14.96         10.92         7.61 o                         
 -13   5   4          0.24          0.87         3.92 o                         
 -12   5   4          7.14          5.90         4.11 o                         
 -11   5   4         96.01         87.05         5.73 o                         
 -10   5   4         41.62         26.13         3.17 o                         
  -9   5   4        363.74        371.83         6.83 o                         
  -8   5   4        694.17        722.73         9.28 o                         
  -7   5   4         33.13         32.97         2.15 o                         
  -6   5   4        377.69        416.68         4.60 o                         
  -5   5   4        554.35        593.69         5.16 o                         
  -4   5   4        218.06        235.33         3.12 o                         
  -3   5   4       1030.57       1188.72        10.61 o                         
  -2   5   4       4727.79       5633.29        42.42 o                         
  -1   5   4        218.39        216.81         2.74 o                         
   0   5   4         24.76         16.85         1.02 o                         
   1   5   4        430.78        513.53         4.86 o                         
   2   5   4        143.29        153.53         1.98 o                         
   3   5   4       1199.50       1314.80         9.48 o                         
   4   5   4        188.06        183.72         2.83 o                         
   5   5   4        208.86        167.55         3.70 o                         
   6   5   4       2087.12       2012.14        20.56 o                         
   7   5   4        689.95        692.36         9.36 o                         
   8   5   4        506.88        479.19         9.09 o                         
   9   5   4          7.76          3.65         2.56 o                         
  10   5   4          6.93          4.42         2.68 o                         
  11   5   4          7.92          2.19         3.16 o                         
  12   5   4         23.84         20.62         4.05 o                         
 -14   6   4          1.87          0.86         4.77 o                         
 -13   6   4         28.44         19.60         4.44 o                         
 -12   6   4          0.84          5.24         3.62 o                         
 -11   6   4          0.86         -2.76         2.76 o                         
 -10   6   4        297.90        305.25         7.03 o                         
  -9   6   4         62.76         61.18         3.50 o                         
  -8   6   4          0.45         -1.39         1.39 o                         
  -7   6   4       2086.94       2187.16        19.23 o                         
  -6   6   4        814.36        910.70         8.18 o                         
  -5   6   4         12.04         15.66         0.93 o                         
  -4   6   4       1210.48       1302.16        11.11 o                         
  -3   6   4         25.90         28.92         1.51 o                         
  -2   6   4        197.04        239.20         3.16 o                         
  -1   6   4       2760.41       3331.21        25.76 o                         
   0   6   4       2360.07       2567.23        18.53 o                         
   1   6   4        839.74        874.91         7.47 o                         
   2   6   4         17.14         22.26         1.00 o                         
   3   6   4         54.74         58.58         1.50 o                         
   4   6   4        174.21        147.47         2.83 o                         
   5   6   4        954.83        880.12        10.40 o                         
   6   6   4        410.41        393.45         6.35 o                         
   7   6   4        437.36        447.06         7.20 o                         
   8   6   4        106.13        101.36         5.62 o                         
   9   6   4        107.73        101.29         5.35 o                         
  10   6   4        129.26        143.76         7.40 o                         
  11   6   4          6.28          4.15         3.36 o                         
  12   6   4          1.32         -1.33         3.60 o                         
 -13   7   4          9.09          7.56         4.35 o                         
 -12   7   4         33.53         40.60         4.94 o                         
 -11   7   4         54.44         46.94         4.84 o                         
 -10   7   4        127.66        132.85         5.81 o                         
  -9   7   4         42.24         40.16         3.08 o                         
  -8   7   4        137.37        129.88         4.05 o                         
  -7   7   4          1.96          2.58         1.37 o                         
  -6   7   4          6.33          8.81         1.04 o                         
  -5   7   4       1214.04       1414.82        11.11 o                         
  -4   7   4        639.42        672.09         6.20 o                         
  -3   7   4         28.75         30.04         1.43 o                         
  -2   7   4        598.26        707.54         6.41 o                         
  -1   7   4        924.55       1051.79         9.67 o                         
   0   7   4        101.16        122.00         2.02 o                         
   1   7   4         46.44         58.26         1.55 o                         
   2   7   4        666.49        705.35         6.68 o                         
   3   7   4        568.89        608.50         5.80 o                         
   4   7   4        329.36        317.59         4.39 o                         
   5   7   4         33.07         25.30         2.20 o                         
   6   7   4         62.38         53.51         2.72 o                         
   7   7   4          1.51          3.76         1.76 o                         
   8   7   4        908.26        877.29        12.47 o                         
   9   7   4         78.65         81.84         4.62 o                         
  10   7   4          6.62          8.95         3.48 o                         
  11   7   4        172.01        183.56         7.68 o                         
  12   7   4         42.38         45.81         5.03 o                         
 -13   8   4          5.87         10.39         4.23 o                         
 -12   8   4         66.22         70.10         5.94 o                         
 -11   8   4          0.02          4.00         3.38 o                         
 -10   8   4        214.37        229.83         7.11 o                         
  -9   8   4         27.15         30.91         3.17 o                         
  -8   8   4        212.03        206.01         4.97 o                         
  -7   8   4         13.00          2.54         1.56 o                         
  -6   8   4        273.76        297.76         3.87 o                         
  -5   8   4        238.39        241.11         3.25 o                         
  -4   8   4         84.32         71.29         1.75 o                         
  -3   8   4         51.51         47.73         1.50 o                         
  -2   8   4        358.87        490.99         4.70 o                         
  -1   8   4         92.39        116.41         2.11 o                         
   0   8   4       1216.71       1315.81        11.78 o                         
   1   8   4       1077.65       1157.71         9.62 o                         
   2   8   4        454.79        509.04         4.78 o                         
   3   8   4       1296.15       1260.78        12.41 o                         
   4   8   4        431.44        450.24         5.63 o                         
   5   8   4          2.62          3.90         1.41 o                         
   6   8   4        679.01        700.69         9.34 o                         
   7   8   4        111.10         75.83         3.65 o                         
   8   8   4         85.79         79.59         4.04 o                         
   9   8   4         40.24         40.14         3.79 o                         
  10   8   4          0.08         -0.48         2.83 o                         
  11   8   4        193.68        225.63         8.31 o                         
  12   8   4        135.61        131.70         7.03 o                         
 -13   9   4         33.25         32.67         9.03 o                         
 -12   9   4         44.71         47.09         5.19 o                         
 -11   9   4         30.14         32.53         3.86 o                         
 -10   9   4          0.04         -2.03         2.41 o                         
  -9   9   4          7.53          8.35         2.53 o                         
  -8   9   4          0.61          1.11         2.43 o                         
  -7   9   4         81.05         74.82         3.18 o                         
  -6   9   4        246.73        251.44         4.25 o                         
  -5   9   4         31.84         57.71         2.24 o                         
  -4   9   4        491.50        513.65         5.52 o                         
  -3   9   4        784.81        795.64         7.21 o                         
  -2   9   4       1448.53       1552.08        11.98 o                         
  -1   9   4         44.98         41.83         1.45 o                         
   0   9   4        230.63        229.89         3.34 o                         
   1   9   4        156.68        154.99         2.39 o                         
   2   9   4        356.65        369.55         4.45 o                         
   3   9   4          7.22          6.75         1.17 o                         
   4   9   4        214.89        223.71         4.41 o                         
   5   9   4         81.10         84.67         2.94 o                         
   6   9   4        268.70        262.36         5.33 o                         
   7   9   4        273.17        243.25         5.87 o                         
   8   9   4          3.82          1.92         2.17 o                         
   9   9   4         70.27         75.73         4.70 o                         
  10   9   4        347.07        372.93         9.32 o                         
  11   9   4         52.45         56.57         5.05 o                         
 -13  10   4          1.00         -0.85         4.55 o                         
 -12  10   4          1.35          3.33         4.49 o                         
 -11  10   4         13.19          9.27         3.68 o                         
 -10  10   4         23.56         24.00         3.95 o                         
  -9  10   4         10.74          9.66         3.12 o                         
  -8  10   4         53.71         56.48         4.41 o                         
  -7  10   4        109.11        107.98         4.83 o                         
  -6  10   4        253.46        275.38         4.96 o                         
  -5  10   4        788.14        789.30         9.49 o                         
  -4  10   4        193.72        220.08         3.16 o                         
  -3  10   4       1541.81       1646.45        13.32 o                         
  -2  10   4         19.38         10.42         0.97 o                         
  -1  10   4        421.76        392.03         4.28 o                         
   0  10   4        322.45        369.55         4.63 o                         
   1  10   4          2.37          1.34         0.84 o                         
   2  10   4        350.44        381.38         4.91 o                         
   3  10   4        252.31        236.58         4.13 o                         
   4  10   4          3.23          2.67         1.35 o                         
   5  10   4         66.84         73.91         3.91 o                         
   6  10   4          3.87          3.36         1.91 o                         
   7  10   4        329.46        326.72         9.09 o                         
   8  10   4        179.81        189.27         7.14 o                         
   9  10   4         53.95         50.80         3.95 o                         
  10  10   4          7.59          8.26         3.78 o                         
  11  10   4          3.01          8.34         4.05 o                         
 -13  11   4         14.48         18.69         5.98 o                         
 -12  11   4          2.76          0.08         4.51 o                         
 -11  11   4          4.22          4.62         3.63 o                         
 -10  11   4         40.86         43.04         4.63 o                         
  -9  11   4         86.08         78.37         7.26 o                         
  -8  11   4          1.64          1.57         2.68 o                         
  -7  11   4        101.22         99.47         5.16 o                         
  -6  11   4       1028.19        982.17        12.40 o                         
  -5  11   4       1370.38       1329.36        14.34 o                         
  -4  11   4        271.63        308.40         3.92 o                         
  -3  11   4        196.75        199.56         3.01 o                         
  -2  11   4         45.52         59.95         1.78 o                         
  -1  11   4       1554.72       1608.40        13.74 o                         
   0  11   4        547.99        534.74         6.07 o                         
   1  11   4        785.82        806.70         8.37 o                         
   2  11   4        243.27        252.44         4.27 o                         
   3  11   4        288.00        278.83         4.66 o                         
   4  11   4       1396.71       1403.09        14.36 o                         
   5  11   4          0.34          2.40         1.65 o                         
   6  11   4        404.56        384.75         8.66 o                         
   7  11   4        180.33        150.60         5.89 o                         
   8  11   4         21.55         19.55         3.12 o                         
   9  11   4        221.32        222.32         7.31 o                         
  10  11   4         22.27         24.29         4.36 o                         
  11  11   4        193.33        204.30         9.13 o                         
 -12  12   4         52.64         62.84         6.93 o                         
 -11  12   4        125.18        117.24         7.18 o                         
 -10  12   4         43.62         31.12         4.12 o                         
  -9  12   4         54.16         44.08         5.04 o                         
  -8  12   4         28.93         26.12         3.57 o                         
  -7  12   4         69.95         67.63         4.82 o                         
  -6  12   4        871.66        901.28        11.84 o                         
  -5  12   4        267.39        265.54         5.38 o                         
  -4  12   4       2099.61       2005.98        21.40 o                         
  -3  12   4       1365.79       1370.40        12.19 o                         
  -2  12   4        116.36        108.05         2.45 o                         
  -1  12   4        476.97        450.96         5.26 o                         
   0  12   4       1417.65       1546.86        14.13 o                         
   1  12   4          5.73          4.86         1.20 o                         
   2  12   4         95.14        108.14         3.01 o                         
   3  12   4          0.32         -0.96         1.23 o                         
   4  12   4         22.13         21.97         1.95 o                         
   5  12   4         33.06         19.20         2.44 o                         
   6  12   4        255.60        227.15         6.86 o                         
   7  12   4         18.95         20.60         3.24 o                         
   8  12   4        142.42        159.68         9.10 o                         
   9  12   4        194.18        204.84         7.41 o                         
  10  12   4         60.90         49.81         5.26 o                         
  11  12   4          7.77         15.88         5.06 o                         
 -12  13   4          0.20          2.00         4.40 o                         
 -11  13   4         13.32         16.72         4.42 o                         
 -10  13   4          1.07          2.31         3.49 o                         
  -9  13   4          6.83          9.43         3.45 o                         
  -8  13   4         35.90         35.58         4.13 o                         
  -7  13   4          0.62          2.27         2.45 o                         
  -6  13   4        444.15        434.70         7.45 o                         
  -5  13   4          6.50          6.22         2.04 o                         
  -4  13   4       1650.99       1680.41        18.82 o                         
  -3  13   4        280.57        247.00         4.67 o                         
  -2  13   4       1302.39       1317.05        11.92 o                         
  -1  13   4         17.46         14.21         1.65 o                         
   0  13   4         65.18         64.35         2.45 o                         
   1  13   4        114.49        112.91         3.05 o                         
   2  13   4        215.96        180.61         4.60 o                         
   3  13   4         10.12          5.05         1.74 o                         
   4  13   4         50.66         43.01         2.44 o                         
   5  13   4        341.22        304.79         7.42 o                         
   6  13   4        223.73        211.60         6.80 o                         
   7  13   4          8.47          9.74         3.10 o                         
   8  13   4          6.07          5.35         3.12 o                         
   9  13   4          3.45          1.57         3.24 o                         
  10  13   4        259.64        269.76         9.56 o                         
  11  13   4         34.30         42.83         8.69 o                         
 -12  14   4         17.18         13.53         4.80 o                         
 -11  14   4          0.13         -3.51         3.67 o                         
 -10  14   4         39.51         37.79         4.97 o                         
  -9  14   4          3.66          8.54         3.55 o                         
  -8  14   4          3.17          1.08         2.99 o                         
  -7  14   4        246.64        253.03         8.04 o                         
  -6  14   4         69.69         75.88         3.95 o                         
  -5  14   4        255.12        278.92         5.83 o                         
  -4  14   4        192.78        196.27         4.68 o                         
  -3  14   4        107.57        101.86         3.35 o                         
  -2  14   4         94.64         87.33         2.56 o                         
  -1  14   4          0.07          0.03         1.13 o                         
   0  14   4        596.80        575.84         7.30 o                         
   1  14   4        259.59        263.34         4.63 o                         
   2  14   4         27.07         13.24         1.67 o                         
   3  14   4         69.92         68.60         2.85 o                         
   4  14   4          3.41          3.11         1.64 o                         
   5  14   4        207.36        219.60         6.14 o                         
   6  14   4        110.61        123.34         5.94 o                         
   7  14   4         67.77         71.16         5.06 o                         
   8  14   4        185.66        193.79         8.81 o                         
   9  14   4        172.82        191.97         8.18 o                         
  10  14   4         14.30          5.30         3.89 o                         
 -12  15   4         10.77          7.53         4.53 o                         
 -11  15   4          0.30         -3.74         3.74 o                         
 -10  15   4         47.53         48.29         6.11 o                         
  -9  15   4         21.63         29.60         4.28 o                         
  -8  15   4        242.74        234.00         8.30 o                         
  -7  15   4        113.01         95.70         5.83 o                         
  -6  15   4        574.50        557.34         9.69 o                         
  -5  15   4        208.95        197.53         7.18 o                         
  -4  15   4         48.03         49.11         3.22 o                         
  -3  15   4         87.70         71.33         6.49 o                         
  -2  15   4          8.68          6.30         1.57 o                         
  -1  15   4         17.49         15.17         1.67 o                         
   0  15   4          0.05          0.06         1.36 o                         
   1  15   4         73.18         61.42         2.86 o                         
   2  15   4        211.57        183.09         4.09 o                         
   3  15   4          6.03          3.69         1.58 o                         
   4  15   4         62.20         44.72         2.76 o                         
   5  15   4         44.66         34.88         2.86 o                         
   6  15   4         86.19         86.78         4.66 o                         
   7  15   4        194.05        183.87         6.51 o                         
   8  15   4          6.09          7.77         3.52 o                         
   9  15   4          3.61          0.97         3.60 o                         
  10  15   4          8.39          9.14         5.80 o                         
 -11  16   4         42.50         37.24         5.33 o                         
 -10  16   4          4.39          8.59         4.06 o                         
  -9  16   4         10.25         17.33         4.11 o                         
  -8  16   4          4.84         11.13         3.37 o                         
  -7  16   4         55.17         45.33         4.45 o                         
  -6  16   4         55.76         51.69         3.53 o                         
  -5  16   4         26.30         21.41         2.87 o                         
  -4  16   4        456.96        441.49         8.41 o                         
  -3  16   4        144.17        139.37         5.16 o                         
  -2  16   4         70.84         67.69         3.91 o                         
  -1  16   4         40.90         40.34         2.53 o                         
   0  16   4        278.94        252.55         4.73 o                         
   1  16   4         38.66         25.53         2.24 o                         
   2  16   4         13.15         10.28         1.90 o                         
   3  16   4        131.48        106.24         4.50 o                         
   4  16   4         16.18         13.84         2.26 o                         
   5  16   4         91.83         68.55         4.02 o                         
   6  16   4          0.12          1.15         2.44 o                         
   7  16   4          3.18          4.51         2.88 o                         
   8  16   4         54.90         55.45         4.59 o                         
   9  16   4         95.72        113.02         6.20 o                         
  10  16   4         18.27         15.32         5.87 o                         
 -11  17   4          3.70          5.09         4.61 o                         
 -10  17   4         14.84         16.63         4.54 o                         
  -9  17   4          0.32          2.46         3.39 o                         
  -8  17   4         96.25         99.55         6.52 o                         
  -7  17   4         52.61         45.93         6.26 o                         
  -6  17   4        222.13        204.81        10.85 o                         
  -5  17   4        226.99        217.07         6.70 o                         
  -4  17   4          0.40         -1.13         1.96 o                         
  -3  17   4          1.91          4.38         2.43 o                         
  -2  17   4        379.27        383.01         7.59 o                         
  -1  17   4         15.57          8.93         2.00 o                         
   0  17   4        343.16        330.50         6.03 o                         
   1  17   4          0.00          0.34         1.70 o                         
   2  17   4         82.36         67.88         4.26 o                         
   3  17   4         50.67         43.42         2.87 o                         
   4  17   4          1.96          0.82         1.99 o                         
   5  17   4          1.03         -1.97         2.14 o                         
   6  17   4          0.54         -2.39         2.39 o                         
   7  17   4         79.43         84.12         5.07 o                         
   8  17   4         21.14         21.29         3.77 o                         
   9  17   4          0.33          0.85         3.42 o                         
 -10  18   4         47.95         44.62         5.77 o                         
  -9  18   4          3.04          1.19         3.87 o                         
  -8  18   4          0.58         -1.30         3.49 o                         
  -7  18   4         90.69        112.87         7.88 o                         
  -6  18   4        285.76        291.07         8.26 o                         
  -5  18   4        116.31        107.15         5.45 o                         
  -4  18   4        261.54        261.34         9.59 o                         
  -3  18   4         71.98         63.42         4.22 o                         
  -2  18   4          4.20          5.77         2.25 o                         
  -1  18   4        140.48        130.83         4.49 o                         
   0  18   4        282.30        262.82         6.66 o                         
   1  18   4         10.61          6.79         2.08 o                         
   2  18   4        545.30        469.27         8.25 o                         
   3  18   4          0.02          1.26         1.97 o                         
   4  18   4         45.30         47.51         3.13 o                         
   5  18   4          6.80          3.13         2.42 o                         
   6  18   4         88.68         77.76         4.67 o                         
   7  18   4        127.31        125.68         6.18 o                         
   8  18   4        111.04        102.99         5.86 o                         
   9  18   4          0.00         -3.35         3.35 o                         
 -10  19   4         78.55         61.74        10.12 o                         
  -9  19   4          0.65         -2.35         4.38 o                         
  -8  19   4         13.77         17.94         5.33 o                         
  -7  19   4          3.88          1.46         8.54 o                         
  -6  19   4          1.98          5.38         2.98 o                         
  -5  19   4        107.87        106.37         9.48 o                         
  -4  19   4          0.04         -1.68         3.01 o                         
  -3  19   4          1.06         -2.38         2.38 o                         
  -2  19   4         68.93         74.63         6.50 o                         
  -1  19   4        122.41        118.05         4.92 o                         
   0  19   4          3.08          1.94         2.12 o                         
   1  19   4         37.29         44.05         3.44 o                         
   2  19   4          0.00         -0.62         2.12 o                         
   3  19   4        171.15        173.29         6.09 o                         
   4  19   4          8.43          4.48         2.31 o                         
   5  19   4          0.00         -1.46         2.46 o                         
   6  19   4         30.60         22.55         3.49 o                         
   7  19   4         17.40         13.49         3.60 o                         
   8  19   4          5.50          2.38         3.45 o                         
  -9  20   4         79.47         77.27        10.41 o                         
  -8  20   4          1.90          0.03         4.55 o                         
  -7  20   4          4.06          0.19         5.96 o                         
  -6  20   4          1.74         -0.66         2.90 o                         
  -5  20   4          1.66          2.35         2.92 o                         
  -4  20   4         75.76         78.30         5.08 o                         
  -3  20   4        163.13        170.84         6.68 o                         
  -2  20   4          5.52          0.28         2.56 o                         
  -1  20   4         10.75         15.63         2.75 o                         
   0  20   4        320.69        334.66         8.17 o                         
   1  20   4         24.31         22.68         3.10 o                         
   2  20   4         96.00        102.06         5.01 o                         
   3  20   4          4.45          7.97         2.77 o                         
   4  20   4         90.61         85.92         4.43 o                         
   5  20   4         74.24         76.00         4.69 o                         
   6  20   4         18.72         17.02         4.02 o                         
   7  20   4         93.01        104.28         7.67 o                         
   8  20   4         42.89         37.92         5.96 o                         
  -9  21   4         86.44         85.48        24.98 o                         
  -8  21   4         23.99         24.42         7.62 o                         
  -7  21   4        369.59        384.35        17.40 o                         
  -6  21   4         12.56         17.86         4.39 o                         
  -5  21   4         23.71         15.82         4.08 o                         
  -4  21   4        194.76        208.49         8.75 o                         
  -3  21   4         44.89         50.07         4.98 o                         
  -2  21   4        107.23         99.67         6.30 o                         
  -1  21   4          4.55          7.52         4.12 o                         
   0  21   4         12.00         15.09         3.98 o                         
   1  21   4          0.19          4.16         3.01 o                         
   2  21   4         29.08         21.90         3.60 o                         
   3  21   4         65.98         65.27         5.07 o                         
   4  21   4         61.42         79.34        11.37 o                         
   5  21   4          0.44         -0.22         3.23 o                         
   6  21   4          4.99          1.63         4.13 o                         
   7  21   4        119.20        113.13        12.27 o                         
  -8  22   4         19.01         27.02         9.10 o                         
  -7  22   4         74.50         74.92         9.47 o                         
  -6  22   4         16.57         12.83         4.29 o                         
  -5  22   4          0.65          1.11         3.65 o                         
  -4  22   4          3.46         -0.19         3.58 o                         
  -3  22   4         24.40         20.93         4.37 o                         
  -2  22   4        408.06        427.95        11.90 o                         
  -1  22   4         27.27         30.20         5.47 o                         
   0  22   4        113.81        106.67         6.90 o                         
   1  22   4          2.02          3.43         3.63 o                         
   2  22   4          2.80          8.77         3.51 o                         
   3  22   4        126.23        140.68         7.08 o                         
   4  22   4          4.08          2.91         3.47 o                         
   5  22   4          5.02          8.54         6.06 o                         
   6  22   4        210.97        258.85        10.65 o                         
  -7  23   4         59.90         52.56         9.24 o                         
  -6  23   4          0.01         -4.61         4.61 o                         
  -5  23   4          0.61         -1.65         3.71 o                         
  -4  23   4         39.87         40.07         5.24 o                         
  -3  23   4         10.61          7.81         3.99 o                         
  -2  23   4         72.07         84.01         7.00 o                         
  -1  23   4         37.75         31.83         6.61 o                         
   0  23   4         43.13         52.68         5.61 o                         
   1  23   4         16.88         18.85         4.59 o                         
   2  23   4        213.63        232.24        16.28 o                         
   3  23   4        101.30        100.45         6.41 o                         
   4  23   4        379.17        445.57        17.50 o                         
   5  23   4         92.54        105.90         8.30 o                         
  -6  24   4          1.40          7.97         5.26 o                         
  -5  24   4         38.83         39.46         5.74 o                         
  -4  24   4          0.22         -0.37         4.18 o                         
  -3  24   4          0.08          0.93         4.20 o                         
  -2  24   4          0.65          2.69         4.77 o                         
  -1  24   4         25.60         28.22         5.97 o                         
   0  24   4        203.36        232.37        11.64 o                         
   1  24   4         48.85         45.60         5.61 o                         
   2  24   4         12.50          8.43         4.56 o                         
   3  24   4         47.85         42.91         5.87 o                         
   4  24   4         13.45         14.73         4.43 o                         
  -5  25   4          0.25         -4.46         4.46 o                         
  -4  25   4         43.29         34.62         5.59 o                         
  -3  25   4          4.16          4.14         5.89 o                         
  -2  25   4         10.89         16.72         8.39 o                         
  -1  25   4         22.70         14.75         5.40 o                         
   0  25   4         20.26         23.69         7.30 o                         
   1  25   4         55.72         68.99         7.83 o                         
   2  25   4         13.85          2.97         4.33 o                         
   3  25   4          9.36          3.68         4.51 o                         
  -3  26   4         19.97         29.08         6.64 o                         
  -2  26   4         12.08         12.25         5.91 o                         
  -1  26   4         15.01         25.66         6.59 o                         
   0  26   4         22.46         20.12         6.03 o                         
   1  26   4          2.88          3.50         5.46 o                         
 -13   0   5         15.94         17.23         6.12 o                         
 -11   0   5         20.36         20.86         5.38 o                         
  -9   0   5         55.09         53.22         3.86 o                         
  -7   0   5        330.00        314.26         6.28 o                         
  -5   0   5       1932.95       2198.70        23.92 o                         
  -3   0   5       3015.47       3264.19        37.43 o                         
  -1   0   5       2082.33       2190.54        21.63 o                         
   1   0   5         86.36         85.87         2.28 o                         
   3   0   5       1300.95       1494.42        16.99 o                         
   5   0   5       1174.14       1201.36        16.23 o                         
   7   0   5         64.63         63.96         5.20 o                         
   9   0   5         29.92         31.50         4.65 o                         
  11   0   5        345.23        374.04        16.82 o                         
 -14   1   5         12.12         10.74         4.56 o                         
 -13   1   5        121.01        121.55         7.59 o                         
 -12   1   5          2.07          2.95         4.50 o                         
 -11   1   5         32.14         34.20         4.10 o                         
 -10   1   5        389.62        378.52         9.28 o                         
  -9   1   5       1423.26       1498.84        17.57 o                         
  -8   1   5        192.14        178.54         3.78 o                         
  -7   1   5        309.46        343.01         4.97 o                         
  -6   1   5        140.46        149.57         2.34 o                         
  -5   1   5        285.52        306.07         3.54 o                         
  -4   1   5         95.01        147.70         2.57 o                         
  -3   1   5       1080.13       1251.13        10.54 o                         
  -2   1   5        110.72        106.61         2.88 o                         
  -1   1   5        155.98        136.28         2.30 o                         
   0   1   5       1368.77       1549.93        10.37 o                         
   1   1   5       2133.94       2429.54        16.91 o                         
   2   1   5        225.33        193.40         2.43 o                         
   3   1   5        393.39        560.32         6.10 o                         
   4   1   5        831.96        856.75         7.69 o                         
   5   1   5        340.24        295.14         4.24 o                         
   6   1   5         24.16         19.32         1.86 o                         
   7   1   5        519.81        522.26        10.51 o                         
   8   1   5          0.40          2.16         2.14 o                         
   9   1   5          0.60         -1.20         2.39 o                         
  10   1   5          4.57          5.06         3.17 o                         
  11   1   5         17.75         14.49         4.58 o                         
  12   1   5         20.74         18.79         4.93 o                         
 -14   2   5          0.86          1.47         4.54 o                         
 -13   2   5         18.15         20.03         4.41 o                         
 -12   2   5          0.46         -1.79         3.03 o                         
 -11   2   5         11.77         11.35         3.28 o                         
 -10   2   5        137.92        152.61         5.87 o                         
  -9   2   5          0.22          2.43         1.72 o                         
  -8   2   5         41.59         40.57         2.62 o                         
  -7   2   5         12.89         15.43         1.39 o                         
  -6   2   5        136.58        146.70         2.35 o                         
  -5   2   5        899.84       1053.05         8.94 o                         
  -4   2   5        123.65        162.44         2.49 o                         
  -3   2   5         72.12        106.61         2.69 o                         
  -2   2   5       1335.70       1457.30        12.63 o                         
  -1   2   5        523.03        488.28         4.90 o                         
   0   2   5       3019.61       3516.96        23.88 o                         
   1   2   5         27.84         30.91         1.05 o                         
   2   2   5        602.90        609.61         5.07 o                         
   3   2   5         12.03          6.27         0.81 o                         
   4   2   5         55.08         38.32         1.39 o                         
   5   2   5         21.66         24.62         1.69 o                         
   6   2   5       1064.27       1060.57        13.06 o                         
   7   2   5        557.44        575.45         8.82 o                         
   8   2   5          4.31          4.25         2.49 o                         
   9   2   5          0.76          0.17         2.59 o                         
  10   2   5         49.92         44.49         4.42 o                         
  11   2   5          0.71          3.97         4.43 o                         
  12   2   5          3.89          5.85         4.70 o                         
 -14   3   5         12.80         17.35         5.60 o                         
 -13   3   5          1.26          1.93         3.88 o                         
 -12   3   5         16.24         14.33         6.09 o                         
 -11   3   5        188.99        186.69         6.67 o                         
 -10   3   5        869.23        928.44        15.10 o                         
  -9   3   5        248.43        273.22         5.39 o                         
  -8   3   5         11.89         19.97         1.93 o                         
  -7   3   5        356.71        364.12         4.93 o                         
  -6   3   5          0.08         -0.75         0.75 o                         
  -5   3   5        130.86        127.68         2.22 o                         
  -4   3   5        243.28        304.06         3.36 o                         
  -3   3   5        358.49        374.14         3.82 o                         
  -2   3   5       2103.03       2392.40        18.07 o                         
  -1   3   5         58.56         67.69         1.58 o                         
   0   3   5        433.21        529.10         4.45 o                         
   1   3   5       1942.51       2113.62        13.14 o                         
   2   3   5       1583.74       1845.28        12.41 o                         
   3   3   5        449.43        427.11         4.13 o                         
   4   3   5       1582.64       1597.79        12.40 o                         
   5   3   5        148.58        128.79         3.00 o                         
   6   3   5        141.87        133.89         3.96 o                         
   7   3   5        538.12        506.24         9.00 o                         
   8   3   5         76.28         63.94         4.23 o                         
   9   3   5          1.96          0.44         2.58 o                         
  10   3   5          5.79          4.06         3.81 o                         
  11   3   5          0.92          2.73         3.59 o                         
  12   3   5         37.07         55.04         5.82 o                         
 -14   4   5          9.53         20.91         9.96 o                         
 -13   4   5          3.07          9.81         4.00 o                         
 -12   4   5         16.89         16.23         4.73 o                         
 -11   4   5          9.32          5.97         2.77 o                         
 -10   4   5         58.65         63.44         4.29 o                         
  -9   4   5          8.55          5.69         1.83 o                         
  -8   4   5        299.51        318.27         5.53 o                         
  -7   4   5        173.22        171.01         3.81 o                         
  -6   4   5        248.76        273.48         3.55 o                         
  -5   4   5        198.44        209.32         2.83 o                         
  -4   4   5        449.36        498.42         4.78 o                         
  -3   4   5        227.31        227.97         4.18 o                         
  -2   4   5        578.12        595.16         5.55 o                         
  -1   4   5       2061.18       2199.86        16.74 o                         
   0   4   5        119.86        118.56         1.92 o                         
   1   4   5       1122.52       1212.02         8.29 o                         
   2   4   5         14.40         21.58         0.92 o                         
   3   4   5         77.16         86.72         1.60 o                         
   4   4   5        142.44        124.09         2.23 o                         
   5   4   5        235.45        239.56         4.21 o                         
   6   4   5        844.96        887.90        11.57 o                         
   7   4   5        130.82        121.48         4.56 o                         
   8   4   5         44.94         46.71         3.91 o                         
   9   4   5          0.18         -2.38         2.38 o                         
  10   4   5         84.84         83.74         5.05 o                         
  11   4   5        136.56        147.13         7.05 o                         
  12   4   5          2.16         -1.40         3.50 o                         
 -14   5   5         44.48         55.78         9.17 o                         
 -13   5   5         52.36         44.50         9.79 o                         
 -12   5   5          7.36          3.67         3.40 o                         
 -11   5   5        158.86        174.49         6.92 o                         
 -10   5   5        186.24        176.95         5.57 o                         
  -9   5   5        204.48        198.28         5.39 o                         
  -8   5   5        114.15        132.85         3.71 o                         
  -7   5   5        690.55        720.10         8.93 o                         
  -6   5   5          1.05          0.02         0.88 o                         
  -5   5   5        166.19        162.71         2.56 o                         
  -4   5   5          1.11          0.84         0.74 o                         
  -3   5   5       1227.73       1371.71        11.66 o                         
  -2   5   5      13053.77      15205.53       115.10 o                         
  -1   5   5         61.88         60.57         1.61 o                         
   0   5   5       2055.18       2216.45        16.34 o                         
   1   5   5        400.79        361.57         3.79 o                         
   2   5   5        507.53        544.70         4.37 o                         
   3   5   5        109.46        105.54         1.71 o                         
   4   5   5          0.33         -0.58         0.84 o                         
   5   5   5        354.38        344.04         7.03 o                         
   6   5   5         84.00         94.14         3.55 o                         
   7   5   5       1010.89        954.82        11.96 o                         
   8   5   5         34.16         32.08         3.45 o                         
   9   5   5        124.56        113.95         5.47 o                         
  10   5   5         60.29         54.95         4.45 o                         
  11   5   5          1.60          1.00         3.30 o                         
  12   5   5          0.62         -3.00         3.65 o                         
 -14   6   5          0.07         -4.82         4.82 o                         
 -13   6   5         46.83         42.63         7.26 o                         
 -12   6   5        123.94        127.66        11.70 o                         
 -11   6   5         72.02         65.08         4.62 o                         
 -10   6   5         90.53         90.93         4.42 o                         
  -9   6   5         20.86         23.12         2.58 o                         
  -8   6   5        101.20        113.06         3.96 o                         
  -7   6   5         13.42         13.06         1.66 o                         
  -6   6   5        122.92        108.66         2.34 o                         
  -5   6   5         88.21         91.82         2.03 o                         
  -4   6   5       1903.62       2091.75        17.02 o                         
  -3   6   5        335.75        307.53         3.81 o                         
  -2   6   5        141.32        119.28         2.17 o                         
  -1   6   5        179.62        237.81         3.04 o                         
   0   6   5        640.54        691.66         6.09 o                         
   1   6   5        426.79        444.39         4.60 o                         
   2   6   5         84.05         99.60         1.81 o                         
   3   6   5        914.77        938.04         7.93 o                         
   4   6   5        347.27        338.83         4.66 o                         
   5   6   5       4042.25       4022.50        37.72 o                         
   6   6   5       1153.58       1129.03        13.16 o                         
   7   6   5         17.54         13.94         2.25 o                         
   8   6   5        176.28        187.60         7.87 o                         
   9   6   5        150.45        151.22         6.27 o                         
  10   6   5         34.62         36.30         3.90 o                         
  11   6   5          1.01         -0.45         3.18 o                         
 -13   7   5         32.89         29.56        11.58 o                         
 -12   7   5        164.06        153.55         8.02 o                         
 -11   7   5          6.54          8.51         3.43 o                         
 -10   7   5          0.02         -2.39         2.39 o                         
  -9   7   5         62.28         71.15         3.80 o                         
  -8   7   5        202.20        198.39         4.89 o                         
  -7   7   5        140.53        133.21         3.76 o                         
  -6   7   5         74.28         76.71         2.36 o                         
  -5   7   5        426.17        442.43         5.16 o                         
  -4   7   5          3.55          3.13         0.89 o                         
  -3   7   5        238.96        247.05         3.56 o                         
  -2   7   5         13.15         22.99         1.19 o                         
  -1   7   5        374.34        408.13         4.35 o                         
   0   7   5          7.79          8.36         0.93 o                         
   1   7   5        199.18        207.13         3.03 o                         
   2   7   5         27.33         22.26         1.08 o                         
   3   7   5         34.86         31.68         1.84 o                         
   4   7   5       2216.38       2119.07        18.78 o                         
   5   7   5         11.99         13.61         1.79 o                         
   6   7   5        174.56        147.00         4.04 o                         
   7   7   5        220.24        199.17         6.08 o                         
   8   7   5         23.10         25.49         3.20 o                         
   9   7   5        492.36        448.69         9.65 o                         
  10   7   5         34.63         38.70         4.10 o                         
  11   7   5         19.43         13.80         3.78 o                         
 -13   8   5         16.48         16.69         6.83 o                         
 -12   8   5          6.96         11.73         4.01 o                         
 -11   8   5         55.57         45.49         5.11 o                         
 -10   8   5          3.03          2.03         2.54 o                         
  -9   8   5        150.79        149.98         5.46 o                         
  -8   8   5        529.54        532.13         9.04 o                         
  -7   8   5        664.63        647.04         9.18 o                         
  -6   8   5        146.55        153.58         3.16 o                         
  -5   8   5         19.59         13.49         1.23 o                         
  -4   8   5        703.70        710.02         7.45 o                         
  -3   8   5        499.03        520.12         5.56 o                         
  -2   8   5        424.30        361.59         4.25 o                         
  -1   8   5         38.30         51.73         1.51 o                         
   0   8   5        541.49        540.02         5.41 o                         
   1   8   5        345.05        345.43         4.39 o                         
   2   8   5        115.45        133.76         2.48 o                         
   3   8   5         35.03         34.40         1.95 o                         
   4   8   5        329.40        256.16         4.15 o                         
   5   8   5        176.02        170.30         4.14 o                         
   6   8   5         26.28         23.95         2.34 o                         
   7   8   5        166.80        157.50         4.87 o                         
   8   8   5         21.26         16.88         2.64 o                         
   9   8   5        314.77        332.55         8.99 o                         
  10   8   5         62.43         61.29         6.62 o                         
  11   8   5        242.43        249.43         8.96 o                         
 -13   9   5         24.26         26.44         9.10 o                         
 -12   9   5         20.84         27.76         5.70 o                         
 -11   9   5        207.18        219.64        17.24 o                         
 -10   9   5         62.72         61.47         9.81 o                         
  -9   9   5         13.07          5.51         3.39 o                         
  -8   9   5          0.16          0.52         2.56 o                         
  -7   9   5          0.01          0.73         1.81 o                         
  -6   9   5        549.75        476.41         6.83 o                         
  -5   9   5        744.08        778.44         9.00 o                         
  -4   9   5          5.25          3.59         1.02 o                         
  -3   9   5         37.06         28.85         1.65 o                         
  -2   9   5        151.08        157.17         2.48 o                         
  -1   9   5         44.70         39.82         1.72 o                         
   0   9   5        124.11        137.56         2.65 o                         
   1   9   5          0.57         -0.45         0.85 o                         
   2   9   5         77.33         65.73         2.53 o                         
   3   9   5        195.36        164.00         3.75 o                         
   4   9   5          0.00          1.74         1.31 o                         
   5   9   5        108.47         91.61         3.95 o                         
   6   9   5        106.07         98.52         4.46 o                         
   7   9   5        121.50        118.95         5.07 o                         
   8   9   5          3.44          3.00         2.49 o                         
   9   9   5        161.08        159.34         7.42 o                         
  10   9   5         60.57         56.92         5.21 o                         
  11   9   5          7.06          6.28         4.40 o                         
 -13  10   5        106.10        112.06         9.23 o                         
 -12  10   5        116.80        101.46         8.37 o                         
 -11  10   5         36.15         47.43         5.10 o                         
 -10  10   5          0.08          2.38         3.12 o                         
  -9  10   5        202.57        208.95         7.62 o                         
  -8  10   5        221.10        221.56         7.19 o                         
  -7  10   5       1869.65       1966.15        23.74 o                         
  -6  10   5         14.98          3.11         1.50 o                         
  -5  10   5        395.40        373.17         5.46 o                         
  -4  10   5        622.87        606.64         6.51 o                         
  -3  10   5        164.20        165.61         3.17 o                         
  -2  10   5         19.19         13.91         1.04 o                         
  -1  10   5          0.14         -0.64         0.82 o                         
   0  10   5        992.83       1046.54        10.13 o                         
   1  10   5        258.80        254.14         3.68 o                         
   2  10   5        179.05        167.24         3.27 o                         
   3  10   5        311.61        272.49         4.66 o                         
   4  10   5       1170.89       1193.52        13.51 o                         
   5  10   5          0.64          1.04         1.69 o                         
   6  10   5          6.04          2.95         2.14 o                         
   7  10   5         20.81         22.97         2.92 o                         
   8  10   5        172.41        165.64         6.22 o                         
   9  10   5        455.69        478.98        11.53 o                         
  10  10   5         69.79         65.90         5.64 o                         
  11  10   5         61.51         51.53         7.10 o                         
 -13  11   5         42.52         47.97         7.03 o                         
 -12  11   5          0.25         -4.57         4.57 o                         
 -11  11   5         31.72         29.47         4.57 o                         
 -10  11   5          7.85         16.23         3.74 o                         
  -9  11   5        125.94        126.72         8.88 o                         
  -8  11   5        188.12        199.04         7.19 o                         
  -7  11   5         34.85         39.78         3.79 o                         
  -6  11   5        195.49        168.72         4.10 o                         
  -5  11   5       1983.92       1978.74        20.10 o                         
  -4  11   5        128.00         98.96         3.35 o                         
  -3  11   5         10.87          3.67         1.02 o                         
  -2  11   5        234.55        240.82         3.35 o                         
  -1  11   5        117.85        113.01         2.53 o                         
   0  11   5         54.91         58.29         2.08 o                         
   1  11   5         44.29         62.08         2.98 o                         
   2  11   5        328.90        334.07         5.15 o                         
   3  11   5        120.39        115.47         3.30 o                         
   4  11   5          2.34          3.83         1.48 o                         
   5  11   5        208.10        192.44         6.03 o                         
   6  11   5        169.74        159.40         5.92 o                         
   7  11   5          7.91          6.21         2.52 o                         
   8  11   5        398.70        392.27         9.15 o                         
   9  11   5        275.68        280.20         8.26 o                         
  10  11   5          0.06          7.21         3.60 o                         
  11  11   5         98.69        100.24         8.93 o                         
 -12  12   5          0.00         -2.40         3.74 o                         
 -11  12   5         28.36         23.11         4.55 o                         
 -10  12   5         51.37         56.23         5.40 o                         
  -9  12   5         23.37         21.37         4.96 o                         
  -8  12   5         63.61         58.81         4.76 o                         
  -7  12   5         33.38         34.70         3.71 o                         
  -6  12   5          0.19          3.56         1.74 o                         
  -5  12   5          4.56          2.15         1.48 o                         
  -4  12   5        518.18        479.20         6.04 o                         
  -3  12   5         65.34         61.45         2.04 o                         
  -2  12   5          7.08          9.96         1.32 o                         
  -1  12   5        102.17         99.86         2.71 o                         
   0  12   5          0.38         -1.08         1.23 o                         
   1  12   5        267.49        293.22         4.51 o                         
   2  12   5         39.34         36.66         2.13 o                         
   3  12   5        507.61        511.32         7.92 o                         
   4  12   5         46.96         36.58         2.30 o                         
   5  12   5       1342.96       1309.34        17.57 o                         
   6  12   5         56.70         42.75         3.83 o                         
   7  12   5        357.11        341.62         9.02 o                         
   8  12   5        311.94        333.80         9.33 o                         
   9  12   5         28.22         30.76         4.02 o                         
  10  12   5        160.49        187.26         8.68 o                         
 -12  13   5         35.78         39.20         5.46 o                         
 -11  13   5         32.84         34.30         4.99 o                         
 -10  13   5        223.23        226.60        10.55 o                         
  -9  13   5        139.92        143.71         7.28 o                         
  -8  13   5        118.03        105.39         6.03 o                         
  -7  13   5          8.97         12.88         2.99 o                         
  -6  13   5          1.12         -0.80         1.78 o                         
  -5  13   5         98.88         99.77         3.80 o                         
  -4  13   5         67.66         63.55         2.80 o                         
  -3  13   5         14.97         12.20         1.47 o                         
  -2  13   5       1558.18       1520.66        14.32 o                         
  -1  13   5        167.30        160.79         3.14 o                         
   0  13   5        319.16        324.66         5.14 o                         
   1  13   5         26.95         20.72         1.74 o                         
   2  13   5         39.81         26.49         1.98 o                         
   3  13   5         34.80         36.19         2.55 o                         
   4  13   5          0.17          0.41         1.62 o                         
   5  13   5         66.88         68.54         4.09 o                         
   6  13   5        419.24        385.45        16.34 o                         
   7  13   5        255.60        269.27         9.00 o                         
   8  13   5        199.96        184.22         7.78 o                         
   9  13   5        378.09        430.92        12.26 o                         
  10  13   5          5.90         14.96         6.62 o                         
 -12  14   5          1.93          2.98         4.18 o                         
 -11  14   5         39.99         42.92         5.44 o                         
 -10  14   5         42.65         49.87         5.01 o                         
  -9  14   5          3.88         -2.75         2.75 o                         
  -8  14   5         40.53         34.02         4.21 o                         
  -7  14   5          0.00          1.70         2.49 o                         
  -6  14   5        541.46        524.46        11.70 o                         
  -5  14   5          0.95         -1.69         1.69 o                         
  -4  14   5        416.69        413.42         7.81 o                         
  -3  14   5        154.90        146.52         3.59 o                         
  -2  14   5         10.40         10.44         1.66 o                         
  -1  14   5         17.84         13.60         1.62 o                         
   0  14   5        119.87        110.95         3.23 o                         
   1  14   5          7.01          7.15         1.62 o                         
   2  14   5         93.17         86.11         3.13 o                         
   3  14   5          4.02          0.50         1.66 o                         
   4  14   5          2.06         -0.32         1.68 o                         
   5  14   5        123.48        107.34         4.54 o                         
   6  14   5          3.33          0.08         2.29 o                         
   7  14   5         74.37         66.83         4.59 o                         
   8  14   5          2.14         -0.47         3.26 o                         
   9  14   5         20.84         19.64         4.14 o                         
  10  14   5        125.66        139.37         8.89 o                         
 -12  15   5          6.47          9.27         5.78 o                         
 -11  15   5         44.19         42.91         5.43 o                         
 -10  15   5         40.60         31.74         4.83 o                         
  -9  15   5        319.66        347.04        10.54 o                         
  -8  15   5         18.62         12.77         3.53 o                         
  -7  15   5        180.55        178.00         7.14 o                         
  -6  15   5        109.65        100.88         4.53 o                         
  -5  15   5        320.40        312.19         7.14 o                         
  -4  15   5         61.95         40.46         3.47 o                         
  -3  15   5        144.11        138.84         4.31 o                         
  -2  15   5        167.63        175.18         4.18 o                         
  -1  15   5        120.02        115.62         3.42 o                         
   0  15   5        104.28         87.18         4.08 o                         
   1  15   5        506.84        479.73         7.37 o                         
   2  15   5          7.22          6.94         1.75 o                         
   3  15   5        421.10        379.97         6.64 o                         
   4  15   5          0.00          2.57         1.87 o                         
   5  15   5         27.11         26.84         3.31 o                         
   6  15   5        121.32         97.82         4.97 o                         
   7  15   5        229.16        254.53         7.51 o                         
   8  15   5          3.27          3.57         2.88 o                         
   9  15   5         12.68         10.34         4.03 o                         
 -11  16   5          1.47          2.24         4.17 o                         
 -10  16   5          0.01         -5.25         5.25 o                         
  -9  16   5         53.08         55.51         5.32 o                         
  -8  16   5          0.19          2.86         3.18 o                         
  -7  16   5        126.13        124.15         6.01 o                         
  -6  16   5         30.50         26.62         3.27 o                         
  -5  16   5         36.63         27.23         3.20 o                         
  -4  16   5          0.00         -2.02         2.02 o                         
  -3  16   5       1031.24       1041.72        14.86 o                         
  -2  16   5        324.39        286.72         6.44 o                         
  -1  16   5        406.55        401.26         8.05 o                         
   0  16   5         41.13         26.00         2.20 o                         
   1  16   5          5.08          6.36         1.85 o                         
   2  16   5         14.37         13.53         2.31 o                         
   3  16   5        202.52        199.44         5.02 o                         
   4  16   5         67.67         64.09         3.40 o                         
   5  16   5         40.10         39.20         3.33 o                         
   6  16   5          2.19          4.10         2.77 o                         
   7  16   5          0.15         -1.70         2.77 o                         
   8  16   5        400.38        416.98        10.17 o                         
   9  16   5         76.85         79.24         5.67 o                         
 -11  17   5          4.45         12.17         4.59 o                         
 -10  17   5          5.02         -0.03         4.02 o                         
  -9  17   5         60.00         62.40         7.69 o                         
  -8  17   5        107.35        101.26         6.53 o                         
  -7  17   5          0.67         -3.01         3.01 o                         
  -6  17   5          0.03          2.74         2.60 o                         
  -5  17   5          4.27          0.86         2.47 o                         
  -4  17   5          1.80          1.02         2.22 o                         
  -3  17   5         42.47         37.24         3.63 o                         
  -2  17   5         42.92         48.21         4.83 o                         
  -1  17   5        179.36        168.09         5.26 o                         
   0  17   5        230.32        188.45         5.96 o                         
   1  17   5        178.37        161.25         4.90 o                         
   2  17   5        274.13        256.03         6.04 o                         
   3  17   5        120.77         99.97         4.00 o                         
   4  17   5         63.27         57.09         3.43 o                         
   5  17   5         47.37         43.69         3.55 o                         
   6  17   5         32.82         30.15         3.73 o                         
   7  17   5        172.59        188.06         7.38 o                         
   8  17   5         55.02         55.87         4.95 o                         
   9  17   5         12.83         13.80         4.01 o                         
 -10  18   5          2.40          4.14         4.20 o                         
  -9  18   5        225.30        247.90         9.82 o                         
  -8  18   5        249.77        256.56        15.71 o                         
  -7  18   5         21.56         21.32         4.51 o                         
  -6  18   5        212.56        218.32         7.29 o                         
  -5  18   5         40.27         34.03         5.08 o                         
  -4  18   5         22.31         17.72         4.91 o                         
  -3  18   5        276.02        272.72         7.59 o                         
  -2  18   5        388.36        401.56         8.26 o                         
  -1  18   5          8.76          6.77         2.41 o                         
   0  18   5         26.61         29.03         3.33 o                         
   1  18   5          3.49          3.10         2.22 o                         
   2  18   5        291.49        302.09         8.08 o                         
   3  18   5        376.98        386.07         8.49 o                         
   4  18   5          2.15          0.07         2.59 o                         
   5  18   5         15.59         15.35         3.06 o                         
   6  18   5         77.10         74.01         4.94 o                         
   7  18   5          9.17          9.09         3.41 o                         
   8  18   5         59.61         62.51         5.10 o                         
 -10  19   5         47.99         45.01        10.14 o                         
  -9  19   5         42.39         38.18         6.42 o                         
  -8  19   5         14.20         13.37         4.82 o                         
  -7  19   5         48.30         52.01         6.23 o                         
  -6  19   5        188.78        191.40         7.39 o                         
  -5  19   5         12.65          9.76         3.18 o                         
  -4  19   5         83.93         90.27         6.91 o                         
  -3  19   5         54.51         55.35         4.14 o                         
  -2  19   5        227.80        245.01         7.37 o                         
  -1  19   5          2.81         -1.23         2.11 o                         
   0  19   5         14.50         15.41         3.07 o                         
   1  19   5         63.93         73.20         6.13 o                         
   2  19   5         20.95         23.30         3.16 o                         
   3  19   5          0.11          1.86         2.25 o                         
   4  19   5         76.10         72.16         3.91 o                         
   5  19   5         80.30         77.00         4.85 o                         
   6  19   5         96.09         85.65         5.33 o                         
   7  19   5        176.40        205.81         8.04 o                         
   8  19   5         40.02         51.21         5.38 o                         
  -9  20   5         24.73         19.96         5.90 o                         
  -8  20   5        133.23        135.38        12.34 o                         
  -7  20   5         23.33         12.98         5.00 o                         
  -6  20   5          3.99          8.43         4.05 o                         
  -5  20   5         18.85         14.37         3.46 o                         
  -4  20   5        137.62        141.51         6.70 o                         
  -3  20   5         78.55         84.29         5.93 o                         
  -2  20   5          4.58          4.56         2.78 o                         
  -1  20   5          6.96          2.89         4.08 o                         
   0  20   5         10.10          8.62         2.95 o                         
   1  20   5        147.56        168.57         8.49 o                         
   2  20   5        183.19        182.48         8.12 o                         
   3  20   5         40.70         43.56         3.49 o                         
   4  20   5         53.70         46.59         3.76 o                         
   5  20   5         34.88         36.49         4.11 o                         
   6  20   5         38.64         39.94         4.33 o                         
   7  20   5         67.38         63.13         5.16 o                         
  -9  21   5          0.00          3.57         5.80 o                         
  -8  21   5        134.55        135.69        10.31 o                         
  -7  21   5        127.37        140.91         9.52 o                         
  -6  21   5        229.86        222.21        15.10 o                         
  -5  21   5         14.54         19.06         3.86 o                         
  -4  21   5         56.77         48.55         4.56 o                         
  -3  21   5         65.78         55.46         4.63 o                         
  -2  21   5          4.29          1.28         2.95 o                         
  -1  21   5          0.17         -2.66         2.66 o                         
   0  21   5         33.85         24.67         3.78 o                         
   1  21   5          9.48          8.93         3.30 o                         
   2  21   5         47.69         50.18         4.54 o                         
   3  21   5          1.52          2.80         3.15 o                         
   4  21   5         72.96         78.00         4.64 o                         
   5  21   5          0.18         -3.30         3.52 o                         
   6  21   5         60.30         79.12         7.35 o                         
  -8  22   5         14.85         24.02        15.88 o                         
  -7  22   5         18.92         14.12         6.77 o                         
  -6  22   5         10.45         12.64         4.49 o                         
  -5  22   5         55.15         54.62         5.97 o                         
  -4  22   5          9.85          7.66         3.94 o                         
  -3  22   5        102.32         97.46         6.81 o                         
  -2  22   5        131.41        137.09         7.66 o                         
  -1  22   5        171.53        181.82        10.36 o                         
   0  22   5         29.88         38.30         6.02 o                         
   1  22   5          0.93          0.21         3.67 o                         
   2  22   5         53.10         50.03         5.54 o                         
   3  22   5         17.38         15.88         4.62 o                         
   4  22   5        320.50        341.30        11.46 o                         
   5  22   5         14.68         10.53         5.21 o                         
   6  22   5         15.81         15.57         5.20 o                         
  -7  23   5         16.99         18.71         7.47 o                         
  -6  23   5         16.60         24.42         5.20 o                         
  -5  23   5         85.27         83.94         6.67 o                         
  -4  23   5          1.40          1.41         4.01 o                         
  -3  23   5         18.95         25.65         4.56 o                         
  -2  23   5         89.53        109.05         8.95 o                         
  -1  23   5         22.70         26.84         7.81 o                         
   0  23   5          4.18          1.30         3.84 o                         
   1  23   5         57.90         54.77         9.31 o                         
   2  23   5        245.27        284.70        10.72 o                         
   3  23   5        181.67        212.93        13.18 o                         
   4  23   5         12.85          5.44         4.40 o                         
   5  23   5        398.28        455.16        20.11 o                         
  -6  24   5          3.77          2.23         5.23 o                         
  -5  24   5          9.02         12.43         4.64 o                         
  -4  24   5         78.10         79.76         6.95 o                         
  -3  24   5          0.07         -4.62         4.62 o                         
  -2  24   5         10.96         17.23         5.59 o                         
  -1  24   5         22.08         31.33         7.66 o                         
   0  24   5         12.87          7.35         4.88 o                         
   1  24   5         64.56         59.88         6.49 o                         
   2  24   5         10.61          8.94         4.65 o                         
   3  24   5          0.88          3.39         4.40 o                         
   4  24   5         30.64         24.89         5.08 o                         
  -5  25   5          4.81          5.15         4.56 o                         
  -4  25   5         52.05         66.80        13.80 o                         
  -3  25   5         12.83          7.05         6.91 o                         
  -2  25   5         52.72         48.69         7.18 o                         
  -1  25   5         23.97         25.54         6.72 o                         
   0  25   5          1.77          6.32         5.55 o                         
   1  25   5          3.93         11.01         4.78 o                         
   2  25   5         67.51         72.50         7.11 o                         
  -2  26   5          0.74          3.18         5.38 o                         
  -1  26   5         22.26         26.09         6.79 o                         
   0  26   5         42.57         55.10         7.61 o                         
 -14   0   6         48.98         41.15         8.42 o                         
 -12   0   6          3.82         -3.61         5.46 o                         
 -10   0   6         51.67         68.14         6.91 o                         
  -8   0   6         39.42         40.80         4.25 o                         
  -6   0   6          0.02         -0.84         1.13 o                         
  -4   0   6       1129.78       1349.53        17.24 o                         
  -2   0   6        251.53        231.16         6.02 o                         
   0   0   6        775.92        929.52         9.00 o                         
   2   0   6        128.45        148.93         3.16 o                         
   4   0   6        441.81        427.14         6.78 o                         
   6   0   6        820.65        799.65        14.17 o                         
   8   0   6          1.87          2.48         3.98 o                         
  10   0   6        169.12        182.86        16.04 o                         
 -14   1   6         48.02         50.74         5.90 o                         
 -13   1   6        106.28        123.95         7.61 o                         
 -12   1   6          0.21         -2.61         3.22 o                         
 -11   1   6        240.63        257.20         8.64 o                         
 -10   1   6        256.23        278.56         9.69 o                         
  -9   1   6        236.58        239.20         6.03 o                         
  -8   1   6        664.96        743.87         9.40 o                         
  -7   1   6        116.10         98.53         2.87 o                         
  -6   1   6        124.20        121.86         2.48 o                         
  -5   1   6         91.44         76.10         1.98 o                         
  -4   1   6         63.52         83.37         2.03 o                         
  -3   1   6          5.22          0.80         0.80 o                         
  -2   1   6        105.41         97.25         2.05 o                         
  -1   1   6       5034.94       5490.13        38.23 o                         
   0   1   6          0.31          3.55         0.66 o                         
   1   1   6        181.71        233.24         2.66 o                         
   2   1   6        341.82        382.20         3.86 o                         
   3   1   6          5.86          3.54         0.86 o                         
   4   1   6       1429.14       1396.34        11.74 o                         
   5   1   6        218.49        194.90         3.97 o                         
   6   1   6         55.74         42.34         3.13 o                         
   7   1   6        285.50        277.19         6.48 o                         
   8   1   6        113.08        124.10         5.83 o                         
   9   1   6         19.41         25.36         3.56 o                         
  10   1   6          9.10         10.57         4.10 o                         
  11   1   6         17.36         12.99         7.88 o                         
 -14   2   6          0.09         -2.53         4.04 o                         
 -13   2   6          0.06         -2.97         4.01 o                         
 -12   2   6         22.40         24.18         4.25 o                         
 -11   2   6         12.94         17.16         4.81 o                         
 -10   2   6        161.19        166.03         7.02 o                         
  -9   2   6         29.94         28.20         2.41 o                         
  -8   2   6         26.61         31.77         2.21 o                         
  -7   2   6          0.43          2.69         1.21 o                         
  -6   2   6        619.87        662.33         6.45 o                         
  -5   2   6       2780.80       2954.79        22.44 o                         
  -4   2   6       3836.83       4293.89        31.65 o                         
  -3   2   6       1458.64       1545.86        12.95 o                         
  -2   2   6         21.47         23.99         1.76 o                         
  -1   2   6         96.00        141.19         2.16 o                         
   0   2   6        448.43        519.89         4.18 o                         
   1   2   6        967.84       1186.90         8.22 o                         
   2   2   6         56.65         52.20         1.59 o                         
   3   2   6        635.20        604.42         5.69 o                         
   4   2   6        563.23        542.87         5.42 o                         
   5   2   6         32.71         15.47         1.82 o                         
   6   2   6       1018.65        999.99        11.98 o                         
   7   2   6        125.68        133.80         5.01 o                         
   8   2   6         16.44         20.54         3.17 o                         
   9   2   6        132.14        146.52         6.63 o                         
  10   2   6         90.81        100.39         6.05 o                         
  11   2   6          0.64         -3.21         3.88 o                         
 -14   3   6         33.80         24.87         4.95 o                         
 -13   3   6         48.75         52.38         5.42 o                         
 -12   3   6        148.39        141.65         7.60 o                         
 -11   3   6          0.29          0.36         2.96 o                         
 -10   3   6        160.31        172.08         6.78 o                         
  -9   3   6        819.17        866.37        11.10 o                         
  -8   3   6        204.62        202.65         4.44 o                         
  -7   3   6        521.04        544.04         6.88 o                         
  -6   3   6         61.89         87.39         2.13 o                         
  -5   3   6          4.12          9.33         1.00 o                         
  -4   3   6        364.58        379.70         4.01 o                         
  -3   3   6       1822.03       1862.19        14.02 o                         
  -2   3   6         44.78         50.33         2.66 o                         
  -1   3   6          3.37         -0.25         0.76 o                         
   0   3   6        734.82        744.10         5.55 o                         
   1   3   6         63.71         79.95         1.46 o                         
   2   3   6        500.73        553.94         4.57 o                         
   3   3   6         93.24        117.51         2.10 o                         
   4   3   6        856.82        877.78         7.49 o                         
   5   3   6        340.83        330.28         5.46 o                         
   6   3   6        150.77        175.91         4.63 o                         
   7   3   6         27.29         30.79         2.86 o                         
   8   3   6         55.20         51.72         4.18 o                         
   9   3   6         57.69         65.04         5.51 o                         
  10   3   6          0.10         -2.44         2.92 o                         
  11   3   6          6.69          6.40         3.63 o                         
 -14   4   6          0.66          1.99         5.22 o                         
 -13   4   6         15.62         12.76         5.05 o                         
 -12   4   6        120.13        123.84         7.19 o                         
 -11   4   6        225.47        251.47         8.55 o                         
 -10   4   6        399.14        445.58        11.65 o                         
  -9   4   6         46.64         45.05         3.16 o                         
  -8   4   6          0.22         -0.59         1.48 o                         
  -7   4   6         35.30         39.09         2.03 o                         
  -6   4   6         76.32         88.31         2.38 o                         
  -5   4   6         28.19         23.16         1.22 o                         
  -4   4   6         55.78         68.26         1.80 o                         
  -3   4   6       1456.15       1630.80        15.59 o                         
  -2   4   6        496.36        486.15         4.93 o                         
  -1   4   6        567.55        679.95         6.30 o                         
   0   4   6        486.90        535.32         5.27 o                         
   1   4   6       1274.13       1360.25         9.03 o                         
   2   4   6        138.41        143.83         1.97 o                         
   3   4   6        141.04        151.84         2.17 o                         
   4   4   6        222.65        220.40         3.18 o                         
   5   4   6         52.97         58.09         2.73 o                         
   6   4   6         19.09         19.79         2.18 o                         
   7   4   6        400.67        355.74         7.07 o                         
   8   4   6         12.70         21.82         3.25 o                         
   9   4   6          0.14         -1.52         2.46 o                         
  10   4   6          0.60         -3.05         3.05 o                         
  11   4   6          5.16         11.59         3.90 o                         
 -14   5   6         38.40         47.78         6.94 o                         
 -13   5   6         91.51         91.01         8.90 o                         
 -12   5   6        119.60        127.85         7.37 o                         
 -11   5   6        135.86        131.00         6.90 o                         
 -10   5   6        312.94        328.29         8.24 o                         
  -9   5   6          5.15          1.53         1.94 o                         
  -8   5   6          0.09          0.31         1.61 o                         
  -7   5   6       1431.72       1426.88        15.25 o                         
  -6   5   6          0.63         -0.10         0.92 o                         
  -5   5   6       1854.61       1864.14        14.33 o                         
  -4   5   6        125.98        111.63         2.08 o                         
  -3   5   6        337.51        362.81         4.57 o                         
  -2   5   6        438.84        402.83         4.39 o                         
  -1   5   6        269.97        248.22         3.09 o                         
   0   5   6        347.97        325.00         3.59 o                         
   1   5   6          6.78          4.77         0.68 o                         
   2   5   6        425.24        397.37         3.52 o                         
   3   5   6         50.85         74.27         1.71 o                         
   4   5   6        145.19        155.66         2.99 o                         
   5   5   6         32.93         38.74         2.38 o                         
   6   5   6         14.13          5.52         1.74 o                         
   7   5   6        492.06        461.75         8.48 o                         
   8   5   6          0.38         -0.10         2.39 o                         
   9   5   6          6.26          5.19         2.67 o                         
  10   5   6         22.45         18.10         3.59 o                         
  11   5   6        138.32        143.08         7.14 o                         
 -14   6   6          9.21          7.36         5.53 o                         
 -13   6   6          7.16          4.00         4.61 o                         
 -12   6   6        307.98        298.79        10.07 o                         
 -11   6   6        293.97        303.25         9.39 o                         
 -10   6   6        136.04        131.51         5.25 o                         
  -9   6   6         34.70         30.47         2.87 o                         
  -8   6   6        231.04        206.10         5.00 o                         
  -7   6   6       1177.79       1223.14        13.52 o                         
  -6   6   6         20.86         18.16         1.32 o                         
  -5   6   6          0.88         -0.15         0.84 o                         
  -4   6   6        162.84        179.16         2.77 o                         
  -3   6   6         12.27         11.06         1.56 o                         
  -2   6   6        249.10        242.41         3.39 o                         
  -1   6   6        158.17        184.86         2.65 o                         
   0   6   6        463.35        508.97         4.77 o                         
   1   6   6        720.74        667.08         5.89 o                         
   2   6   6        928.69        872.38         7.31 o                         
   3   6   6        184.96        197.15         2.94 o                         
   4   6   6        122.51        123.19         3.18 o                         
   5   6   6        256.35        223.26         5.24 o                         
   6   6   6         59.29         52.64         2.88 o                         
   7   6   6        120.35         99.14         4.67 o                         
   8   6   6        581.97        571.22        10.63 o                         
   9   6   6          0.08          2.99         2.72 o                         
  10   6   6          0.28          2.67         3.07 o                         
  11   6   6          0.45          5.20         3.90 o                         
 -13   7   6         49.02         60.62        11.41 o                         
 -12   7   6         20.14         22.83         6.50 o                         
 -11   7   6        225.65        240.53         7.41 o                         
 -10   7   6         59.41         50.68         3.69 o                         
  -9   7   6        226.49        228.34         9.00 o                         
  -8   7   6        257.13        254.24         5.71 o                         
  -7   7   6        787.38        788.31         9.31 o                         
  -6   7   6        269.62        273.07         4.01 o                         
  -5   7   6         11.83         21.19         1.40 o                         
  -4   7   6        621.69        669.43         7.22 o                         
  -3   7   6         15.59         16.25         1.26 o                         
  -2   7   6        102.71         71.70         1.86 o                         
  -1   7   6         70.52         84.00         2.36 o                         
   0   7   6         25.46         24.24         1.13 o                         
   1   7   6        357.93        363.83         4.43 o                         
   2   7   6        149.26        144.84         2.66 o                         
   3   7   6        152.09        153.30         3.35 o                         
   4   7   6       1073.91       1049.42        10.75 o                         
   5   7   6         80.05         71.27         3.28 o                         
   6   7   6          0.01         -1.59         1.59 o                         
   7   7   6        168.52        170.63         5.22 o                         
   8   7   6         76.90         74.69         4.53 o                         
   9   7   6         13.71          7.10         3.06 o                         
  10   7   6         62.46         60.78         5.77 o                         
  11   7   6         68.30         70.12         7.21 o                         
 -13   8   6          0.17          1.76         9.76 o                         
 -12   8   6         16.33         14.32        10.42 o                         
 -11   8   6          2.93          3.75         3.34 o                         
 -10   8   6          0.09          1.34         2.56 o                         
  -9   8   6        172.52        162.97         7.70 o                         
  -8   8   6        155.43        135.39         5.13 o                         
  -7   8   6       1345.46       1319.29        15.66 o                         
  -6   8   6        391.67        385.94         5.65 o                         
  -5   8   6         91.44         85.94         2.63 o                         
  -4   8   6         31.07         23.88         1.50 o                         
  -3   8   6        348.12        332.37         6.37 o                         
  -2   8   6        688.73        660.98         6.47 o                         
  -1   8   6       2167.87       2399.68        18.74 o                         
   0   8   6        133.32        134.46         2.57 o                         
   1   8   6        159.78        154.00         2.77 o                         
   2   8   6        674.87        624.54         7.04 o                         
   3   8   6        449.60        422.77         5.92 o                         
   4   8   6        416.70        406.38         6.28 o                         
   5   8   6       1165.04       1120.75        14.29 o                         
   6   8   6         20.90         23.99         2.79 o                         
   7   8   6        139.54        127.57         5.36 o                         
   8   8   6          1.21          0.47         2.42 o                         
   9   8   6         22.65         25.23         4.71 o                         
  10   8   6         62.49         57.54         7.67 o                         
  11   8   6          0.27         -1.28         3.98 o                         
 -13   9   6         42.75         41.37         8.30 o                         
 -12   9   6          0.03          3.47         5.38 o                         
 -11   9   6         75.53         60.58         5.44 o                         
 -10   9   6         91.28         91.97         5.86 o                         
  -9   9   6          6.21          6.33         2.55 o                         
  -8   9   6       1122.10       1099.23        20.49 o                         
  -7   9   6          3.49          5.87         1.77 o                         
  -6   9   6        800.73        841.31         9.63 o                         
  -5   9   6        565.70        529.14         6.38 o                         
  -4   9   6        525.57        491.83         5.99 o                         
  -3   9   6         27.19         24.03         1.36 o                         
  -2   9   6        462.20        459.95         5.12 o                         
  -1   9   6          0.69          1.20         0.90 o                         
   0   9   6         28.67         20.20         1.40 o                         
   1   9   6         81.14         70.08         2.12 o                         
   2   9   6         51.16         56.59         2.28 o                         
   3   9   6        407.89        369.10         5.57 o                         
   4   9   6        704.11        686.97         9.06 o                         
   5   9   6         11.04          7.91         2.19 o                         
   6   9   6        186.55        171.79         5.41 o                         
   7   9   6          2.78          5.48         2.70 o                         
   8   9   6         67.89         62.53         4.44 o                         
   9   9   6          4.47          3.71         3.22 o                         
  10   9   6        125.01        119.30         7.01 o                         
  11   9   6          0.83          3.06         3.86 o                         
 -13  10   6          3.18         -2.08         7.61 o                         
 -12  10   6         42.12         28.01         5.81 o                         
 -11  10   6        112.35        126.01         9.98 o                         
 -10  10   6          9.40          9.14         3.53 o                         
  -9  10   6         31.55         23.74         3.67 o                         
  -8  10   6        187.64        181.42         6.07 o                         
  -7  10   6         79.03         92.79         4.08 o                         
  -6  10   6        356.97        383.94         6.21 o                         
  -5  10   6         36.48         26.49         1.77 o                         
  -4  10   6         29.43         29.25         1.60 o                         
  -3  10   6          2.41          2.71         1.03 o                         
  -2  10   6        409.70        410.60         4.83 o                         
  -1  10   6         64.56         59.72         2.10 o                         
   0  10   6        120.21        115.59         2.66 o                         
   1  10   6        372.09        343.61         4.82 o                         
   2  10   6        532.84        488.11         6.59 o                         
   3  10   6         93.31         85.51         3.03 o                         
   4  10   6        459.91        440.42         6.95 o                         
   5  10   6        802.97        765.23        13.04 o                         
   6  10   6        261.38        255.98         6.89 o                         
   7  10   6        226.48        230.42        11.10 o                         
   8  10   6          1.41          2.19         2.71 o                         
   9  10   6         75.38         57.87         5.02 o                         
  10  10   6         22.20         14.85         4.18 o                         
 -13  11   6          5.79         10.42         6.55 o                         
 -12  11   6         74.95         75.30         6.35 o                         
 -11  11   6          0.04          1.31         3.39 o                         
 -10  11   6        235.98        264.71         9.01 o                         
  -9  11   6        152.22        144.93         7.14 o                         
  -8  11   6         27.80         22.89         3.92 o                         
  -7  11   6        146.82        133.71         4.71 o                         
  -6  11   6        212.21        211.10         4.65 o                         
  -5  11   6         72.96         53.43         2.48 o                         
  -4  11   6        307.87        297.28         4.34 o                         
  -3  11   6          0.22          1.88         1.02 o                         
  -2  11   6        246.91        262.42         3.98 o                         
  -1  11   6        192.83        199.10         3.64 o                         
   0  11   6          7.72          5.26         1.33 o                         
   1  11   6          4.16          4.13         1.26 o                         
   2  11   6        247.79        222.28         4.65 o                         
   3  11   6        228.03        221.34         5.15 o                         
   4  11   6        895.62        891.33        11.13 o                         
   5  11   6        172.10        156.58         5.29 o                         
   6  11   6         70.62         65.47         4.62 o                         
   7  11   6         10.16          3.85         2.58 o                         
   8  11   6         57.28         51.79         5.42 o                         
   9  11   6         78.84         71.50         5.60 o                         
  10  11   6         49.13         42.61         5.19 o                         
 -12  12   6         67.19         71.66         7.02 o                         
 -11  12   6        278.14        300.04        11.84 o                         
 -10  12   6         55.09         71.07         5.71 o                         
  -9  12   6        192.80        221.94         8.31 o                         
  -8  12   6         74.65         73.11         5.28 o                         
  -7  12   6        393.75        411.12        12.30 o                         
  -6  12   6        296.07        259.71         5.26 o                         
  -5  12   6         68.18         61.91         2.87 o                         
  -4  12   6        348.01        340.04         4.78 o                         
  -3  12   6          5.70          4.43         1.37 o                         
  -2  12   6        277.31        304.63         4.46 o                         
  -1  12   6          2.88          0.55         1.16 o                         
   0  12   6         91.89         91.00         3.22 o                         
   1  12   6          8.76          7.14         1.40 o                         
   2  12   6         24.81         21.57         2.08 o                         
   3  12   6        165.00        156.68         3.94 o                         
   4  12   6         11.02         14.45         2.07 o                         
   5  12   6        737.55        741.37        11.97 o                         
   6  12   6          6.61          5.25         2.96 o                         
   7  12   6         17.00         16.10         3.47 o                         
   8  12   6        302.71        333.87        12.63 o                         
   9  12   6          0.02          3.03         3.54 o                         
  10  12   6         44.72         42.34         5.87 o                         
 -12  13   6          3.04          2.52         4.05 o                         
 -11  13   6         23.82         18.38         4.30 o                         
 -10  13   6         12.72         12.42         3.84 o                         
  -9  13   6         40.58         47.17         4.71 o                         
  -8  13   6        111.42        130.92         6.77 o                         
  -7  13   6        324.90        323.74         7.88 o                         
  -6  13   6         19.77         12.67         2.28 o                         
  -5  13   6        473.52        436.44         6.92 o                         
  -4  13   6         42.95         34.18         2.29 o                         
  -3  13   6          0.81          0.18         1.21 o                         
  -2  13   6        274.54        228.21         4.14 o                         
  -1  13   6        173.77        151.69         3.68 o                         
   0  13   6          0.04         -0.18         1.39 o                         
   1  13   6          1.10         -1.25         1.48 o                         
   2  13   6        406.05        407.26         6.27 o                         
   3  13   6         91.90         77.18         3.74 o                         
   4  13   6         40.29         36.75         2.63 o                         
   5  13   6          8.90          2.81         2.30 o                         
   6  13   6        263.81        270.08         7.31 o                         
   7  13   6        193.46        226.21         7.02 o                         
   8  13   6          0.32         -2.96         2.96 o                         
   9  13   6          4.24          2.85         3.81 o                         
  10  13   6        196.10        219.88        10.97 o                         
 -12  14   6         67.52         82.40         7.08 o                         
 -11  14   6         52.63         51.17         5.70 o                         
 -10  14   6         11.07         13.07         3.88 o                         
  -9  14   6          4.76          9.30         3.53 o                         
  -8  14   6          6.70          8.79         3.32 o                         
  -7  14   6         19.46         23.80         3.60 o                         
  -6  14   6          1.65          5.36         2.20 o                         
  -5  14   6        101.76         99.89         4.47 o                         
  -4  14   6          1.51         -1.59         1.59 o                         
  -3  14   6        343.76        324.71         5.16 o                         
  -2  14   6         20.18         17.68         1.78 o                         
  -1  14   6          0.07          4.55         1.57 o                         
   0  14   6         64.41         51.92         2.75 o                         
   1  14   6         26.76         28.94         2.77 o                         
   2  14   6         31.16         40.27         2.63 o                         
   3  14   6         63.37         62.37         3.38 o                         
   4  14   6          0.23         -1.69         1.80 o                         
   5  14   6         70.97         60.36         4.48 o                         
   6  14   6        264.17        267.36         7.29 o                         
   7  14   6         21.12         29.64         3.72 o                         
   8  14   6          3.90          3.62         2.95 o                         
   9  14   6          4.27          5.47         4.03 o                         
 -11  15   6         12.86         10.60         4.44 o                         
 -10  15   6         10.75         15.87         3.97 o                         
  -9  15   6          2.87          3.22         3.50 o                         
  -8  15   6        365.50        399.33        10.90 o                         
  -7  15   6          1.21          2.32         2.52 o                         
  -6  15   6          0.17         -0.54         2.27 o                         
  -5  15   6        140.59        135.93         5.84 o                         
  -4  15   6        140.44        129.40         7.05 o                         
  -3  15   6         23.19         26.35         2.10 o                         
  -2  15   6         14.58         13.49         2.11 o                         
  -1  15   6         31.92         31.44         2.23 o                         
   0  15   6       2022.19       1964.33        20.63 o                         
   1  15   6        186.92        163.65         4.70 o                         
   2  15   6          5.31          5.13         1.86 o                         
   3  15   6         58.35         56.03         3.13 o                         
   4  15   6        211.43        187.30         5.08 o                         
   5  15   6         65.01         49.47         3.80 o                         
   6  15   6        292.34        321.11        11.42 o                         
   7  15   6         48.14         55.17         4.56 o                         
   8  15   6         29.63         34.89         4.12 o                         
   9  15   6          4.12          1.91         4.35 o                         
 -11  16   6         20.46         22.71         5.03 o                         
 -10  16   6         26.32         23.36         5.17 o                         
  -9  16   6         17.81         15.66         4.13 o                         
  -8  16   6         55.05         56.92         5.15 o                         
  -7  16   6         56.37         63.80         5.00 o                         
  -6  16   6          0.13         -1.94         2.76 o                         
  -5  16   6         81.18         73.40         4.50 o                         
  -4  16   6         28.99         33.71         3.05 o                         
  -3  16   6         14.21         11.03         2.39 o                         
  -2  16   6          1.93         -0.72         1.61 o                         
  -1  16   6         60.92         46.97         2.81 o                         
   0  16   6          4.07          3.25         1.81 o                         
   1  16   6         51.32         62.72         3.81 o                         
   2  16   6         19.95         17.34         2.67 o                         
   3  16   6          0.06         -1.44         1.90 o                         
   4  16   6          4.40          3.81         2.08 o                         
   5  16   6          9.64          8.67         2.85 o                         
   6  16   6        158.06        142.52         6.21 o                         
   7  16   6         47.88         43.66         4.49 o                         
   8  16   6          1.51         -1.85         3.29 o                         
   9  16   6          3.41          0.15         3.60 o                         
 -11  17   6          1.72          5.53         4.39 o                         
 -10  17   6         43.30         41.78         5.36 o                         
  -9  17   6         34.05         33.15         4.79 o                         
  -8  17   6         58.39         65.04         9.33 o                         
  -7  17   6         13.67         16.03         3.79 o                         
  -6  17   6         65.26         66.20         4.62 o                         
  -5  17   6        111.80        108.84         5.43 o                         
  -4  17   6        160.74        158.74         8.18 o                         
  -3  17   6         94.26         78.07         4.64 o                         
  -2  17   6        264.31        248.99         6.38 o                         
  -1  17   6         70.76         63.75         3.28 o                         
   0  17   6        248.97        247.42         6.49 o                         
   1  17   6         10.38         12.44         2.71 o                         
   2  17   6         68.21         62.10         3.97 o                         
   3  17   6        123.59        115.75         5.39 o                         
   4  17   6         48.74         45.74         3.25 o                         
   5  17   6          8.52          8.85         2.97 o                         
   6  17   6        117.39        119.03         7.99 o                         
   7  17   6         92.29         92.20         7.00 o                         
   8  17   6        161.32        185.14         8.44 o                         
 -10  18   6         49.31         50.66         5.78 o                         
  -9  18   6        118.43        122.19         8.91 o                         
  -8  18   6         83.46         80.21         9.79 o                         
  -7  18   6         29.09         36.12         4.55 o                         
  -6  18   6          0.11         -1.35         2.74 o                         
  -5  18   6        252.75        285.85         8.25 o                         
  -4  18   6          1.09         -0.45         2.53 o                         
  -3  18   6          8.44         12.09         2.90 o                         
  -2  18   6         13.60          9.84         2.63 o                         
  -1  18   6        115.11        111.58         5.56 o                         
   0  18   6        179.42        177.38         8.93 o                         
   1  18   6         43.18         40.74         3.57 o                         
   2  18   6         11.89          7.01         2.80 o                         
   3  18   6         11.35         10.81         2.75 o                         
   4  18   6          9.41          9.39         2.48 o                         
   5  18   6         36.38         35.02         4.04 o                         
   6  18   6         27.52         25.15         3.80 o                         
   7  18   6         28.51         29.13         4.26 o                         
   8  18   6         91.84         98.88         6.23 o                         
 -10  19   6          2.69          1.09         4.84 o                         
  -9  19   6         43.84         51.60         7.06 o                         
  -8  19   6         91.29         89.75        13.23 o                         
  -7  19   6        154.14        163.45        10.46 o                         
  -6  19   6        160.89        158.35         7.02 o                         
  -5  19   6        215.87        218.32         8.33 o                         
  -4  19   6          3.17          1.43         3.58 o                         
  -3  19   6         56.81         60.36         7.49 o                         
  -2  19   6        172.01        183.39         6.06 o                         
  -1  19   6         96.66         92.35         5.79 o                         
   0  19   6         89.04        101.17         5.60 o                         
   1  19   6        368.56        372.36         8.42 o                         
   2  19   6        296.11        293.54        11.19 o                         
   3  19   6         29.34         29.29         3.56 o                         
   4  19   6          3.30          5.46         2.61 o                         
   5  19   6         31.10         34.93         4.11 o                         
   6  19   6          8.47         13.22         3.51 o                         
   7  19   6         33.45         45.14         6.26 o                         
  -9  20   6        106.51         97.88         8.97 o                         
  -8  20   6         46.28         45.97         6.80 o                         
  -7  20   6          3.05         -0.85         3.56 o                         
  -6  20   6          0.38          5.31         3.23 o                         
  -5  20   6          0.01          1.76         3.08 o                         
  -4  20   6        213.92        226.10         7.74 o                         
  -3  20   6          0.64          1.60         2.91 o                         
  -2  20   6          7.56          4.91         3.03 o                         
  -1  20   6         34.70         28.10         3.80 o                         
   0  20   6         57.68         59.66         4.60 o                         
   1  20   6          1.27          1.75         2.91 o                         
   2  20   6         20.11         13.95         3.12 o                         
   3  20   6        233.62        232.60         7.28 o                         
   4  20   6         92.34         82.45         5.18 o                         
   5  20   6          2.11         -2.13         3.25 o                         
   6  20   6          0.92          0.19         3.36 o                         
   7  20   6          0.00          2.10         5.28 o                         
  -8  21   6         46.55         40.50         6.66 o                         
  -7  21   6          0.01         -3.55         3.55 o                         
  -6  21   6          8.91          4.04         3.48 o                         
  -5  21   6          9.07          6.48         3.28 o                         
  -4  21   6         30.55         28.71         4.08 o                         
  -3  21   6        165.06        167.99         7.68 o                         
  -2  21   6        173.31        184.61         7.26 o                         
  -1  21   6        117.22        129.52         6.48 o                         
   0  21   6          7.49          6.41         3.22 o                         
   1  21   6         21.57         18.36         4.35 o                         
   2  21   6         15.64         13.77         3.95 o                         
   3  21   6         51.90         56.97         4.71 o                         
   4  21   6         18.86         16.54         3.61 o                         
   5  21   6          7.10         14.29         4.71 o                         
   6  21   6         28.25         24.74         5.60 o                         
  -8  22   6         42.19         33.89         6.66 o                         
  -7  22   6         29.31         27.98         5.55 o                         
  -6  22   6         54.71         55.74         5.36 o                         
  -5  22   6          5.13          5.98         3.53 o                         
  -4  22   6         32.22         37.72         4.47 o                         
  -3  22   6         20.71         24.11         4.01 o                         
  -2  22   6         12.49         11.69         3.93 o                         
  -1  22   6         97.27         96.88         5.93 o                         
   0  22   6         25.02         18.25         3.74 o                         
   1  22   6        261.06        294.62         9.25 o                         
   2  22   6         18.03         19.55         4.02 o                         
   3  22   6        606.21        665.11        17.68 o                         
   4  22   6          6.68         -2.56         4.08 o                         
   5  22   6          4.54          3.12         5.29 o                         
  -7  23   6         27.43         26.14        11.91 o                         
  -6  23   6         49.15         53.53         6.32 o                         
  -5  23   6         15.91         14.99         4.83 o                         
  -4  23   6         37.26         40.96         5.62 o                         
  -3  23   6          5.15          6.60         5.35 o                         
  -2  23   6         49.73         71.58         7.73 o                         
  -1  23   6         10.75          8.51         4.70 o                         
   0  23   6         25.70         26.17         5.04 o                         
   1  23   6          8.88         12.83         5.06 o                         
   2  23   6         71.29         83.58         6.90 o                         
   3  23   6         14.61         11.91         4.63 o                         
   4  23   6          0.43          1.44         4.66 o                         
  -5  24   6          0.35         -5.45         5.45 o                         
  -4  24   6          0.48         -2.43         4.14 o                         
  -3  24   6         10.10         12.92         5.72 o                         
  -2  24   6          5.52          6.19         5.45 o                         
  -1  24   6         12.41         14.78         5.15 o                         
   0  24   6          9.42         10.08         5.18 o                         
   1  24   6         66.58         71.12         6.90 o                         
   2  24   6         60.17         87.08         9.12 o                         
   3  24   6          9.98          6.86         4.98 o                         
  -4  25   6         29.77         28.05         7.31 o                         
  -3  25   6         21.98         19.33         6.09 o                         
  -2  25   6          3.33         13.68        11.41 o                         
  -1  25   6         15.46         18.50         5.91 o                         
   0  25   6         12.14         17.81         6.11 o                         
   1  25   6         54.68         49.63         6.12 o                         
 -13   0   7          2.28          5.68         5.37 o                         
 -11   0   7        124.07        135.54        11.41 o                         
  -9   0   7        375.36        383.60        16.18 o                         
  -7   0   7        245.99        275.01         6.03 o                         
  -5   0   7        858.37        847.55        14.36 o                         
  -3   0   7        225.17        256.81         4.73 o                         
  -1   0   7        137.87        143.89         3.36 o                         
   1   0   7       1089.93       1209.22        12.75 o                         
   3   0   7        359.04        303.67         5.84 o                         
   5   0   7         87.99         69.18         3.69 o                         
   7   0   7        347.15        296.42         9.82 o                         
   9   0   7         33.23         44.24         7.02 o                         
  11   0   7         72.56        102.32        10.88 o                         
 -14   1   7         54.12         67.07         6.56 o                         
 -13   1   7          0.86          2.68         3.79 o                         
 -12   1   7          0.09          2.79         3.55 o                         
 -11   1   7         43.75         42.21         4.45 o                         
 -10   1   7         13.02          9.64         3.04 o                         
  -9   1   7        117.35        110.68         4.27 o                         
  -8   1   7         17.71         17.66         2.45 o                         
  -7   1   7          3.65          2.68         1.15 o                         
  -6   1   7         77.04         86.99         2.50 o                         
  -5   1   7       2527.92       2648.10        22.53 o                         
  -4   1   7        885.63        862.79         8.20 o                         
  -3   1   7         50.91         60.41         2.05 o                         
  -2   1   7          0.38          1.20         0.81 o                         
  -1   1   7         59.13         68.72         1.65 o                         
   0   1   7        406.49        409.21         3.42 o                         
   1   1   7        447.69        456.06         3.96 o                         
   2   1   7         85.04         76.30         2.12 o                         
   3   1   7          1.54          8.55         1.02 o                         
   4   1   7          3.39          5.93         1.07 o                         
   5   1   7       1359.42       1328.18        14.56 o                         
   6   1   7         36.84         37.92         2.71 o                         
   7   1   7          0.59         -1.01         2.24 o                         
   8   1   7          1.99          0.02         2.57 o                         
   9   1   7        101.54        116.26         6.99 o                         
  10   1   7          3.77          7.01         4.13 o                         
  11   1   7        262.55        296.37        17.56 o                         
 -14   2   7          1.65          2.36         4.92 o                         
 -13   2   7          8.09         12.65         4.21 o                         
 -12   2   7        123.17        142.33         8.12 o                         
 -11   2   7         25.34         22.86         4.00 o                         
 -10   2   7         32.39         34.33         4.01 o                         
  -9   2   7        351.97        347.02         7.21 o                         
  -8   2   7        224.20        236.18         4.79 o                         
  -7   2   7        132.01        133.44         2.94 o                         
  -6   2   7        114.05        107.49         2.88 o                         
  -5   2   7        144.05        148.41         3.20 o                         
  -4   2   7        676.58        772.17         7.16 o                         
  -3   2   7         27.70         35.96         1.42 o                         
  -2   2   7         89.35        107.07         2.03 o                         
  -1   2   7        121.36        156.08         3.03 o                         
   0   2   7        309.95        330.40         2.98 o                         
   1   2   7        446.30        498.32         4.15 o                         
   2   2   7         19.74         28.88         1.30 o                         
   3   2   7        212.84        196.34         2.91 o                         
   4   2   7        181.76        144.85         2.68 o                         
   5   2   7         52.09         72.36         4.31 o                         
   6   2   7          4.76          3.72         2.66 o                         
   7   2   7         25.39         22.07         3.11 o                         
   8   2   7         77.73         79.56         5.10 o                         
   9   2   7        107.26        109.36         6.12 o                         
  10   2   7         82.51         94.57         6.33 o                         
  11   2   7         80.79         82.76         6.39 o                         
 -14   3   7         30.34         24.78         5.10 o                         
 -13   3   7         51.46         46.39         6.16 o                         
 -12   3   7         89.28         93.69         6.44 o                         
 -11   3   7         17.83         10.02         3.56 o                         
 -10   3   7        104.54         89.08         5.51 o                         
  -9   3   7        106.08        105.99         5.35 o                         
  -8   3   7         72.71         59.78         3.56 o                         
  -7   3   7         29.01         33.96         1.88 o                         
  -6   3   7        773.87        816.87         7.80 o                         
  -5   3   7        673.01        722.49         6.66 o                         
  -4   3   7         70.44         54.80         1.65 o                         
  -3   3   7        807.33        909.21         8.06 o                         
  -2   3   7        479.49        482.92         4.75 o                         
  -1   3   7         28.19         38.76         1.37 o                         
   0   3   7          6.73         12.56         0.76 o                         
   1   3   7         34.64         33.72         1.10 o                         
   2   3   7         60.37         47.90         1.36 o                         
   3   3   7        347.76        315.25         3.47 o                         
   4   3   7        581.94        587.08         5.97 o                         
   5   3   7          0.70         -1.38         1.39 o                         
   6   3   7         48.87         28.95         2.32 o                         
   7   3   7         61.47         65.40         3.96 o                         
   8   3   7        101.83        119.45         7.05 o                         
   9   3   7         85.07         96.75         5.34 o                         
  10   3   7         63.83         75.35         5.25 o                         
  11   3   7          1.06          1.93         4.05 o                         
 -14   4   7         15.35         16.21         6.54 o                         
 -13   4   7          0.25          0.75         3.71 o                         
 -12   4   7         30.81         24.34         4.42 o                         
 -11   4   7         28.34         28.85         4.29 o                         
 -10   4   7          3.60          2.24         2.78 o                         
  -9   4   7        304.32        301.18         7.55 o                         
  -8   4   7          0.45          0.67         1.68 o                         
  -7   4   7         62.74         61.56         2.13 o                         
  -6   4   7         11.59         11.17         1.18 o                         
  -5   4   7        207.70        213.57         3.06 o                         
  -4   4   7        214.78        204.87         2.90 o                         
  -3   4   7        520.61        531.08         6.32 o                         
  -2   4   7        360.85        352.23         4.11 o                         
  -1   4   7       2174.20       2424.22        18.05 o                         
   0   4   7          1.41          1.77         0.61 o                         
   1   4   7         52.97         36.22         1.17 o                         
   2   4   7        740.42        773.20         5.75 o                         
   3   4   7          1.12          2.13         0.84 o                         
   4   4   7        109.86        102.02         2.74 o                         
   5   4   7         92.79         70.64         4.35 o                         
   6   4   7        209.92        190.33         4.71 o                         
   7   4   7        119.27        104.22         4.83 o                         
   8   4   7        245.10        225.19         6.71 o                         
   9   4   7         20.41         17.64         3.38 o                         
  10   4   7        131.84        137.09         6.87 o                         
  11   4   7          2.41          5.85         3.95 o                         
 -14   5   7          2.41         15.29         6.90 o                         
 -13   5   7          3.45          2.61         3.86 o                         
 -12   5   7          0.00         -0.23         3.43 o                         
 -11   5   7         88.96         86.81         7.01 o                         
 -10   5   7          5.21          0.01         2.34 o                         
  -9   5   7        589.84        564.63        10.65 o                         
  -8   5   7        170.80        170.40         4.54 o                         
  -7   5   7          0.37         -1.00         1.13 o                         
  -6   5   7         10.35         10.78         1.22 o                         
  -5   5   7        293.35        248.58         3.37 o                         
  -4   5   7          2.86          3.48         0.89 o                         
  -3   5   7        136.03        135.36         2.56 o                         
  -2   5   7        734.40        761.45         7.17 o                         
  -1   5   7        131.06        135.48         2.37 o                         
   0   5   7        109.07        122.96         2.03 o                         
   1   5   7         18.62         11.72         0.89 o                         
   2   5   7        226.04        227.81         2.62 o                         
   3   5   7        142.70        137.68         2.37 o                         
   4   5   7        670.83        587.68         6.71 o                         
   5   5   7          5.61          4.49         1.82 o                         
   6   5   7        433.59        399.71         7.35 o                         
   7   5   7          0.18         -1.50         2.14 o                         
   8   5   7          9.77          7.77         2.67 o                         
   9   5   7         27.09         35.06         3.88 o                         
  10   5   7         46.17         42.37         4.36 o                         
  11   5   7          0.10          2.47         3.56 o                         
 -13   6   7        169.24        171.07        19.19 o                         
 -12   6   7         23.44         21.03         5.15 o                         
 -11   6   7        179.89        201.74        11.09 o                         
 -10   6   7         85.99         81.93         8.14 o                         
  -9   6   7          0.70          2.85         2.71 o                         
  -8   6   7        147.39        150.19         4.72 o                         
  -7   6   7        552.25        501.56         6.83 o                         
  -6   6   7        252.31        230.71         3.77 o                         
  -5   6   7         96.32         96.51         2.44 o                         
  -4   6   7          8.87          8.93         1.17 o                         
  -3   6   7         95.61         94.94         2.33 o                         
  -2   6   7        114.24        125.89         2.43 o                         
  -1   6   7        750.59        721.25         6.67 o                         
   0   6   7          7.74          0.74         0.77 o                         
   1   6   7        648.98        569.58         5.40 o                         
   2   6   7       1896.07       1905.93        14.31 o                         
   3   6   7        253.84        241.37         3.87 o                         
   4   6   7        809.45        757.39         9.07 o                         
   5   6   7         79.63         71.69         3.34 o                         
   6   6   7        146.24        139.98         4.82 o                         
   7   6   7          0.00          0.04         2.48 o                         
   8   6   7        105.78         88.97         5.16 o                         
   9   6   7          1.41          3.76         3.28 o                         
  10   6   7         24.62         27.20         4.56 o                         
  11   6   7         16.75         11.53         4.64 o                         
 -13   7   7         32.77         22.92         7.06 o                         
 -12   7   7         25.19         17.42         5.88 o                         
 -11   7   7         17.51         22.12         6.13 o                         
 -10   7   7        759.34        770.64        16.81 o                         
  -9   7   7        286.49        251.42         7.03 o                         
  -8   7   7         79.55         89.88         5.48 o                         
  -7   7   7        193.44        204.28         4.49 o                         
  -6   7   7          5.41          2.78         1.20 o                         
  -5   7   7         26.37         17.89         1.43 o                         
  -4   7   7         96.05         95.30         2.48 o                         
  -3   7   7         51.90         33.24         1.59 o                         
  -2   7   7         72.19         81.49         2.10 o                         
  -1   7   7        262.83        252.42         3.36 o                         
   0   7   7        318.76        331.45         3.95 o                         
   1   7   7        162.25        151.80         2.63 o                         
   2   7   7       1915.25       1849.51        15.93 o                         
   3   7   7        134.35        134.11         3.16 o                         
   4   7   7        879.64        859.46        10.00 o                         
   5   7   7          0.01         -1.52         1.75 o                         
   6   7   7        224.18        201.52         5.94 o                         
   7   7   7         61.09         67.21         6.09 o                         
   8   7   7        243.22        243.47         8.09 o                         
   9   7   7          1.23          4.85         3.35 o                         
  10   7   7         55.31         65.35         5.88 o                         
 -13   8   7          1.27          4.21         5.73 o                         
 -12   8   7         39.26         46.32        12.24 o                         
 -11   8   7        283.85        313.24        10.15 o                         
 -10   8   7         15.73         13.73         3.37 o                         
  -9   8   7         18.07         14.28         2.87 o                         
  -8   8   7          6.33         10.02         3.05 o                         
  -7   8   7       1275.68       1155.93        12.53 o                         
  -6   8   7         99.76         73.07         2.44 o                         
  -5   8   7         41.90         51.25         2.07 o                         
  -4   8   7         44.49         35.43         2.15 o                         
  -3   8   7         44.99         51.28         1.94 o                         
  -2   8   7        423.78        441.50         5.05 o                         
  -1   8   7         20.86         20.99         1.33 o                         
   0   8   7         11.20         14.91         1.36 o                         
   1   8   7          7.03          4.47         1.13 o                         
   2   8   7        649.89        638.12        10.51 o                         
   3   8   7          5.02          5.69         1.44 o                         
   4   8   7         12.24         10.59         1.65 o                         
   5   8   7          3.70          5.23         2.12 o                         
   6   8   7        237.05        244.71         8.06 o                         
   7   8   7         77.52         68.03         4.32 o                         
   8   8   7         23.53         20.66         3.63 o                         
   9   8   7         51.17         51.82         5.12 o                         
  10   8   7          4.80          9.64         3.89 o                         
 -13   9   7        183.43        211.52        14.72 o                         
 -12   9   7        196.35        218.91        38.87 o                         
 -11   9   7        295.04        302.58        11.39 o                         
 -10   9   7         16.77         19.24         3.36 o                         
  -9   9   7        882.70        919.46        15.31 o                         
  -8   9   7          6.69          4.46         2.41 o                         
  -7   9   7         28.44         24.66         2.36 o                         
  -6   9   7         14.47         14.66         1.71 o                         
  -5   9   7        595.06        529.10         6.60 o                         
  -4   9   7          5.04          6.64         1.28 o                         
  -3   9   7        290.99        280.37         3.91 o                         
  -2   9   7        478.58        467.48         5.31 o                         
  -1   9   7         36.69         42.94         2.03 o                         
   0   9   7         40.09         36.37         2.02 o                         
   1   9   7        533.69        521.75         6.42 o                         
   2   9   7        576.17        542.29         7.14 o                         
   3   9   7       4244.86       4160.62        36.90 o                         
   4   9   7          4.83          5.84         1.72 o                         
   5   9   7        114.92        107.61         4.64 o                         
   6   9   7         10.00          8.49         2.50 o                         
   7   9   7         61.91         62.12         4.39 o                         
   8   9   7        152.65        147.12         6.53 o                         
   9   9   7         35.76         40.81         6.64 o                         
  10   9   7          3.19          2.90         3.99 o                         
 -13  10   7         46.35         63.62         9.11 o                         
 -12  10   7          1.40         -1.45         4.23 o                         
 -11  10   7         24.45         31.87         5.53 o                         
 -10  10   7         11.64         13.16         3.65 o                         
  -9  10   7          3.78          0.08         2.93 o                         
  -8  10   7         61.10         59.30         4.06 o                         
  -7  10   7        318.55        300.81         6.08 o                         
  -6  10   7         79.08         75.49         3.15 o                         
  -5  10   7         16.62         13.87         2.08 o                         
  -4  10   7         31.24         27.77         1.72 o                         
  -3  10   7        453.57        465.52         5.48 o                         
  -2  10   7         27.81         27.66         1.68 o                         
  -1  10   7       1007.82        952.32         9.43 o                         
   0  10   7          2.28         -0.23         1.22 o                         
   1  10   7        341.60        337.86         5.29 o                         
   2  10   7       1263.89       1194.37        12.78 o                         
   3  10   7         20.56         22.55         2.07 o                         
   4  10   7         59.50         60.11         3.23 o                         
   5  10   7        108.69         91.90         4.46 o                         
   6  10   7         33.53         25.43         4.80 o                         
   7  10   7         78.72         72.81         4.56 o                         
   8  10   7         82.76         85.85         5.52 o                         
   9  10   7         76.05         69.50         8.24 o                         
  10  10   7          0.46         -1.00         3.84 o                         
 -13  11   7          0.00          3.94         8.77 o                         
 -12  11   7          5.01          7.45         5.03 o                         
 -11  11   7         23.48         19.37         4.62 o                         
 -10  11   7        211.51        204.81        10.74 o                         
  -9  11   7          6.64         13.03         3.51 o                         
  -8  11   7        127.80        123.27         6.27 o                         
  -7  11   7          4.87          3.86         1.92 o                         
  -6  11   7          0.58         -0.79         1.53 o                         
  -5  11   7        228.29        190.78         3.65 o                         
  -4  11   7        124.16        116.89         2.93 o                         
  -3  11   7        499.50        440.69         5.65 o                         
  -2  11   7        138.99        135.80         3.05 o                         
  -1  11   7        571.30        551.83         6.50 o                         
   0  11   7        886.93        833.67        10.22 o                         
   1  11   7          8.91          7.72         1.55 o                         
   2  11   7        242.07        214.68         4.69 o                         
   3  11   7       1288.95       1212.01        14.02 o                         
   4  11   7        251.20        255.57         6.91 o                         
   5  11   7         40.47         47.02         3.53 o                         
   6  11   7         40.57         34.95         3.68 o                         
   7  11   7         22.43         25.51         3.73 o                         
   8  11   7         91.32         88.52         5.41 o                         
   9  11   7         41.20         43.50         5.13 o                         
  10  11   7        161.50        169.66         8.59 o                         
 -12  12   7          3.47          5.76         5.65 o                         
 -11  12   7         15.51         20.70         4.25 o                         
 -10  12   7         11.87         13.31         3.82 o                         
  -9  12   7        223.46        243.99         8.72 o                         
  -8  12   7          3.33          2.46         3.39 o                         
  -7  12   7        172.08        164.47         4.82 o                         
  -6  12   7          0.90          0.13         1.75 o                         
  -5  12   7        299.04        261.40         5.29 o                         
  -4  12   7          2.83          1.50         1.38 o                         
  -3  12   7          2.41          0.39         1.19 o                         
  -2  12   7        660.86        609.73         7.07 o                         
  -1  12   7        316.13        260.65         4.75 o                         
   0  12   7          0.60          0.93         1.51 o                         
   1  12   7        578.71        597.92         8.45 o                         
   2  12   7        371.87        352.69         6.31 o                         
   3  12   7         56.88         56.32         3.50 o                         
   4  12   7        135.23        141.34         4.39 o                         
   5  12   7         25.34         21.71         2.88 o                         
   6  12   7          0.04          1.27         2.42 o                         
   7  12   7         12.13         15.22         3.16 o                         
   8  12   7        105.41        118.45         6.77 o                         
   9  12   7         14.25         15.14         4.63 o                         
 -12  13   7         16.41         17.84         5.80 o                         
 -11  13   7         21.65         22.28         4.52 o                         
 -10  13   7         95.38        108.18         7.00 o                         
  -9  13   7         12.27          8.28         3.42 o                         
  -8  13   7         30.35         39.98         7.78 o                         
  -7  13   7         10.35         10.59         2.39 o                         
  -6  13   7         21.61         14.38         2.21 o                         
  -5  13   7         33.02         36.46         2.60 o                         
  -4  13   7         30.60         18.10         1.86 o                         
  -3  13   7        757.44        725.71         8.09 o                         
  -2  13   7          5.52          0.17         1.31 o                         
  -1  13   7        111.70        140.69         3.77 o                         
   0  13   7          0.09          0.51         1.58 o                         
   1  13   7        128.38        133.04         4.50 o                         
   2  13   7        181.31        180.99         4.98 o                         
   3  13   7        132.86        114.91         4.10 o                         
   4  13   7         10.69         10.92         2.15 o                         
   5  13   7         81.03         69.50         4.26 o                         
   6  13   7         99.85         90.56         4.92 o                         
   7  13   7         46.56         47.71         4.21 o                         
   8  13   7          3.15          8.08         3.32 o                         
   9  13   7          0.75          4.11         3.57 o                         
 -12  14   7          1.25         -4.68         4.68 o                         
 -11  14   7         11.48          6.10         3.98 o                         
 -10  14   7         24.39         18.58         4.49 o                         
  -9  14   7          0.09          3.60         3.34 o                         
  -8  14   7         12.25         13.30         3.64 o                         
  -7  14   7         40.39         38.87         3.38 o                         
  -6  14   7         69.32         75.09         4.06 o                         
  -5  14   7         19.74          9.74         2.30 o                         
  -4  14   7          0.31          0.49         1.65 o                         
  -3  14   7         89.80         79.46         2.94 o                         
  -2  14   7        587.22        560.91         7.70 o                         
  -1  14   7        105.23         65.64         2.90 o                         
   0  14   7       1055.66       1027.22        12.51 o                         
   1  14   7        320.25        291.45         6.73 o                         
   2  14   7        288.64        288.60         6.28 o                         
   3  14   7         16.11         11.88         2.23 o                         
   4  14   7          0.20         -1.98         1.98 o                         
   5  14   7        175.88        196.72         9.68 o                         
   6  14   7          2.55          4.25         2.66 o                         
   7  14   7          3.54          8.23         3.11 o                         
   8  14   7        159.28        159.49         7.16 o                         
   9  14   7          0.02         -3.50         3.50 o                         
 -11  15   7          0.77          5.65         4.16 o                         
 -10  15   7         17.55         16.12         4.61 o                         
  -9  15   7         20.62         19.92         4.10 o                         
  -8  15   7          0.08         -3.22         3.22 o                         
  -7  15   7          6.16          4.46         2.56 o                         
  -6  15   7        189.25        185.75         7.22 o                         
  -5  15   7         34.69         25.59         3.39 o                         
  -4  15   7        325.00        306.10         6.42 o                         
  -3  15   7         23.28         20.90         2.22 o                         
  -2  15   7         19.79         19.52         2.44 o                         
  -1  15   7          2.66          2.77         1.65 o                         
   0  15   7         11.63          2.30         1.73 o                         
   1  15   7       1379.61       1372.67        18.38 o                         
   2  15   7          7.64          8.36         2.39 o                         
   3  15   7          9.09          7.23         2.25 o                         
   4  15   7          2.75          6.45         2.21 o                         
   5  15   7         15.23         14.22         2.96 o                         
   6  15   7         60.56         65.43         4.99 o                         
   7  15   7         68.65         77.62         5.09 o                         
   8  15   7          1.90          1.59         3.37 o                         
 -11  16   7          4.25         -0.01         4.34 o                         
 -10  16   7          0.79          0.55         4.14 o                         
  -9  16   7         18.78         16.94         4.21 o                         
  -8  16   7         16.82         13.61         4.64 o                         
  -7  16   7          0.53          0.48         3.09 o                         
  -6  16   7         16.53         17.52         3.31 o                         
  -5  16   7         14.45         11.64         2.99 o                         
  -4  16   7         23.73         13.83         2.98 o                         
  -3  16   7         89.18         74.54         3.40 o                         
  -2  16   7        227.34        198.93         4.81 o                         
  -1  16   7          0.84          2.56         1.73 o                         
   0  16   7        242.28        255.15         6.09 o                         
   1  16   7        356.99        345.42         7.87 o                         
   2  16   7         44.19         40.49         3.49 o                         
   3  16   7        119.55        114.15         4.81 o                         
   4  16   7          8.87          9.86         2.58 o                         
   5  16   7        565.90        609.65        11.56 o                         
   6  16   7         19.80         13.06         3.31 o                         
   7  16   7          2.12          2.97         3.16 o                         
   8  16   7          2.47          3.13         3.48 o                         
 -10  17   7          0.55          4.08         4.58 o                         
  -9  17   7         53.41         45.47         6.14 o                         
  -8  17   7          4.60          3.61         4.05 o                         
  -7  17   7          4.91         -3.22         3.22 o                         
  -6  17   7         32.61         30.30         3.85 o                         
  -5  17   7         13.00         10.73         3.75 o                         
  -4  17   7         50.44         48.52         4.16 o                         
  -3  17   7          0.66         -1.27         2.20 o                         
  -2  17   7          6.55          2.75         1.96 o                         
  -1  17   7         60.84         61.87         3.32 o                         
   0  17   7          1.09          0.35         1.98 o                         
   1  17   7        390.42        379.33         8.38 o                         
   2  17   7         16.06         13.62         2.81 o                         
   3  17   7        176.40        174.36         5.70 o                         
   4  17   7        134.42        137.33         5.50 o                         
   5  17   7        146.54        147.57         7.07 o                         
   6  17   7          6.76          3.99         3.13 o                         
   7  17   7         24.77         18.85         3.99 o                         
   8  17   7         47.58         52.59         9.24 o                         
 -10  18   7         46.88         47.83         7.30 o                         
  -9  18   7         66.16         62.84         7.40 o                         
  -8  18   7          2.78         -1.97         4.19 o                         
  -7  18   7         18.07         16.87         5.44 o                         
  -6  18   7          5.76          4.55         3.50 o                         
  -5  18   7        196.33        207.01         7.29 o                         
  -4  18   7         10.21         10.91         3.13 o                         
  -3  18   7          1.04          4.54         2.80 o                         
  -2  18   7          0.38          0.60         3.35 o                         
  -1  18   7         27.58         27.84         2.69 o                         
   0  18   7        142.76        137.31         5.15 o                         
   1  18   7          0.01         -2.37         2.37 o                         
   2  18   7        140.22        135.64         6.34 o                         
   3  18   7          4.01          1.03         2.64 o                         
   4  18   7         93.93         88.89         4.68 o                         
   5  18   7         73.71         76.19         5.52 o                         
   6  18   7         16.17         19.94         4.31 o                         
   7  18   7          0.34         -3.25         3.25 o                         
  -9  19   7          1.57          5.86         5.03 o                         
  -8  19   7          0.08         -6.04         6.04 o                         
  -7  19   7         42.34         48.52         5.43 o                         
  -6  19   7          0.78         -0.49         3.20 o                         
  -5  19   7        342.96        362.74         9.81 o                         
  -4  19   7        232.78        261.22         8.32 o                         
  -3  19   7        125.56        130.42         6.22 o                         
  -2  19   7          5.58          5.87         2.72 o                         
  -1  19   7        309.06        300.71         8.60 o                         
   0  19   7          0.30          0.82         2.32 o                         
   1  19   7        239.85        247.17         7.13 o                         
   2  19   7         89.57         97.66         5.21 o                         
   3  19   7         46.55         51.88         4.25 o                         
   4  19   7         78.79         83.71         5.19 o                         
   5  19   7         11.15          7.51         3.83 o                         
   6  19   7          0.15         -5.23         5.23 o                         
  -9  20   7         37.04         35.24         6.35 o                         
  -8  20   7         15.18         18.64         6.42 o                         
  -7  20   7          2.86         -0.33         3.65 o                         
  -6  20   7          2.88          6.98         3.49 o                         
  -5  20   7         38.46         28.76         4.17 o                         
  -4  20   7        126.14        150.14         8.74 o                         
  -3  20   7        107.96        110.69         6.08 o                         
  -2  20   7          0.38         -2.53         2.57 o                         
  -1  20   7         23.76         17.02         3.83 o                         
   0  20   7         23.99         21.01         3.62 o                         
   1  20   7        126.89        142.91         6.17 o                         
   2  20   7         54.03         49.00         4.32 o                         
   3  20   7          7.26          6.72         2.99 o                         
   4  20   7         84.66         80.03         5.47 o                         
   5  20   7         11.72          4.15         3.57 o                         
   6  20   7        121.53        129.43         8.73 o                         
  -8  21   7          6.45          5.31         5.28 o                         
  -7  21   7        110.28        112.76         7.62 o                         
  -6  21   7          2.41          4.67         3.80 o                         
  -5  21   7        116.62        117.57        10.43 o                         
  -4  21   7         31.60         34.93         4.45 o                         
  -3  21   7        157.43        168.58         7.57 o                         
  -2  21   7        237.53        262.45         9.80 o                         
  -1  21   7         79.93         88.89         5.90 o                         
   0  21   7         42.84         46.59         4.52 o                         
   1  21   7          3.53          2.56         3.37 o                         
   2  21   7          0.25         -2.91         2.91 o                         
   3  21   7          0.17          1.46         3.05 o                         
   4  21   7          2.02          3.90         3.51 o                         
   5  21   7         39.69         46.22        12.03 o                         
  -7  22   7         64.62         56.72         6.45 o                         
  -6  22   7          0.01         -3.44         3.44 o                         
  -5  22   7          0.05         -0.29         3.47 o                         
  -4  22   7         29.01         27.83         4.59 o                         
  -3  22   7          0.16         -0.19         3.33 o                         
  -2  22   7          9.03          7.96         4.05 o                         
  -1  22   7         63.32         60.22         5.18 o                         
   0  22   7         61.16         64.89         5.38 o                         
   1  22   7          9.00          2.62         3.50 o                         
   2  22   7         13.59         20.92         4.08 o                         
   3  22   7          3.74          5.36         3.80 o                         
   4  22   7         12.96         16.06         4.24 o                         
  -6  23   7          0.01         -2.93         3.79 o                         
  -5  23   7         32.09         24.88         4.57 o                         
  -4  23   7          6.86          6.95         4.23 o                         
  -3  23   7         49.97         53.97         5.25 o                         
  -2  23   7          0.37          4.03         4.03 o                         
  -1  23   7          6.39          0.19         3.93 o                         
   0  23   7         77.45         75.25         5.80 o                         
   1  23   7         17.94         15.07         4.05 o                         
   2  23   7          6.52          4.41         3.74 o                         
   3  23   7          0.80         -1.39         3.79 o                         
  -5  24   7          0.06         -5.04         5.83 o                         
  -4  24   7          3.12          1.67         4.36 o                         
  -3  24   7         33.74         28.54         6.84 o                         
  -2  24   7         49.14         55.13         7.67 o                         
  -1  24   7         73.50         84.62         8.47 o                         
   0  24   7         90.37         97.39         7.78 o                         
   1  24   7        120.72        132.10         8.59 o                         
   2  24   7          9.34         10.18         4.98 o                         
  -2  25   7          1.42         -2.05         5.42 o                         
  -1  25   7          0.29         -3.48         5.32 o                         
 -14   0   8         31.15         43.10         7.86 o                         
 -12   0   8         32.05         37.02         6.87 o                         
 -10   0   8        355.51        370.16        13.91 o                         
  -8   0   8         88.75         79.34         4.87 o                         
  -6   0   8         19.34         30.59         2.59 o                         
  -4   0   8         60.84         49.47         2.55 o                         
  -2   0   8         22.76         23.14         2.07 o                         
   0   0   8         45.91         57.01         2.86 o                         
   2   0   8        317.67        353.59         4.99 o                         
   4   0   8        838.82        659.91         9.83 o                         
   6   0   8        267.16        266.30         9.07 o                         
   8   0   8          0.17          3.56         4.52 o                         
  10   0   8         43.86         45.99        12.24 o                         
 -14   1   8        103.73        113.85         9.23 o                         
 -13   1   8         74.30         75.11         6.32 o                         
 -12   1   8        110.31        116.63         7.22 o                         
 -11   1   8         92.37         98.24         6.25 o                         
 -10   1   8        179.88        190.82         7.34 o                         
  -9   1   8         12.72         10.89         2.55 o                         
  -8   1   8         88.39         91.00         3.45 o                         
  -7   1   8        345.89        353.22         4.91 o                         
  -6   1   8        779.22        788.28         8.56 o                         
  -5   1   8        113.18         96.34         2.64 o                         
  -4   1   8         25.22         19.70         1.35 o                         
  -3   1   8         10.56          9.04         1.05 o                         
  -2   1   8         28.26         16.54         1.33 o                         
  -1   1   8         54.78         59.49         1.64 o                         
   0   1   8        381.31        392.09         3.44 o                         
   1   1   8         41.64         32.98         1.13 o                         
   2   1   8         29.70         28.24         1.28 o                         
   3   1   8         48.70         35.92         1.67 o                         
   4   1   8        459.04        397.56         5.39 o                         
   5   1   8        404.13        375.62         6.24 o                         
   6   1   8        131.70        107.76         5.71 o                         
   7   1   8         23.11         15.08         3.33 o                         
   8   1   8        254.40        269.81         9.31 o                         
   9   1   8         23.05         29.63         4.74 o                         
  10   1   8         46.21         56.57         5.69 o                         
 -14   2   8          2.46          4.51         4.49 o                         
 -13   2   8         19.27         22.23         4.74 o                         
 -12   2   8          4.15          2.30         3.62 o                         
 -11   2   8          0.40          5.31         3.34 o                         
 -10   2   8        158.45        173.48         6.87 o                         
  -9   2   8          4.87          1.99         2.08 o                         
  -8   2   8          0.16         -0.68         1.56 o                         
  -7   2   8       2384.18       2494.05        20.92 o                         
  -6   2   8        112.05         96.65         2.65 o                         
  -5   2   8          2.91          1.88         1.10 o                         
  -4   2   8        796.58        778.15         7.80 o                         
  -3   2   8        321.96        352.92         4.28 o                         
  -2   2   8        106.15        109.03         2.11 o                         
  -1   2   8        163.32        145.44         2.41 o                         
   0   2   8        892.21        938.88         6.63 o                         
   1   2   8        158.52        173.84         2.29 o                         
   2   2   8        229.27        188.54         2.50 o                         
   3   2   8        125.56        108.17         2.34 o                         
   4   2   8        361.09        308.07         4.49 o                         
   5   2   8        694.50        614.66         8.13 o                         
   6   2   8         23.71         26.30         2.65 o                         
   7   2   8          2.57          2.32         2.35 o                         
   8   2   8         80.80         71.27         5.28 o                         
   9   2   8        129.62        128.47         6.94 o                         
  10   2   8          3.57         -1.39         3.64 o                         
 -14   3   8         19.20         18.97         4.95 o                         
 -13   3   8        105.25        116.82         9.03 o                         
 -12   3   8         40.25         36.05         4.87 o                         
 -11   3   8         45.16         46.28         4.73 o                         
 -10   3   8         18.80         23.03         3.65 o                         
  -9   3   8        410.73        404.49         8.06 o                         
  -8   3   8         85.90         76.77         3.23 o                         
  -7   3   8          2.91          5.20         1.41 o                         
  -6   3   8          3.93          2.65         1.14 o                         
  -5   3   8        700.98        710.96         7.10 o                         
  -4   3   8          5.80          3.99         0.99 o                         
  -3   3   8        329.10        307.92         3.85 o                         
  -2   3   8         72.92         76.34         2.00 o                         
  -1   3   8          0.41          1.20         0.80 o                         
   0   3   8        219.48        222.52         2.67 o                         
   1   3   8        529.40        543.67         4.60 o                         
   2   3   8        125.23        121.66         1.99 o                         
   3   3   8          4.58          0.66         0.87 o                         
   4   3   8       1441.71       1361.67        12.65 o                         
   5   3   8        677.57        637.29         8.86 o                         
   6   3   8        545.19        488.64        11.22 o                         
   7   3   8         66.32         61.75         4.81 o                         
   8   3   8          4.60          7.27         3.28 o                         
   9   3   8         59.00         72.36         5.03 o                         
  10   3   8         37.16         46.80         5.12 o                         
 -14   4   8         19.90         23.48         6.15 o                         
 -13   4   8         15.03         19.95         5.46 o                         
 -12   4   8         67.52         56.58         5.97 o                         
 -11   4   8        111.40         90.25         5.90 o                         
 -10   4   8        289.28        307.56         7.97 o                         
  -9   4   8         28.62         27.55         2.78 o                         
  -8   4   8         78.42         76.73         3.77 o                         
  -7   4   8         93.68         89.81         2.88 o                         
  -6   4   8         40.12         34.71         1.78 o                         
  -5   4   8          3.99          3.00         1.04 o                         
  -4   4   8        150.26        185.07         3.44 o                         
  -3   4   8        273.51        318.44         4.40 o                         
  -2   4   8          1.89         -0.13         0.99 o                         
  -1   4   8         97.68         97.33         2.13 o                         
   0   4   8        427.34        478.98         4.73 o                         
   1   4   8          0.25          0.51         0.73 o                         
   2   4   8         27.28         28.35         1.17 o                         
   3   4   8       1067.93       1055.37         8.18 o                         
   4   4   8         11.38         11.82         1.48 o                         
   5   4   8          0.22         -1.13         1.58 o                         
   6   4   8         54.45         61.00         3.46 o                         
   7   4   8         74.25         68.53         4.36 o                         
   8   4   8         15.62         21.08         3.22 o                         
   9   4   8        233.81        238.41         7.65 o                         
  10   4   8         16.88         26.83         4.27 o                         
 -13   5   8          7.59          6.88         4.95 o                         
 -12   5   8         77.80         80.32         7.36 o                         
 -11   5   8         37.99         46.82         5.79 o                         
 -10   5   8          8.19          3.99         3.00 o                         
  -9   5   8        433.70        411.16        12.51 o                         
  -8   5   8        597.20        549.40        10.38 o                         
  -7   5   8         63.12         67.67         3.63 o                         
  -6   5   8          5.11          2.55         1.18 o                         
  -5   5   8        350.43        325.08         4.32 o                         
  -4   5   8         94.94         96.94         2.67 o                         
  -3   5   8        110.50         67.72         2.16 o                         
  -2   5   8       1178.61       1153.67        10.17 o                         
  -1   5   8         50.37         56.31         1.82 o                         
   0   5   8        902.31        895.88         7.50 o                         
   1   5   8         77.16         79.53         1.94 o                         
   2   5   8        219.40        191.50         2.87 o                         
   3   5   8         38.40         30.78         1.67 o                         
   4   5   8          1.43         -0.97         1.29 o                         
   5   5   8         20.65         23.07         2.69 o                         
   6   5   8          0.79          0.17         2.07 o                         
   7   5   8        158.47        177.18         6.81 o                         
   8   5   8          3.81          5.34         3.00 o                         
   9   5   8          2.41          5.45         3.37 o                         
  10   5   8         10.57         10.46         4.20 o                         
 -13   6   8         75.06         79.65         8.79 o                         
 -12   6   8        279.56        263.19        11.46 o                         
 -11   6   8          2.56         -0.16         3.19 o                         
 -10   6   8         44.32         38.06         4.46 o                         
  -9   6   8         56.20         52.16         5.06 o                         
  -8   6   8         44.73         52.02         3.84 o                         
  -7   6   8        145.77        120.95         3.62 o                         
  -6   6   8          0.01         -1.13         1.13 o                         
  -5   6   8         54.46         58.88         2.40 o                         
  -4   6   8         75.32         86.82         2.54 o                         
  -3   6   8         67.92         66.00         2.22 o                         
  -2   6   8        341.28        305.65         4.06 o                         
  -1   6   8          3.11          3.88         0.97 o                         
   0   6   8         19.85         28.56         1.42 o                         
   1   6   8       2331.28       2236.68        18.05 o                         
   2   6   8        776.62        702.78         7.05 o                         
   3   6   8         29.25         18.69         1.63 o                         
   4   6   8        480.01        473.48         6.46 o                         
   5   6   8        124.67        108.00         4.65 o                         
   6   6   8         88.30         83.60         4.43 o                         
   7   6   8        270.53        292.43         8.38 o                         
   8   6   8         24.97         22.86         3.74 o                         
   9   6   8         70.47         78.60         5.86 o                         
  10   6   8          6.19          3.20         3.96 o                         
 -13   7   8        149.89        150.07        12.71 o                         
 -12   7   8         44.59         48.39         7.00 o                         
 -11   7   8         75.10         70.32         5.79 o                         
 -10   7   8         15.64         18.98         4.01 o                         
  -9   7   8          6.71          7.42         3.10 o                         
  -8   7   8         30.17         24.82         3.55 o                         
  -7   7   8        334.91        300.62         6.45 o                         
  -6   7   8         90.39        125.90         3.06 o                         
  -5   7   8          3.18          1.87         1.18 o                         
  -4   7   8        340.03        347.36         6.24 o                         
  -3   7   8         91.84         68.80         3.35 o                         
  -2   7   8         76.77         89.94         2.39 o                         
  -1   7   8          8.17          6.10         1.05 o                         
   0   7   8        354.66        343.49         4.48 o                         
   1   7   8        413.66        409.77         5.05 o                         
   2   7   8        111.26        119.88         3.69 o                         
   3   7   8       1488.83       1523.45        14.74 o                         
   4   7   8        150.11        148.03         3.87 o                         
   5   7   8        400.80        379.39         7.92 o                         
   6   7   8          7.96         10.44         3.09 o                         
   7   7   8        114.82        121.78         8.91 o                         
   8   7   8         13.48         15.41         3.45 o                         
   9   7   8          3.18          7.93         3.57 o                         
  10   7   8          8.46         15.40         4.54 o                         
 -13   8   8          7.79          0.70         6.78 o                         
 -12   8   8         49.30         55.98         8.52 o                         
 -11   8   8         93.31        107.02         9.50 o                         
 -10   8   8        605.24        656.90        18.62 o                         
  -9   8   8         10.75         10.36         3.85 o                         
  -8   8   8          4.76         -0.74         2.52 o                         
  -7   8   8        580.24        551.10         7.99 o                         
  -6   8   8          7.28          1.80         1.37 o                         
  -5   8   8        120.33         94.60         3.83 o                         
  -4   8   8         39.23         37.93         1.98 o                         
  -3   8   8        981.25        978.62         9.23 o                         
  -2   8   8        262.10        250.63         3.62 o                         
  -1   8   8          0.00         -0.86         1.01 o                         
   0   8   8         92.94         72.51         2.33 o                         
   1   8   8        358.49        340.81         6.06 o                         
   2   8   8       3797.64       3730.15        33.31 o                         
   3   8   8        256.25        235.76         4.66 o                         
   4   8   8        293.64        266.77         5.44 o                         
   5   8   8         96.44         92.11         4.10 o                         
   6   8   8         44.73         42.58         4.48 o                         
   7   8   8        183.79        200.55         6.71 o                         
   8   8   8          2.95         -1.55         3.12 o                         
   9   8   8         21.97         29.43         4.69 o                         
  10   8   8          0.56         -2.94         3.95 o                         
 -13   9   8         72.49         65.45         9.42 o                         
 -12   9   8        117.89        130.29        10.08 o                         
 -11   9   8         42.39         36.23         5.72 o                         
 -10   9   8        111.46        110.24         6.56 o                         
  -9   9   8          5.75          6.48         3.18 o                         
  -8   9   8          2.97          2.27         2.28 o                         
  -7   9   8         30.67         18.34         2.34 o                         
  -6   9   8        111.61        100.15         2.97 o                         
  -5   9   8         33.52         13.10         1.58 o                         
  -4   9   8         17.27         21.19         1.89 o                         
  -3   9   8         11.88         17.31         1.49 o                         
  -2   9   8         90.26         72.21         2.54 o                         
  -1   9   8        422.66        432.85         5.56 o                         
   0   9   8       1259.28       1253.04        11.82 o                         
   1   9   8        349.21        310.67         5.15 o                         
   2   9   8         31.67         25.18         2.15 o                         
   3   9   8        518.67        504.27         7.63 o                         
   4   9   8        442.88        407.76         6.92 o                         
   5   9   8         71.24         74.16         3.92 o                         
   6   9   8        182.13        177.41         6.21 o                         
   7   9   8         30.67         32.46         3.68 o                         
   8   9   8        116.26        106.29         6.29 o                         
   9   9   8         16.70         21.80         6.08 o                         
 -13  10   8         45.96         59.87        19.02 o                         
 -12  10   8        186.03        184.11        18.44 o                         
 -11  10   8          6.44          7.54         4.49 o                         
 -10  10   8          7.15          0.43         3.83 o                         
  -9  10   8        128.40        115.09         6.43 o                         
  -8  10   8          1.23         -1.66         2.25 o                         
  -7  10   8         80.43         73.41         3.54 o                         
  -6  10   8         51.40         30.76         2.33 o                         
  -5  10   8        241.95        181.82         3.80 o                         
  -4  10   8          5.33          2.24         1.28 o                         
  -3  10   8        101.96         92.16         3.50 o                         
  -2  10   8        117.61        112.09         3.01 o                         
  -1  10   8       1051.96       1016.34        10.14 o                         
   0  10   8       2241.74       2156.44        23.24 o                         
   1  10   8        517.12        519.42         7.12 o                         
   2  10   8       1695.55       1697.17        18.30 o                         
   3  10   8        196.79        170.89         4.76 o                         
   4  10   8         31.36         23.26         2.29 o                         
   5  10   8          9.60          8.12         2.45 o                         
   6  10   8        145.56        142.52         6.94 o                         
   7  10   8        168.84        187.40         7.62 o                         
   8  10   8          7.71          6.64         3.13 o                         
   9  10   8        117.52        139.77         7.71 o                         
 -12  11   8          8.28          4.80         5.08 o                         
 -11  11   8         32.36         28.21         5.47 o                         
 -10  11   8          6.93          4.54         4.15 o                         
  -9  11   8          1.09         -0.21         3.03 o                         
  -8  11   8         11.20         10.88         2.83 o                         
  -7  11   8         78.93         80.30         4.28 o                         
  -6  11   8         42.20         34.31         2.70 o                         
  -5  11   8         15.42          6.18         1.48 o                         
  -4  11   8         65.33         70.09         2.60 o                         
  -3  11   8         51.53         71.11         2.59 o                         
  -2  11   8        118.63        112.41         3.77 o                         
  -1  11   8        873.72        834.04         9.38 o                         
   0  11   8         13.14          7.28         1.57 o                         
   1  11   8        267.51        221.08         4.54 o                         
   2  11   8        438.95        411.28         8.53 o                         
   3  11   8          6.99          5.45         1.95 o                         
   4  11   8          1.53          4.17         1.90 o                         
   5  11   8          8.38          8.51         2.58 o                         
   6  11   8        110.52        105.97         5.30 o                         
   7  11   8        191.60        195.94         7.20 o                         
   8  11   8          0.12          2.93         3.39 o                         
   9  11   8         20.95         19.14         4.91 o                         
 -12  12   8          0.08          8.40         5.01 o                         
 -11  12   8          2.35          6.54         5.36 o                         
 -10  12   8        114.10        112.23         8.99 o                         
  -9  12   8        154.58        127.83         7.02 o                         
  -8  12   8         72.40         64.66         6.24 o                         
  -7  12   8         60.91         51.94         3.28 o                         
  -6  12   8          0.92         -0.75         1.84 o                         
  -5  12   8         72.88         66.36         2.81 o                         
  -4  12   8        496.48        474.22         6.57 o                         
  -3  12   8         69.58         58.94         2.65 o                         
  -2  12   8        489.81        384.00         5.48 o                         
  -1  12   8         24.98         15.64         1.85 o                         
   0  12   8        995.65        999.55        11.47 o                         
   1  12   8        441.57        444.23         8.44 o                         
   2  12   8        270.90        274.20         6.07 o                         
   3  12   8         75.80         63.16         3.55 o                         
   4  12   8         96.96         94.64         4.27 o                         
   5  12   8          2.03          5.24         3.02 o                         
   6  12   8         94.79         98.31         5.57 o                         
   7  12   8         33.38         40.50         4.14 o                         
   8  12   8         53.19         63.47         5.42 o                         
   9  12   8          6.29          8.64         5.23 o                         
 -12  13   8         17.84         13.36         5.97 o                         
 -11  13   8         42.06         36.53         6.03 o                         
 -10  13   8          1.60          1.87         3.89 o                         
  -9  13   8        235.21        240.63         8.88 o                         
  -8  13   8          1.60         -0.79         2.96 o                         
  -7  13   8          7.72         11.66         2.55 o                         
  -6  13   8          0.97         -0.98         1.99 o                         
  -5  13   8         14.79          7.08         2.26 o                         
  -4  13   8         94.02         77.79         3.18 o                         
  -3  13   8          8.16          1.89         1.39 o                         
  -2  13   8         13.58          6.06         1.64 o                         
  -1  13   8          3.12         -0.22         1.58 o                         
   0  13   8        329.43        284.61         6.02 o                         
   1  13   8        440.03        396.99         8.01 o                         
   2  13   8         55.90         48.33         3.31 o                         
   3  13   8        165.14        169.18         5.10 o                         
   4  13   8        122.48        118.44         4.88 o                         
   5  13   8         61.40         58.68         4.71 o                         
   6  13   8          1.22          5.03         2.82 o                         
   7  13   8          6.92          8.45         3.34 o                         
   8  13   8         40.87         34.73         4.35 o                         
 -11  14   8         23.02         22.15         5.52 o                         
 -10  14   8          5.16          2.83         3.88 o                         
  -9  14   8          3.22          0.10         3.59 o                         
  -8  14   8          1.73          6.11         3.28 o                         
  -7  14   8          7.99          7.39         2.59 o                         
  -6  14   8         18.12         16.80         3.07 o                         
  -5  14   8        165.09        154.63         5.64 o                         
  -4  14   8        157.39        127.36         4.33 o                         
  -3  14   8         16.01         14.92         1.88 o                         
  -2  14   8         11.47          8.79         1.85 o                         
  -1  14   8        129.48         91.93         3.58 o                         
   0  14   8          9.80          7.85         1.98 o                         
   1  14   8        558.35        585.69        11.24 o                         
   2  14   8        188.18        185.36         5.26 o                         
   3  14   8         49.36         44.84         3.62 o                         
   4  14   8          7.54          6.81         2.45 o                         
   5  14   8         35.25         32.46         4.13 o                         
   6  14   8        201.85        213.28         7.23 o                         
   7  14   8         66.05         54.81         4.71 o                         
   8  14   8         69.04         66.77         5.37 o                         
 -11  15   8          2.22          5.53         5.20 o                         
 -10  15   8         35.58         35.83         5.12 o                         
  -9  15   8         27.21         21.27         4.39 o                         
  -8  15   8         11.24          7.79         3.51 o                         
  -7  15   8          0.24         -2.29         2.68 o                         
  -6  15   8          0.36          0.18         2.44 o                         
  -5  15   8        179.07        188.70         6.61 o                         
  -4  15   8          9.38          8.17         2.19 o                         
  -3  15   8        199.89        202.85         5.16 o                         
  -2  15   8          9.13          7.79         1.92 o                         
  -1  15   8          1.65          0.00         1.75 o                         
   0  15   8         40.10         29.99         2.76 o                         
   1  15   8         46.77         49.97         3.63 o                         
   2  15   8         80.95         74.76         4.37 o                         
   3  15   8         88.13         87.64         4.41 o                         
   4  15   8         16.89         18.95         2.96 o                         
   5  15   8          0.78          2.53         3.25 o                         
   6  15   8        158.37        157.95         7.56 o                         
   7  15   8          3.38          4.98         3.27 o                         
   8  15   8         14.33         13.94         3.97 o                         
 -11  16   8          4.50          4.38         5.24 o                         
 -10  16   8          8.40          6.69         5.10 o                         
  -9  16   8         76.54         95.44         8.08 o                         
  -8  16   8         12.46         14.80         4.62 o                         
  -7  16   8        384.60        406.15         9.99 o                         
  -6  16   8          0.44         -2.59         2.59 o                         
  -5  16   8          1.74         -2.68         2.68 o                         
  -4  16   8        117.57        147.70         6.48 o                         
  -3  16   8         38.19         39.37         2.96 o                         
  -2  16   8        105.17         89.48         3.97 o                         
  -1  16   8          9.81          7.61         2.14 o                         
   0  16   8        172.17        160.69         5.82 o                         
   1  16   8        105.31         99.09         4.90 o                         
   2  16   8         14.10         17.51         2.84 o                         
   3  16   8          0.00         -2.22         2.22 o                         
   4  16   8         76.39         74.86         4.54 o                         
   5  16   8        137.07        150.08         7.27 o                         
   6  16   8         50.69         45.53         4.89 o                         
   7  16   8         13.73         12.09         4.18 o                         
 -10  17   8          5.34         -4.45         4.45 o                         
  -9  17   8          0.46          0.59         4.44 o                         
  -8  17   8          3.34          6.95         4.51 o                         
  -7  17   8         51.15         55.98         8.48 o                         
  -6  17   8        293.07        314.29         8.90 o                         
  -5  17   8         22.80         20.30         3.59 o                         
  -4  17   8        204.92        204.70         7.05 o                         
  -3  17   8          0.57          0.97         2.08 o                         
  -2  17   8        201.57        197.35         5.27 o                         
  -1  17   8         30.17         32.76         2.87 o                         
   0  17   8        111.91        113.93         5.27 o                         
   1  17   8          7.97          5.53         2.61 o                         
   2  17   8        135.47        140.04         5.94 o                         
   3  17   8         30.41         29.44         3.57 o                         
   4  17   8          2.79          6.02         2.88 o                         
   5  17   8         39.93         45.93         4.66 o                         
   6  17   8        138.25        158.77        11.02 o                         
   7  17   8         14.05         14.07         4.95 o                         
 -10  18   8         55.51         49.59         7.12 o                         
  -9  18   8          1.19          3.40         4.90 o                         
  -8  18   8         50.20         57.51         6.79 o                         
  -7  18   8         18.33         18.24         4.83 o                         
  -6  18   8          1.38          4.94         3.34 o                         
  -5  18   8        227.19        265.92         8.41 o                         
  -4  18   8          2.77          1.05         2.98 o                         
  -3  18   8         57.61         59.64         4.14 o                         
  -2  18   8          4.79          2.31         2.27 o                         
  -1  18   8        121.73        117.00         4.89 o                         
   0  18   8         44.03         48.96         3.61 o                         
   1  18   8         89.96         84.94         6.13 o                         
   2  18   8          6.51          6.94         2.77 o                         
   3  18   8         72.15         73.27         4.92 o                         
   4  18   8        206.73        224.83         7.58 o                         
   5  18   8        115.14        106.07         6.58 o                         
   6  18   8          0.32          5.06         3.96 o                         
  -9  19   8          2.83         -0.79         4.95 o                         
  -8  19   8          0.28         -0.84         5.81 o                         
  -7  19   8          2.61          2.58         3.46 o                         
  -6  19   8        120.43        124.64         8.56 o                         
  -5  19   8         19.61         13.25         3.68 o                         
  -4  19   8         26.47         24.69         3.77 o                         
  -3  19   8         50.43         56.20         7.90 o                         
  -2  19   8         23.78         24.58         3.34 o                         
  -1  19   8          0.66          4.82         2.95 o                         
   0  19   8          2.11          1.51         2.56 o                         
   1  19   8         52.03         51.77         3.83 o                         
   2  19   8          9.15          7.42         3.23 o                         
   3  19   8        215.97        233.53        10.14 o                         
   4  19   8         45.34         49.52         4.96 o                         
   5  19   8        225.46        225.28         9.66 o                         
   6  19   8          1.01         -2.50         3.89 o                         
  -8  20   8        116.04        128.72         9.39 o                         
  -7  20   8         53.49         58.83         6.54 o                         
  -6  20   8         11.46         16.52         4.07 o                         
  -5  20   8          4.61          4.19         3.42 o                         
  -4  20   8        461.79        517.06        11.94 o                         
  -3  20   8         26.02         25.78         4.05 o                         
  -2  20   8         14.02         13.60         3.87 o                         
  -1  20   8        127.94        124.90         6.55 o                         
   0  20   8          7.73          3.65         3.10 o                         
   1  20   8         14.32          7.86         2.94 o                         
   2  20   8        113.84        114.60         5.98 o                         
   3  20   8          0.81         -1.74         3.03 o                         
   4  20   8          8.49          7.20         3.89 o                         
   5  20   8          5.49          8.81         4.58 o                         
  -8  21   8         26.32         27.10         6.20 o                         
  -7  21   8          1.65         -1.23         4.27 o                         
  -6  21   8         22.99         21.92         4.22 o                         
  -5  21   8         26.56         27.51         4.41 o                         
  -4  21   8         16.44         21.35         4.18 o                         
  -3  21   8         30.50         31.19         4.41 o                         
  -2  21   8         92.93         90.26         6.75 o                         
  -1  21   8         88.55         89.60         5.96 o                         
   0  21   8          0.27         -3.25         3.25 o                         
   1  21   8         24.82         17.79         4.69 o                         
   2  21   8          6.60          2.10         3.25 o                         
   3  21   8          2.03         -1.38         3.29 o                         
   4  21   8        160.53        176.40         8.41 o                         
  -7  22   8          0.16          6.03         4.68 o                         
  -6  22   8         22.01         30.97         4.71 o                         
  -5  22   8          0.11          0.46         3.53 o                         
  -4  22   8          0.28         -1.11         3.46 o                         
  -3  22   8          1.61         -1.87         3.51 o                         
  -2  22   8          0.04          0.27         4.06 o                         
  -1  22   8         39.14         44.63         6.02 o                         
   0  22   8         17.96         19.65         4.24 o                         
   1  22   8          0.02          0.29         3.48 o                         
   2  22   8          0.09         -0.85         3.52 o                         
   3  22   8          0.09         -0.53         3.53 o                         
  -5  23   8          7.25          6.44         4.21 o                         
  -4  23   8         98.31         98.74         6.64 o                         
  -3  23   8        116.41        121.82         9.67 o                         
  -2  23   8        109.34        121.58         7.98 o                         
  -1  23   8          0.84          0.35         4.24 o                         
   0  23   8         48.98         52.06         5.48 o                         
   1  23   8         10.72          6.22         3.95 o                         
   2  23   8         19.11         24.17         4.75 o                         
  -4  24   8          2.23          5.42         4.31 o                         
  -3  24   8         89.47         82.88         9.07 o                         
  -2  24   8         75.27         82.17         6.98 o                         
  -1  24   8         10.30         -1.35         4.29 o                         
   0  24   8          0.20         -0.81         3.90 o                         
 -13   0   9         25.30         25.96         7.24 o                         
 -11   0   9        179.41        184.85        18.20 o                         
  -9   0   9          1.87          3.66         3.06 o                         
  -7   0   9         62.64         64.97         3.70 o                         
  -5   0   9         26.49         17.89         2.23 o                         
  -3   0   9         40.68         30.99         2.22 o                         
  -1   0   9       1207.98       1159.91        13.52 o                         
   1   0   9        274.66        306.12         4.43 o                         
   3   0   9         99.79        109.79         3.45 o                         
   5   0   9        626.05        542.07        15.24 o                         
   7   0   9        172.04        178.10        10.88 o                         
   9   0   9          3.84         10.26         7.94 o                         
 -14   1   9          1.87          6.39         4.54 o                         
 -13   1   9          6.04          4.42         3.88 o                         
 -12   1   9         21.07         15.97         4.22 o                         
 -11   1   9         37.91         47.08         4.96 o                         
 -10   1   9        148.73        153.84         7.13 o                         
  -9   1   9        444.61        447.10         9.49 o                         
  -8   1   9         30.74         27.11         2.47 o                         
  -7   1   9          2.89          2.50         1.43 o                         
  -6   1   9        666.09        638.78         7.58 o                         
  -5   1   9         48.28         49.60         2.08 o                         
  -4   1   9         29.84         29.56         1.62 o                         
  -3   1   9          0.73         -0.69         0.94 o                         
  -2   1   9        111.79         99.72         2.44 o                         
  -1   1   9         91.70         85.88         2.22 o                         
   0   1   9        442.95        415.52         3.93 o                         
   1   1   9         28.69         25.51         1.09 o                         
   2   1   9        248.51        198.87         2.62 o                         
   3   1   9        794.50        680.24         6.63 o                         
   4   1   9         10.69          4.73         1.27 o                         
   5   1   9         40.75         28.33         2.36 o                         
   6   1   9          2.44         -1.23         2.11 o                         
   7   1   9         66.59         67.40         4.29 o                         
   8   1   9          0.78          2.28         4.44 o                         
   9   1   9          4.61          3.70         3.42 o                         
  10   1   9          4.03          7.95         4.33 o                         
 -13   2   9        195.45        193.32        12.45 o                         
 -12   2   9         23.69         27.41         4.58 o                         
 -11   2   9        191.44        195.94         8.26 o                         
 -10   2   9         40.52         44.45         3.84 o                         
  -9   2   9         54.97         66.65         4.15 o                         
  -8   2   9         43.48         43.54         2.83 o                         
  -7   2   9          6.36          5.83         1.40 o                         
  -6   2   9        137.56        138.77         3.13 o                         
  -5   2   9        260.34        249.16         4.92 o                         
  -4   2   9        751.01        689.78         7.35 o                         
  -3   2   9         43.91         36.62         1.67 o                         
  -2   2   9          3.36          1.88         0.96 o                         
  -1   2   9         57.46         70.86         2.06 o                         
   0   2   9        607.42        577.79         5.10 o                         
   1   2   9        745.99        656.70         5.19 o                         
   2   2   9        625.80        551.35         4.81 o                         
   3   2   9          1.15          1.10         0.93 o                         
   4   2   9          1.02          0.38         1.22 o                         
   5   2   9        358.31        329.58         6.15 o                         
   6   2   9        111.23        103.67         4.75 o                         
   7   2   9          2.35          3.33         2.56 o                         
   8   2   9         46.52         38.73         4.34 o                         
   9   2   9         29.72         23.66         4.38 o                         
  10   2   9          0.92          2.19         3.99 o                         
 -13   3   9        149.17        164.42        10.54 o                         
 -12   3   9         38.63         47.99         6.31 o                         
 -11   3   9        227.30        225.54        10.86 o                         
 -10   3   9         39.95         43.14         3.95 o                         
  -9   3   9          0.87          1.37         2.34 o                         
  -8   3   9          6.76          2.92         1.86 o                         
  -7   3   9         16.09         10.16         1.51 o                         
  -6   3   9        140.94        125.68         2.94 o                         
  -5   3   9        109.90        117.63         2.89 o                         
  -4   3   9        666.68        664.63         7.30 o                         
  -3   3   9        368.69        366.41         5.16 o                         
  -2   3   9         12.77         15.77         1.38 o                         
  -1   3   9         50.18         40.09         1.98 o                         
   0   3   9        183.45        196.90         2.92 o                         
   1   3   9         31.02         29.61         1.27 o                         
   2   3   9        767.22        736.72         5.75 o                         
   3   3   9        183.31        175.39         2.65 o                         
   4   3   9          0.92         -1.29         1.29 o                         
   5   3   9         72.74         69.99         3.50 o                         
   6   3   9         29.58         24.00         4.33 o                         
   7   3   9         20.90         17.35         3.05 o                         
   8   3   9         12.67         10.39         3.12 o                         
   9   3   9          0.68         -0.70         3.98 o                         
  10   3   9          0.00         -0.20         4.43 o                         
 -13   4   9        108.53        117.60         9.13 o                         
 -12   4   9         12.28         16.52         5.69 o                         
 -11   4   9         13.44         14.57         4.55 o                         
 -10   4   9          7.20          3.11         3.12 o                         
  -9   4   9         43.99         42.59         4.80 o                         
  -8   4   9         39.94         29.82         2.75 o                         
  -7   4   9        184.68        173.24         3.83 o                         
  -6   4   9        441.05        421.01         5.63 o                         
  -5   4   9         47.95         40.98         2.01 o                         
  -4   4   9         93.02         77.46         3.11 o                         
  -3   4   9        113.91         91.34         2.64 o                         
  -2   4   9        396.95        369.23         4.95 o                         
  -1   4   9        723.88        654.99         6.29 o                         
   0   4   9        712.66        706.87         6.44 o                         
   1   4   9         70.20         60.67         1.84 o                         
   2   4   9         14.90          9.56         1.08 o                         
   3   4   9         82.43         70.10         2.33 o                         
   4   4   9          4.97          7.40         1.68 o                         
   5   4   9        183.86        167.02         5.31 o                         
   6   4   9         78.49         89.19         5.58 o                         
   7   4   9          3.35          7.09         2.94 o                         
   8   4   9          1.34          0.50         3.20 o                         
   9   4   9         14.95         15.22         3.96 o                         
  10   4   9         12.56         17.45         5.11 o                         
 -13   5   9         49.88         61.53         7.18 o                         
 -12   5   9        208.76        201.77        10.94 o                         
 -11   5   9         57.67         53.48         5.19 o                         
 -10   5   9          5.04         12.40         3.38 o                         
  -9   5   9        285.68        280.65         9.26 o                         
  -8   5   9         86.38        100.45         4.97 o                         
  -7   5   9        349.37        292.45         5.23 o                         
  -6   5   9         76.77         69.55         2.53 o                         
  -5   5   9          3.30          2.76         1.29 o                         
  -4   5   9         28.39         25.34         1.70 o                         
  -3   5   9        150.60        148.17         3.18 o                         
  -2   5   9        185.87        152.73         2.94 o                         
  -1   5   9        194.35        162.45         2.90 o                         
   0   5   9       1629.34       1587.35        12.56 o                         
   1   5   9         11.14          9.23         1.14 o                         
   2   5   9        779.62        711.02         6.92 o                         
   3   5   9         39.09         40.99         2.54 o                         
   4   5   9        131.67        118.02         3.87 o                         
   5   5   9         90.26         89.10         5.43 o                         
   6   5   9         81.70         78.76         4.51 o                         
   7   5   9          9.33          4.78         3.23 o                         
   8   5   9        155.43        178.66         7.93 o                         
   9   5   9        169.12        202.49         9.04 o                         
 -13   6   9          0.53          1.56         4.74 o                         
 -12   6   9        341.47        355.40        22.71 o                         
 -11   6   9         29.61         20.96         4.36 o                         
 -10   6   9          1.39          1.09         3.08 o                         
  -9   6   9         43.12         27.55         3.85 o                         
  -8   6   9          1.69          1.61         2.39 o                         
  -7   6   9          0.67         -0.30         1.44 o                         
  -6   6   9        101.49         80.68         2.74 o                         
  -5   6   9          0.36         -0.06         1.23 o                         
  -4   6   9        203.37        221.55         3.86 o                         
  -3   6   9        366.76        369.26         5.03 o                         
  -2   6   9         31.36         31.55         1.66 o                         
  -1   6   9          5.09          5.20         1.16 o                         
   0   6   9          3.88          5.86         1.16 o                         
   1   6   9       2147.13       2054.69        17.04 o                         
   2   6   9        298.24        256.73         4.67 o                         
   3   6   9        418.45        383.02         5.56 o                         
   4   6   9         44.81         55.67         2.89 o                         
   5   6   9          0.04         -0.35         2.01 o                         
   6   6   9         85.14         83.51         4.61 o                         
   7   6   9         70.45         80.81         5.57 o                         
   8   6   9        264.57        304.13         9.26 o                         
   9   6   9         12.95         11.81         4.03 o                         
 -13   7   9          3.73          4.58         5.99 o                         
 -12   7   9          0.03         -2.79         4.21 o                         
 -11   7   9         12.61         10.01         3.67 o                         
 -10   7   9         16.59         15.25         3.76 o                         
  -9   7   9        210.11        208.43         7.56 o                         
  -8   7   9          0.02          0.06         2.81 o                         
  -7   7   9          0.24         -0.47         1.55 o                         
  -6   7   9         35.92         26.18         2.44 o                         
  -5   7   9        144.45        144.58         3.37 o                         
  -4   7   9        243.91        241.28         4.02 o                         
  -3   7   9        758.50        764.26         8.15 o                         
  -2   7   9        439.47        371.14         4.69 o                         
  -1   7   9        948.85        893.75         8.42 o                         
   0   7   9        152.43        144.79         3.08 o                         
   1   7   9         76.48         69.02         2.94 o                         
   2   7   9          1.77          1.24         1.37 o                         
   3   7   9         41.87         48.09         3.83 o                         
   4   7   9        125.63        121.46         4.25 o                         
   5   7   9         77.61         76.13         3.96 o                         
   6   7   9         13.04         13.17         2.84 o                         
   7   7   9        147.83        153.58         7.21 o                         
   8   7   9          9.68         11.80         3.84 o                         
   9   7   9         10.45          5.36         4.03 o                         
 -13   8   9         79.78         65.56         9.24 o                         
 -12   8   9        204.90        212.92        11.38 o                         
 -11   8   9          5.55          8.32         3.69 o                         
 -10   8   9          2.09         -0.41         3.15 o                         
  -9   8   9         35.47         33.07         4.11 o                         
  -8   8   9          6.73          9.30         3.02 o                         
  -7   8   9        295.86        256.34         6.38 o                         
  -6   8   9          0.45         -1.45         1.45 o                         
  -5   8   9          1.19          0.24         1.22 o                         
  -4   8   9         21.29          7.66         1.87 o                         
  -3   8   9         24.34         34.58         1.85 o                         
  -2   8   9        829.20        819.56         7.96 o                         
  -1   8   9       2315.35       2255.66        18.56 o                         
   0   8   9         62.68         60.49         2.30 o                         
   1   8   9          0.01         -1.24         1.24 o                         
   2   8   9          4.33          6.09         1.89 o                         
   3   8   9        599.19        563.06         8.99 o                         
   4   8   9         40.08         31.53         2.95 o                         
   5   8   9          2.10          4.63         2.12 o                         
   6   8   9          0.17         -1.60         2.50 o                         
   7   8   9         43.96         50.81         4.31 o                         
   8   8   9        172.67        175.40        11.02 o                         
   9   8   9         32.18         36.85         4.94 o                         
 -13   9   9         55.42         72.86         9.71 o                         
 -12   9   9          7.35          9.16         5.01 o                         
 -11   9   9          5.27          3.51         3.75 o                         
 -10   9   9          5.79          4.26         3.39 o                         
  -9   9   9         10.86          4.06         3.08 o                         
  -8   9   9          3.65          5.58         2.97 o                         
  -7   9   9          0.28          2.60         1.87 o                         
  -6   9   9         40.16         41.66         2.44 o                         
  -5   9   9         82.32         64.75         2.67 o
[truncated: 186,706 more chars]
